# Supplementary material for: A single-nucleus and spatial transcriptomic atlas of the COVID-19 liver reveals topological, functional, and regenerative organ disruption in patients
Source: Genome Biol. 2025 Mar 14;26:56. doi: 10.1186/s13059-025-03499-5 (PMC11907808; doi:10.1186/s13059-025-03499-5)
Supplement: Supplementary file 1 — Additional file 1: Supplementary tables. Table S1. Liver serum markers for COVID-19 and control liver samples. Table S2. NanoString GeoMx Digital Spatial Profiling (DSP) Whole Transcriptome Atlas (WTA) SARS-CoV-2 additional probe set. S3-Markers. Table S3. Significant genes and pathways following the zonation gradient in the GeoMx DSP WTA data. Table S4. Differentially expressed genes and pathways for each region of interest in the GeoMx DSP WTA data. Table S5. Differential abundance results comparing COVID with Control livers using a Binomial generalized linear mixed model (GLMM). Table S6. Summary of viral loads using RT-PCR and subgenomic mRNA assay in donors L1-5 who expired due to COVID-19 (LOQ: limit of quantification). Table S7. Association between clinical covariates and donor viral enrichment score. The association tests (Spearman correlation, Kendall’s tau and Wilcoxon rank sum test) were conducted for all samples from all medical centers (All. statistics, All. pvalue) as well as for the samples from medical center A separately (CentrerA.statistic, CenterA.pvalue). Table S8. Summary of liver histopathology findings for samples L1 to L4. H&E staining, CK19, and α-SMA IHC, as well as connective tissue staining (picrosirius red) were performed in four consecutive core biopsies samples and evaluated by an expert clinical liver pathologist (I.N.). Table S9. Curated pathway annotations and signatures used to estimate pathway activity scores. [file 13059_2025_3499_MOESM1_ESM.xlsx]

## Sheet: S1
Table S1: Liver serum markers for COVID-19 and control liver samples.
Donor	ALT (IU/L)	AST (IU/L)	ALP (IU/L)	T. Bilirubin (mg/dL)
L1	11	35	66	0.4
L2	63	92	69	0.7
L3	70	378	156	0.4
L4	59	183	172	0.5
L5	173	105	185	3.5
L12	109	389	118	4.8
L13	64	130	127	1.1
Controls	ALT (IU/L)	AST (IU/L)	ALP (IU/L)	T. Bilirubin (mg/dL)
L18 (C41)	182	69	76	4
L19 (C58)	29	44	73	13
L20 (C70)	41	26	89	4
L21 (C72)	57	48	55	5
Normal range	1950-10-01	1950-10-01	35 - 130	0.0 - 1.0

## Sheet: S2
Table S2: NanoString GeoMx Digital Spatial Profiling (DSP) Whole Transcriptome Atlas (WTA) SARS-CoV-2 additional probe set.
TargetName	HUGOSymbol	AnalyteType	ProbeDisplayName
ABCA3	ABCA3	RNA	RTS0108327
ACE2	ACE2	RNA	RTS0108322
AQP5	AQP5	RNA	RTS0108332
CC2D1B	CC2D1B	RNA	RTS0108427
DHX58	DHX58	RNA	RTS0108337
FURIN	FURIN	RNA	RTS0108342
HAS2	HAS2	RNA	RTS0108347
HOPX	HOPX	RNA	RTS0108352
IFNLR1	IFNLR1	RNA	RTS0108357
IL10RB	IL10RB	RNA	RTS0108362
MUC13	MUC13	RNA	RTS0108367
MUC2	MUC2	RNA	RTS0108372
MUC5AC	MUC5AC	RNA	RTS0108377
MUC5B	MUC5B	RNA	RTS0108382
NAPSA	NAPSA	RNA	RTS0108387
ORF1ab	ORF1ab	RNA	RTS0108312
ORF1ab_REV	ORF1ab_REV	RNA	RTS0108317
PGC	PGC	RNA	RTS0108392
S	S	RNA	RTS0108307
SARS-CoV-2 Neg	SARS-CoV-2 Neg	RNA	RTS0108437
SCGB1A1	SCGB1A1	RNA	RTS0108397
SF3A3	SF3A3	RNA	RTS0108432
SFTPA1	SFTPA1	RNA	RTS0108402
SFTPB	SFTPB	RNA	RTS0108407
SFTPC	SFTPC	RNA	RTS0108412
SFTPD	SFTPD	RNA	RTS0108417
TP63	TP63	RNA	RTS0108422

## Sheet: S3-Markers
Table S3: Significant genes and pathways following the zonation gradient in the GeoMx DSP WTA data.
Gene	logFC	AveExpr	t	P.Value	adj.P.Val	Zone1	Zone2	Zone3
APOA4	1.0959	6.2692	4.5971	3.7e-05	0.00253	5.7653	6.1786	6.8639
C7	-0.9559	6.0266	-5.4692	2.11e-06	0.000377	6.6064	5.8358	5.6376
HSPA6	0.91	5.3125	6.0219	3.32e-07	9.69e-05	4.8752	5.2989	5.7633
SLCO1B3	0.8933	4.9616	6.0226	3.31e-07	9.69e-05	4.5139	4.9676	5.4034
DNAJB1	0.8361	6.3956	8.3375	1.48e-10	5.43e-07	6.0241	6.3189	6.8439
SPINK1	0.7638	5.9709	4.4637	5.68e-05	0.00323	5.625	5.9157	6.372
HAL	-0.7367	7.4252	-6.8654	1.95e-08	1.56e-05	7.7663	7.4671	7.0421
HSP90AA1	0.685	8.6938	6.7485	2.89e-08	1.77e-05	8.3807	8.6487	9.0518
HSPA1B	0.6797	7.3878	5.2318	4.65e-06	0.000647	7.0985	7.3078	7.7571
JUN	0.6544	6.4706	6.7199	3.13e-08	1.85e-05	6.157	6.4522	6.8027
HMGCS1	-0.6478	7.1258	-5.4686	2.12e-06	0.000377	7.4566	7.1159	6.8049
GAS8	0.6304	2.5814	5.9515	8.12e-08	3.64e-05	2.2552	2.5927	2.8963
TREML1	0.6235	6.2139	4.3281	8.74e-05	0.00424	5.9872	6.0508	6.6038
HSPA1A	0.6173	7.2748	5.1439	6.22e-06	0.000811	7.0212	7.185	7.6181
APOL1	0.6083	6.8751	10.8309	9.06e-17	8.86e-13	6.5875	6.8493	7.1885
A2M	-0.6042	8.7811	-4.5241	4.68e-05	0.00289	9.0229	8.8966	8.4236
SERINC2	0.604	6.5157	7.6493	8.97e-10	1.5e-06	6.2174	6.5114	6.8182
CDHR5	0.5939	6.9036	10.7654	9.65e-17	8.86e-13	6.6292	6.8572	7.2243
ADIRF	0.5931	5.5639	8.6577	8.37e-13	5.12e-09	5.2689	5.5646	5.8584
CSTB	0.5672	8.6198	5.9312	4.5e-07	0.00012	8.3127	8.6674	8.8792
INSIG1	-0.5561	7.54	-7.2036	5.35e-09	6.87e-06	7.8236	7.5187	7.2777
BAG3	0.552	6.0372	4.9207	1.29e-05	0.00132	5.8212	5.9322	6.358
GLS2	-0.5474	6.1454	-6.2699	1.23e-07	4.61e-05	6.3809	6.2054	5.8499
SDS	-0.546	6.379	-5.2353	4.58e-06	0.000647	6.6356	6.4013	6.1
ACSL4	-0.5437	5.9256	-3.4194	0.00138	0.0246	6.1586	6.0015	5.6166
PLIN2	0.5258	7.7735	6.018	3.33e-07	9.69e-05	7.5178	7.7654	8.0373
MSMO1	-0.5255	7.4554	-6.7842	2.22e-08	1.65e-05	7.7131	7.4651	7.1881
SERPINH1	0.5109	5.7846	6.4405	3.58e-08	2.06e-05	5.5406	5.7715	6.0417
TBATA	0.507	4.3884	6.5736	5.62e-09	6.87e-06	4.1181	4.416	4.631
HSD17B13	-0.4988	5.1748	-4.6166	3.25e-05	0.00236	5.4382	5.1508	4.9353
HSPH1	0.4935	6.3604	3.9759	0.000262	0.00866	6.1713	6.2629	6.647
HMCN2	0.4912	4.4791	5.6867	2.32e-07	7.73e-05	4.1737	4.5964	4.6673
TMC3	0.4897	4.2112	5.7535	1.76e-07	6.46e-05	3.9726	4.1943	4.4666
FOS	0.486	5.5142	5.9589	1.84e-07	6.5e-05	5.2853	5.4893	5.768
HSPD1	0.4746	8.0804	5.392	2.72e-06	0.000429	7.898	7.9853	8.358
EGR1	0.4719	5.7161	4.0942	0.000181	0.00695	5.5511	5.5895	6.0078
CD24	0.4634	5.4097	5.3117	2.29e-06	0.000392	5.2464	5.2755	5.7072
FDPS	-0.4612	6.2351	-5.0198	9.02e-06	0.00105	6.4292	6.3078	5.9685
NDRG1	0.4603	6.6086	3.9852	0.000255	0.00857	6.4006	6.5605	6.8649
HSPB1	0.452	1.2986	3.4642	0.00121	0.0232	1.0689	1.2998	1.527
CXCL14	0.4515	4.7485	5.1017	2.74e-06	0.000429	4.5227	4.7436	4.9791
CYP26C1	-0.451	4.2206	-4.1798	8.71e-05	0.00424	4.4353	4.2419	3.9847
BCAN	-0.4501	5.0211	-6.497	7.79e-09	8.94e-06	5.2738	4.9653	4.8241
SPIRE1	-0.4473	4.7032	-6.3967	1.19e-08	1.1e-05	4.9482	4.6629	4.4983
MARCKS	0.4369	4.5047	4.6192	1.65e-05	0.00153	4.2618	4.5546	4.6975
CLDN2	0.4368	5.6818	7.2534	2.98e-10	8.09e-07	5.4902	5.6291	5.9262
HSPE1	0.4365	8.2165	6.4576	5.13e-08	2.62e-05	8.0319	8.1602	8.4575
FDFT1	-0.4352	5.9067	-5.416	1.71e-06	0.000327	6.1046	5.9424	5.6732
FOSL1	0.4351	4.43	5.6609	2.57e-07	8.15e-05	4.2276	4.3969	4.6654
PDLIM3	0.4345	4.3767	5.6671	2.51e-07	8.08e-05	4.1409	4.4111	4.5781
THAP1	0.4333	4.7864	6.2081	2.65e-08	1.74e-05	4.6018	4.7282	5.0292
ME2	0.4317	4.9741	7.0319	7.81e-10	1.43e-06	4.7518	4.9851	5.1855
ADAM30	0.425	4.5645	5.2492	1.35e-06	0.00027	4.2731	4.7229	4.6976
MICALCL	-0.4248	4.4742	-4.8687	6e-06	0.000793	4.6971	4.4648	4.2606
LY6E	0.4223	6.9225	5.7373	6.46e-07	0.000156	6.7251	6.8957	7.1465
FBP1	-0.4195	7.6328	-6.7294	1.08e-08	1.1e-05	7.8619	7.5968	7.4397
MTERF4	-0.4187	3.9797	-4.4549	2.86e-05	0.00215	4.1888	3.9879	3.7624
HGF	-0.4127	5.4976	-4.8021	1.39e-05	0.00136	5.7295	5.4481	5.3154
KCNK1	0.412	4.9471	5.6379	2.83e-07	8.79e-05	4.7341	4.9648	5.1424
SLC22A4	0.4111	4.521	4.7787	8.48e-06	0.00103	4.3151	4.5137	4.7343
ARSK	0.4104	4.3326	4.9317	4.71e-06	0.00065	4.0452	4.4873	4.4653
ABCA13	-0.4082	4.8002	-3.9388	0.000242	0.00829	5.0266	4.7579	4.616
TLR2	0.4038	5.0804	5.8786	1.05e-07	4.27e-05	4.8617	5.1216	5.2579
TM4SF1	-0.4024	1.1468	-3.7881	0.000464	0.0124	1.4369	0.9672	1.0363
PPP2R1B	-0.4019	6.1328	-5.6183	6.21e-07	0.000155	6.3382	6.1231	5.9371
VEGFA	0.4015	8.7118	5.4438	2.11e-06	0.000377	8.516	8.7032	8.9161
PPP1R15A	0.4	5.5259	4.0205	0.00022	0.00778	5.3437	5.4984	5.7356
CXCL2	-0.3975	7.0628	-3.7316	0.00055	0.0137	7.2808	7.0263	6.8815
KLF11	0.3974	5.4125	6.0915	4.32e-08	2.33e-05	5.2139	5.4133	5.6104
KCTD10	0.3971	4.6944	5.8635	1.12e-07	4.27e-05	4.4733	4.7454	4.8645
PRG3	-0.3965	4.3979	-4.9246	4.84e-06	0.000661	4.5948	4.4008	4.198
BMX	0.391	4.6908	5.0854	2.59e-06	0.00042	4.4566	4.7608	4.855
CD5L	-0.391	5.5626	-3.449	0.00126	0.0237	5.7724	5.5396	5.3759
LYPD5	-0.3907	4.0561	-4.1931	7.4e-05	0.00386	4.2559	4.043	3.8693
KDSR	0.3906	4.2178	3.8921	0.000216	0.00768	3.974	4.3222	4.3571
EQTN	-0.3891	4.5313	-4.5064	2.36e-05	0.0019	4.7364	4.5167	4.341
MRGPRX4	-0.3887	4.8377	-5.929	8.52e-08	3.72e-05	5.0613	4.7834	4.6684
IDI1	-0.3863	6.0544	-5.4576	1.02e-06	0.000226	6.2188	6.1119	5.8324
ABCB4	0.3859	5.86	4.096	0.000175	0.00678	5.6193	5.9525	6.0082
CEACAM21	-0.3858	4.3898	-5.3077	1.07e-06	0.000232	4.5626	4.4255	4.1814
CEP19	0.3843	4.571	4.7656	8.91e-06	0.00104	4.3715	4.5836	4.7578
DCPS	-0.383	5.5864	-5.9786	6.93e-08	3.35e-05	5.7815	5.574	5.4036
RAPGEF3	-0.3824	4.2055	-3.7941	0.000301	0.00928	4.3099	4.3836	3.9229
DES	-0.3821	4.7563	-4.9761	3.96e-06	0.000582	4.9496	4.7526	4.5666
CYP51A1	-0.3807	6.3524	-4.4939	4.84e-05	0.00293	6.4876	6.4544	6.1153
SPACA1	-0.3799	4.21	-4.0737	0.000113	0.00507	4.4609	4.0933	4.0759
ARHGAP39	-0.3793	4.7615	-5.2628	1.28e-06	0.000259	4.9454	4.7699	4.5692
DDX49	0.3786	4.2228	3.7327	0.000373	0.0107	4.0116	4.2552	4.4016
GNMT	-0.378	4.4754	-4.272	5.57e-05	0.0032	4.6811	4.4484	4.2965
FKBP4	0.3766	6.5296	5.6786	4.53e-07	0.00012	6.3626	6.4928	6.7333
TUBB2A	0.3759	5.5906	7.0503	7.21e-10	1.43e-06	5.413	5.571	5.7878
PIP5KL1	-0.3752	4.6321	-4.5198	2.25e-05	0.00184	4.8247	4.6147	4.457
SMYD3	-0.375	4.9603	-5.5517	4.02e-07	0.00011	5.1917	4.8745	4.8148
SSPN	-0.3737	4.5348	-4.0036	0.00015	0.00611	4.753	4.4692	4.3822
CCR2	-0.3736	4.1232	-4.3408	4.34e-05	0.00282	4.2791	4.1871	3.9035
PCSK9	-0.3732	5.2439	-5.1789	1.82e-06	0.000344	5.3964	5.301	5.0342
MORN2	-0.3712	4.1305	-4.2569	5.89e-05	0.00327	4.2982	4.1671	3.926
FLG	-0.3707	3.6729	-3.1231	0.00256	0.0356	3.7978	3.7851	3.4357
ILF2	0.3704	1.0478	3.2002	0.00257	0.0358	0.9046	0.9723	1.2664
MACC1	0.37	4.0493	4.1094	9.96e-05	0.00464	3.8497	4.0754	4.2229
TIMP1	-0.3695	6.8266	-3.1832	0.0027	0.037	7.0697	6.7247	6.6855
PADI2	0.3693	1.9084	3.6084	0.000787	0.0176	1.6962	1.9578	2.0713
CACYBP	0.3693	5.347	5.2342	1.48e-06	0.000289	5.1826	5.3048	5.5535
EGR3	0.3684	4.4453	4.1156	9.75e-05	0.0046	4.2375	4.4848	4.6138
LEPR	-0.368	6.4459	-4.9664	8.28e-06	0.00103	6.634	6.4264	6.2773
TTC28	-0.3679	5.0615	-5.3592	8.73e-07	0.0002	5.206	5.1457	4.8329
JUND	0.3669	5.8852	6.6568	3.94e-09	5.56e-06	5.69	5.9146	6.0511
LIN37	0.3649	4.2073	4.0214	0.000136	0.0057	4.1106	4.0481	4.4632
GCSH	-0.3645	4.6393	-4.7591	9.14e-06	0.00105	4.819	4.6374	4.4616
LYPD4	-0.3645	4.5837	-4.5849	1.76e-05	0.0016	4.8308	4.4528	4.4674
VENTX	-0.3637	4.4065	-4.7767	8.54e-06	0.00103	4.5917	4.396	4.2318
TNPO3	0.3637	5.29	5.864	1.12e-07	4.27e-05	5.1058	5.2949	5.4692
HTR5A	-0.3631	4.7178	-5.3838	7.91e-07	0.000184	4.93	4.6591	4.5643
CLDN19	0.363	3.9708	3.6812	0.000433	0.0118	3.7239	4.0958	4.0928
ALG8	-0.3615	5.1037	-5.4405	6.3e-07	0.000155	5.3012	5.0697	4.9401
FGF5	-0.3615	4.3254	-3.4707	0.000913	0.0194	4.4819	4.3804	4.1139
LRRC72	-0.3612	4.5434	-3.9205	0.000198	0.0073	4.701	4.5788	4.3503
C8orf88	0.3604	3.8773	3.5257	0.000721	0.0166	3.7826	3.7124	4.137
AQP6	-0.3596	5.0819	-5.9182	8.91e-08	3.8e-05	5.3069	4.9866	4.9522
IPO13	0.3594	5.032	5.1193	2.26e-06	0.000392	4.8692	5.0011	5.2256
CRLF1	-0.3592	4.5823	-4.339	4.37e-05	0.00282	4.8273	4.4576	4.4621
FOXM1	0.3568	4.51	4.7195	1.06e-05	0.00115	4.3318	4.5112	4.6872
RNF182	0.3567	4.2736	3.797	0.000294	0.00913	4.0458	4.3651	4.4099
CES3	0.3559	5.5732	5.128	2.41e-06	0.000403	5.367	5.6256	5.7271
NDUFB8	0.3557	5.1698	5.5754	3.65e-07	0.000104	4.9878	5.1756	5.346
BAALC	-0.3553	4.309	-4.5667	1.89e-05	0.00167	4.5212	4.2419	4.1641
HSD3B7	0.3551	6.9208	4.6144	3.18e-05	0.00231	6.7628	6.8833	7.1162
PRR16	-0.3534	4.6341	-5.0144	3.42e-06	0.000518	4.8299	4.596	4.4765
HSP90AB1	0.3526	8.0768	5.1198	5.58e-06	0.000742	7.9399	8.0083	8.2822
PCDH18	0.3522	4.0176	3.2846	0.00157	0.0265	3.8161	4.0727	4.1641
IL36A	0.3514	4.6222	4.7537	9.33e-06	0.00105	4.413	4.6894	4.764
ZBTB41	0.3513	4.7756	4.0832	0.000113	0.00507	4.561	4.8503	4.9156
PERP	0.3511	6.3562	7.0434	7.43e-10	1.43e-06	6.189	6.3407	6.5389
PPDPFL	0.3508	4.5805	4.665	1.31e-05	0.00132	4.455	4.4846	4.802
LOX	0.3504	4.6643	4.208	7.02e-05	0.00375	4.4795	4.6803	4.8331
ERAL1	0.3503	3.5614	3.0049	0.0036	0.0439	3.4224	3.4919	3.7699
ALAS2	-0.3499	5.1234	-4.3229	5.23e-05	0.00307	5.2716	5.1734	4.9252
PLA2G2A	-0.3495	11.272	-4.2035	0.000129	0.00553	11.428	11.3038	11.0844
TM4SF18	-0.3494	4.8218	-4.2765	5.53e-05	0.00318	5.037	4.7424	4.6858
GYPB	-0.3491	4.4762	-3.8934	0.000211	0.00762	4.6818	4.4141	4.3328
SHCBP1L	-0.349	4.3945	-4.4515	2.9e-05	0.00217	4.5226	4.4801	4.1807
ANGPT4	-0.3476	4.5821	-4.5768	1.82e-05	0.00162	4.7788	4.5395	4.4278
ERICH5	-0.3465	5.0113	-5.6793	2.39e-07	7.82e-05	5.1845	5.0055	4.844
CHRNA6	-0.3459	4.6028	-4.6256	1.51e-05	0.00145	4.8254	4.5053	4.4777
FAM167B	-0.3455	4.5853	-3.9071	0.000203	0.00744	4.7474	4.602	4.4065
AURKB	0.3454	4.5757	4.5478	2.03e-05	0.00174	4.3196	4.7393	4.6683
PTPN6	0.3452	5.0636	5.7096	2.11e-07	7.16e-05	4.8757	5.0928	5.2224
EBP	-0.3451	6.4521	-6.0776	4.71e-08	2.47e-05	6.6146	6.4692	6.2726
CARMIL3	-0.3451	4.7726	-4.5571	1.96e-05	0.00171	4.965	4.7333	4.6194
OR52I2	-0.3444	4.515	-4.3763	3.82e-05	0.00258	4.7131	4.4573	4.3746
ALDOB	-0.3441	9.8374	-4.7263	2.27e-05	0.00184	10.0353	9.7789	9.6979
KCNH7	-0.344	4.4621	-4.334	4.45e-05	0.00282	4.6435	4.4477	4.2951
RNF151	-0.3438	4.6009	-4.4178	3.28e-05	0.00237	4.7246	4.6941	4.3841
HIKESHI	0.343	5.2208	5.0084	3.5e-06	0.000526	5.0604	5.2063	5.3958
GPR39	-0.3426	1.1458	-5.4879	1.05e-06	0.00023	1.2715	1.2279	0.938
CYP26A1	0.3419	4.9019	4.1915	7.64e-05	0.00392	4.786	4.7852	5.1344
DNAJC30	0.3419	5.1558	5.0983	2.46e-06	0.000403	5.0342	5.0607	5.3724
HEXB	0.3417	6.2718	6.2468	2.25e-08	1.65e-05	6.1018	6.2671	6.4465
CEP78	0.3417	4.4899	4.5623	1.92e-05	0.00169	4.365	4.4014	4.7032
DDX3X	0.3413	6.2222	6.2172	2.55e-08	1.73e-05	6.0409	6.239	6.3866
MRPL21	-0.3409	4.4425	-3.8981	0.000208	0.00752	4.5193	4.622	4.1864
GREM1	0.3409	4.8173	4.1843	7.68e-05	0.00393	4.5896	4.9328	4.9295
EPHA2	0.3405	4.3572	3.7999	0.000291	0.00912	4.2389	4.2602	4.5723
THAP3	0.3402	4.9328	4.7244	1.04e-05	0.00115	4.805	4.8476	5.1458
AGRP	0.3402	4.8916	5.3523	8.98e-07	0.000203	4.7488	4.835	5.0911
CTSL	0.3397	6.7478	4.553	3.65e-05	0.00252	6.588	6.7325	6.9227
FMR1	-0.3396	4.0471	-3.8294	0.000263	0.00866	4.2517	3.9776	3.9119
SLC35G1	-0.3396	4.9212	-4.1107	0.000104	0.00475	5.0663	4.9613	4.736
ZFP3	-0.3394	4.5509	-3.9552	0.000171	0.00669	4.7533	4.4882	4.4113
MECOM	-0.339	4.5412	-4.1572	8.41e-05	0.00418	4.6916	4.5742	4.3577
IMPA2	0.3389	5.4078	6.1909	2.85e-08	1.77e-05	5.195	5.4871	5.5414
SQLE	-0.3381	5.0587	-4.3723	3.97e-05	0.00263	5.2153	5.078	4.8827
HHIP	0.338	4.9241	3.5833	0.000701	0.0163	4.8111	4.8178	5.1435
CAMK2B	0.3378	4.6699	4.206	7.07e-05	0.00376	4.5211	4.6367	4.852
FAM155A	0.3375	4.4678	4.6819	1.22e-05	0.0013	4.3064	4.4568	4.6403
DOLK	0.3375	4.9051	4.8126	7.45e-06	0.000943	4.7441	4.8889	5.0823
MED12	0.3374	5.0834	4.582	1.78e-05	0.00161	4.9293	5.0629	5.2582
HOXC12	0.3371	4.304	3.6162	0.000537	0.0136	4.1127	4.3372	4.4622
H3C12	0.3371	4.6685	3.7598	0.000344	0.0101	4.5878	4.4972	4.9207
EDDM13	-0.3369	4.5806	-4.4985	2.43e-05	0.00194	4.7891	4.5005	4.4521
DEFB110	-0.3366	4.5198	-4.5187	2.26e-05	0.00184	4.7161	4.468	4.3752
PTP4A1	0.3362	8.5775	7.2459	3.08e-10	8.09e-07	8.4035	8.5909	8.7382
LIG4	0.3361	4.9666	4.4504	2.91e-05	0.00217	4.8068	4.9417	5.1512
SLC22A25	-0.336	5.9437	-5.3182	1.1e-06	0.000232	6.1145	5.9281	5.7886
C1orf210	-0.3359	3.8484	-3.3149	0.00141	0.0249	3.9894	3.9083	3.6474
RP9	-0.3358	4.4467	-3.8793	0.000222	0.00782	4.6394	4.3985	4.3023
TMEM200A	0.3355	4.447	4.122	9.53e-05	0.00455	4.2724	4.4608	4.6077
SLC6A12	0.3352	5.2806	5.43	6.57e-07	0.000157	5.0445	5.4165	5.3808
DUSP1	0.3349	7.2481	3.8178	0.000422	0.0116	7.0815	7.2505	7.4123
GRAMD2A	-0.3348	4.65	-3.8432	0.000254	0.00857	4.8882	4.5059	4.5559
NSD1	-0.3347	5.2468	-5.4607	5.81e-07	0.000148	5.4398	5.2029	5.0978
SLC25A22	0.3342	4.6483	4.2615	5.79e-05	0.00326	4.4811	4.6462	4.8176
STK39	-0.3342	4.5194	-3.6956	0.000415	0.0115	4.7877	4.3184	4.452
FOSL2	0.3335	5.8053	5.3309	9.86e-07	0.000221	5.6541	5.7811	5.9809
AADACL3	-0.3322	4.1613	-3.8258	0.000266	0.00866	4.3304	4.1584	3.9951
TAT	-0.332	8.9879	-3.7996	0.000448	0.012	9.1299	9.0294	8.8045
S1PR4	-0.3317	4.2508	-3.9515	0.000173	0.00675	4.4302	4.2145	4.1077
SOD3	-0.3306	4.4139	-4.2009	7.2e-05	0.0038	4.5694	4.4267	4.2457
EPN3	0.3299	4.5125	4.4002	3.5e-05	0.00249	4.3714	4.4693	4.6969
NEDD9	0.3289	4.9723	4.1529	8.71e-05	0.00424	4.8257	4.9357	5.1555
SLC38A4	-0.3284	7.2855	-5.0089	6.56e-06	0.000848	7.4264	7.3271	7.1031
PYROXD2	-0.3283	4.3967	-3.4386	0.000966	0.02	4.5479	4.4219	4.2204
OR2T10	0.3281	4.4732	4.0428	0.000126	0.00549	4.2991	4.4962	4.6245
APAF1	-0.3279	3.967	-3.4301	0.00098	0.0202	4.0963	4.0374	3.7674
AARS2	-0.3261	4.8839	-5.1284	2.18e-06	0.000386	5.0359	4.9051	4.7108
OR2B2	-0.326	4.2359	-3.0752	0.00303	0.0396	4.33	4.3706	4.0071
TSNAX	0.3258	5.8562	3.1525	0.00293	0.039	5.6503	5.9468	5.9714
DGKH	0.325	4.838	4.7168	1.07e-05	0.00116	4.6255	4.9308	4.9577
SOD2	0.3249	8.9402	4.3761	7.18e-05	0.0038	8.7791	8.9345	9.107
CERCAM	0.3248	4.5131	4.4835	2.57e-05	0.00201	4.3302	4.558	4.6511
RHOB	0.3247	6.8736	6.7806	2.31e-09	3.54e-06	6.7343	6.8349	7.0517
CD63	0.3243	7.3629	4.0634	0.000195	0.00726	7.2066	7.3571	7.5251
PAM16	0.3238	4.8092	3.4894	0.000892	0.0192	4.5463	5.0139	4.8674
CDY2B	-0.3237	4.553	-4.1188	9.64e-05	0.00457	4.656	4.6725	4.3306
OR9K2	-0.3235	4.708	-4.5504	2.01e-05	0.00174	4.8608	4.722	4.5411
MUC6	-0.3229	4.6188	-3.8158	0.000276	0.0088	4.8061	4.5759	4.4745
ADAMTSL2	-0.3229	4.784	-3.6539	0.000499	0.013	4.895	4.8754	4.5815
MAGEL2	-0.3221	3.5732	-3.4491	0.000923	0.0196	3.6864	3.6633	3.3699
PXDN	-0.3221	4.9676	-4.7791	8.47e-06	0.00103	5.1286	4.9665	4.8078
ZNF382	-0.322	4.3591	-4.1912	7.45e-05	0.00387	4.5256	4.3484	4.2033
OR6K3	-0.3218	4.7451	-4.4765	2.64e-05	0.00204	4.8953	4.7613	4.5786
KRTCAP3	0.3217	4.6692	4.3348	4.44e-05	0.00282	4.55	4.5832	4.8744
CCSAP	-0.3215	4.3436	-3.4437	0.000939	0.0197	4.5703	4.2155	4.245
SHISA2	-0.3213	4.5923	-3.9754	0.000159	0.00638	4.7776	4.5468	4.4525
SOSTDC1	-0.321	4.3129	-3.9883	0.000152	0.00619	4.4774	4.3002	4.1611
SLPI	-0.3202	6.2356	-4.5065	3.45e-05	0.00246	6.3574	6.3009	6.0485
IGFBP3	0.32	6.5086	3.1092	0.00331	0.0419	6.3566	6.4898	6.6794
OSBP2	-0.3198	4.6496	-3.6767	0.000443	0.012	4.8289	4.6112	4.5088
TFAM	-0.3198	4.7642	-4.8188	7.28e-06	0.000928	4.8877	4.8347	4.5702
EMILIN2	0.3197	4.5967	4.0603	0.000118	0.00528	4.4932	4.4897	4.8074
SSMEM1	0.3188	4.4273	3.6958	0.000413	0.0115	4.2615	4.4344	4.5862
JAKMIP3	-0.3185	4.093	-3.073	0.00296	0.0393	4.2705	4.0512	3.9572
SERTAD4	-0.3183	4.2227	-3.4773	0.000843	0.0184	4.3317	4.3214	4.0148
ISL2	-0.3182	4.5033	-4.3894	3.64e-05	0.00252	4.6776	4.4773	4.3552
DNAJC18	-0.318	4.8405	-4.3152	4.77e-05	0.00291	5.0135	4.8073	4.7006
TTC17	0.3178	5.7411	6.3568	1.41e-08	1.18e-05	5.5626	5.7775	5.8833
PPP3R2	0.3177	4.4055	4.3746	3.84e-05	0.00258	4.277	4.3432	4.5965
SLC23A3	0.3173	4.9616	3.8199	0.000287	0.00904	4.7915	4.983	5.1103
GPA33	-0.3168	4.5895	-3.2066	0.00211	0.0317	4.7771	4.5248	4.4666
FN1	0.3166	6.9004	5.0101	5.28e-06	0.000713	6.7475	6.8914	7.0623
GPR142	-0.3165	3.6801	-3.1991	0.00201	0.0309	3.781	3.786	3.4733
PHB2	0.3162	5.8375	5.2854	1.17e-06	0.000245	5.677	5.8397	5.9958
ZNF454	0.316	4.1348	3.3032	0.00146	0.0254	3.9612	4.1526	4.2906
SLC13A3	0.316	4.8854	4.5349	2.13e-05	0.0018	4.7422	4.8555	5.0584
TMEM106A	-0.3159	4.3355	-3.4329	0.000972	0.02	4.4512	4.4176	4.1378
UFSP1	-0.3157	4.795	-3.6017	0.000589	0.0145	5.0116	4.6866	4.6866
EPHA4	-0.3155	4.5088	-4.6352	1.46e-05	0.00141	4.6763	4.491	4.3591
CTSK	-0.3154	5.0042	-5.1365	2.12e-06	0.000377	5.1781	4.9679	4.8666
SERINC4	-0.3153	4.1507	-3.568	0.000629	0.0152	4.3366	4.088	4.0274
BAZ2B	-0.3147	5.0807	-4.644	1.41e-05	0.00138	5.2216	5.1066	4.914
KCNA2	0.3146	4.5059	3.8166	0.000275	0.00879	4.37	4.4544	4.6933
ANKDD1B	0.3144	3.8281	3.3674	0.0012	0.0231	3.6963	3.7855	4.0023
TFRC	-0.3141	6.0768	-5.4391	6.33e-07	0.000155	6.2271	6.0886	5.9147
HSD17B7	-0.314	5.9403	-5.629	2.93e-07	8.97e-05	6.0541	6.0279	5.7389
CYP2B6	-0.3136	7.0312	-3.3571	0.00165	0.0274	7.1533	7.1001	6.8403
ESRRG	0.3131	4.6496	3.9284	0.000187	0.0071	4.5248	4.5854	4.8385
GRIFIN	-0.3128	4.2119	-3.2368	0.0018	0.0288	4.3334	4.2887	4.0136
MT1G	-0.3122	11.5953	-6.4491	9.62e-09	1.04e-05	11.7483	11.5995	11.4381
TEX13D	0.3112	4.3832	3.944	0.000178	0.00684	4.2167	4.4049	4.5279
GMPPB	0.3107	4.7794	4.0343	0.00013	0.00557	4.6114	4.8065	4.9203
CCIN	-0.3102	4.5519	-4.1334	9.15e-05	0.00442	4.7625	4.4442	4.449
ANGPTL6	-0.3101	4.9621	-4.1755	7.88e-05	0.004	5.162	4.8682	4.856
FAM187B	-0.3096	4.0533	-3.8489	0.000246	0.00837	4.1435	4.1757	3.8407
PPP2CB	0.3093	5.698	6.0206	5.82e-08	2.89e-05	5.5607	5.6641	5.8691
CYP2W1	-0.3093	6.3811	-4.1106	0.000147	0.00608	6.5715	6.3114	6.2606
GRID2	0.3089	0.9536	3.2381	0.00231	0.0336	0.8862	0.7795	1.1952
CLEC1A	0.3085	4.6675	4.5787	1.81e-05	0.00162	4.5516	4.6015	4.8494
CEP192	-0.3078	4.8386	-4.6893	1.19e-05	0.00127	4.952	4.9217	4.642
KIF9	0.3077	4.6747	3.2181	0.00203	0.031	4.5488	4.6163	4.859
P4HA2	0.3077	5.0157	4.1784	7.8e-05	0.00398	4.8805	4.9718	5.1947
UBE2I	0.3077	4.9379	4.3384	4.38e-05	0.00282	4.8061	4.8996	5.1081
CHAF1B	0.3076	4.3604	3.7153	0.000387	0.011	4.2629	4.2508	4.5674
METTL21C	-0.3076	4.6331	-4.251	6.01e-05	0.00331	4.779	4.6419	4.4786
METRNL	-0.3071	4.9375	-4.6768	1.25e-05	0.00131	5.0989	4.9125	4.8013
ULK1	-0.3069	5.4461	-5.4195	6.85e-07	0.000161	5.5843	5.4832	5.2709
TPI1	0.3058	7.5866	7.4979	1.03e-10	4.71e-07	7.4447	7.5665	7.7487
DEFB134	0.3058	4.4097	3.7991	0.000292	0.00912	4.2265	4.4594	4.543
IER3	-0.3052	5.506	-4.4163	3.42e-05	0.00245	5.6731	5.4765	5.3686
OXTR	0.3052	4.3828	3.9125	0.000198	0.0073	4.192	4.454	4.5024
PMS2	-0.3052	4.6881	-4.4373	3.05e-05	0.00225	4.8585	4.6597	4.546
KLRG1	0.3052	3.823	3.1942	0.00205	0.0311	3.7202	3.7265	4.0224
HOXD8	-0.3048	4.6923	-4.0445	0.000125	0.00549	4.8513	4.6809	4.5447
PRAP1	0.3047	6.3087	4.817	8.78e-06	0.00104	6.1871	6.2457	6.4932
PLA2G2D	0.3045	4.424	3.4194	0.00101	0.0206	4.3173	4.3334	4.6212
TSPAN19	0.3043	4.2954	3.6671	0.000454	0.0122	4.1616	4.2577	4.4668
GPR1	-0.3043	4.6676	-4.158	8.39e-05	0.00418	4.7979	4.7069	4.498
ST6GALNAC4	0.3041	4.6575	4.0406	0.000127	0.0055	4.5008	4.6631	4.8088
B4GALNT4	-0.3039	4.0563	-3.6322	0.000509	0.0132	4.1858	4.0965	3.8866
GPR162	-0.3039	4.3746	-3.5955	0.000575	0.0142	4.5133	4.3914	4.219
NPY1R	-0.3035	4.7137	-4.3891	3.64e-05	0.00252	4.8792	4.6943	4.5677
TTK	0.3032	4.308	3.8548	0.000241	0.00827	4.1409	4.3344	4.4486
NHLH2	-0.3032	4.3626	-3.8511	0.000244	0.00834	4.506	4.3846	4.1973
CCT3	0.303	5.9656	6.3574	1.41e-08	1.18e-05	5.8002	5.9923	6.1044
CCDC57	-0.3027	4.076	-3.2137	0.00193	0.03	4.2781	3.9722	3.9776
NCOA3	-0.3027	4.3627	-3.1485	0.00237	0.034	4.5669	4.264	4.2573
CCDC136	-0.3025	4.5908	-4.2433	6.18e-05	0.00338	4.7153	4.6409	4.416
KCNQ1	-0.3024	4.3115	-3.614	0.000541	0.0136	4.4287	4.3692	4.1365
COQ6	0.3024	3.9965	3.1946	0.00204	0.0311	3.8734	3.9308	4.1853
SLC22A15	-0.3024	4.457	-3.5044	0.000773	0.0174	4.6479	4.3865	4.3367
AKAP6	-0.3022	4.4654	-3.9373	0.000182	0.00695	4.5666	4.5564	4.2732
JAK2	0.3017	4.4739	2.9501	0.00444	0.0492	4.3048	4.5158	4.6013
CLVS1	-0.3017	4.7197	-3.8181	0.000273	0.00879	4.8344	4.7856	4.5393
LSS	-0.3009	5.2933	-4.8924	5.48e-06	0.000735	5.448	5.2847	5.1472
MVD	-0.3007	5.2579	-3.2927	0.00179	0.0288	5.4423	5.1886	5.1429
RASSF2	-0.3006	3.8829	-2.926	0.00453	0.0498	3.9768	3.9967	3.6752
ASCL1	-0.3005	4.5294	-3.8819	0.00022	0.00778	4.7044	4.4912	4.3925
PIAS3	-0.3005	4.6945	-4.193	7.4e-05	0.00386	4.8249	4.7327	4.526
CHRNA10	-0.3005	4.8212	-4.1955	7.34e-05	0.00386	4.9632	4.8328	4.6677
KDF1	-0.3004	4.7247	-4.3881	3.65e-05	0.00252	4.8818	4.7157	4.5767
AFG1L	-0.3003	4.447	-3.8383	0.000255	0.00857	4.5989	4.4501	4.2919
SPANXN3	-0.2999	4.3592	-3.9177	0.000195	0.00726	4.4928	4.3967	4.1879
PRSS8	0.2999	4.2239	3.355	0.00124	0.0235	4.0787	4.2119	4.3811
WNT3A	-0.2996	4.9408	-4.4863	2.55e-05	0.002	5.0777	4.9591	4.7856
TBX2	-0.2994	4.3193	-3.972	0.000161	0.0064	4.4649	4.3244	4.1686
TCTEX1D4	0.2993	4.0766	3.319	0.00139	0.0247	3.8773	4.1736	4.1788
DCD	-0.2982	4.3538	-3.8193	0.000272	0.00877	4.5291	4.3055	4.2268
ARG1	-0.2978	8.941	-6.4036	1.16e-08	1.1e-05	9.0948	8.9241	8.8041
SEL1L3	-0.2977	4.899	-4.5429	2.06e-05	0.00176	5.0706	4.8548	4.7717
ABCC11	0.2976	5.037	4.4976	2.44e-05	0.00194	4.8991	5.02	5.192
MYLK2	0.2973	4.5589	4.1532	8.53e-05	0.00422	4.3748	4.6306	4.6713
GPRASP2	-0.2971	4.8688	-4.8594	6.23e-06	0.000811	5.0011	4.9016	4.7038
SLC25A41	0.2969	4.5767	3.9966	0.000148	0.00609	4.4176	4.5948	4.7177
IL20	-0.2968	4.2237	-3.162	0.00226	0.0332	4.2912	4.3832	3.9967
TIAM1	0.2966	5.1532	5.1602	1.93e-06	0.000361	4.9844	5.1928	5.2824
NUDT8	-0.2965	4.2748	-3.7003	0.000406	0.0114	4.3702	4.3744	4.0799
KCNMB1	-0.2964	4.754	-4.1858	7.6e-05	0.00392	4.8849	4.789	4.5882
CNNM2	0.2961	4.808	4.0554	0.000121	0.00534	4.6554	4.817	4.9515
CD80	0.2957	4.7086	3.7721	0.000319	0.00965	4.5938	4.6414	4.8905
H3C2	-0.2955	4.614	-3.6338	0.000507	0.0132	4.7112	4.7109	4.4199
DHX9	0.2955	4.8368	4.3091	4.87e-05	0.00294	4.6571	4.897	4.9562
MGAT5	0.2953	4.9326	4.3977	3.53e-05	0.00249	4.7451	5.0105	5.0423
TNMD	-0.295	4.4418	-3.6904	0.00042	0.0116	4.6005	4.4306	4.2944
BCLAF1	-0.2949	5.5405	-3.9564	0.000194	0.00725	5.699	5.5222	5.4003
UQCRC2	0.2948	6.0957	6.2304	2.41e-08	1.7e-05	5.9562	6.078	6.253
BPIFB6	0.2948	4.3513	3.5312	0.000708	0.0163	4.2125	4.3298	4.5116
POLN	0.2945	4.1583	3.3561	0.00124	0.0235	4.0049	4.1695	4.3005
MYLPF	0.2942	4.4487	4.1215	9.55e-05	0.00455	4.2586	4.5339	4.5535
KATNBL1	-0.2938	4.3001	-3.666	0.000455	0.0122	4.4288	4.3289	4.1427
GLDC	-0.2938	5.9448	-4.3532	4.79e-05	0.00291	6.0719	5.9821	5.7805
FEZ1	-0.2938	4.8759	-3.1782	0.00233	0.0338	5.0774	4.7599	4.7905
GDI1	-0.293	1.09	-2.9976	0.00449	0.0496	1.2881	0.9945	0.9872
IGSF23	0.2929	4.9565	4.987	3.8e-06	0.000563	4.8025	4.9745	5.0925
OR9Q1	-0.2928	4.9184	-4.1104	9.93e-05	0.00464	5.0951	4.8576	4.8025
NR6A1	-0.2924	4.694	-3.6651	0.000457	0.0122	4.8335	4.7029	4.5457
COL20A1	-0.2924	4.6163	-3.423	0.001	0.0205	4.725	4.689	4.4348
ACOX3	0.2922	4.6754	3.6045	0.000558	0.0139	4.5388	4.6572	4.8302
POLR2G	0.2919	5.1362	4.1004	0.000103	0.00474	5.0033	5.1159	5.2894
FAM117B	-0.2914	4.7159	-4.2418	6.21e-05	0.00339	4.8983	4.642	4.6075
TMSB15A	0.2914	4.4562	3.7698	0.000322	0.00969	4.3258	4.4256	4.6173
OR5T3	-0.2911	4.8564	-4.2301	6.48e-05	0.00351	4.9671	4.9176	4.6844
FXYD7	0.2911	4.5123	3.7784	0.000313	0.00955	4.3523	4.5472	4.6375
TRAPPC3	0.2909	5.1291	4.3523	4.16e-05	0.00272	4.9477	5.1999	5.2397
PDGFA	-0.2907	4.5256	-3.8998	0.000207	0.00752	4.6902	4.4807	4.4059
MCMDC2	0.2906	4.4915	3.5636	0.000638	0.0153	4.3718	4.4495	4.6533
DNAJC10	0.2906	4.4189	3.4855	0.000821	0.0181	4.2549	4.4547	4.547
TBXT	0.2904	4.7779	4.0319	0.000131	0.0056	4.653	4.737	4.9438
RNFT1	0.2903	4.0577	3.3459	0.00128	0.0237	3.8679	4.1372	4.1679
C16orf89	0.2902	4.5694	3.2777	0.00159	0.0268	4.3628	4.6867	4.6588
SPNS2	0.2901	4.7966	4.3646	3.98e-05	0.00263	4.6896	4.7223	4.9777
GLIPR2	-0.2896	4.6672	-4.0048	0.000144	0.006	4.8363	4.6273	4.5379
VNN2	-0.2893	4.7729	-3.4589	0.0009	0.0193	4.9123	4.7843	4.6222
TSKS	-0.2893	4.8258	-4.1663	8.14e-05	0.0041	4.9914	4.7877	4.6982
GABRB1	-0.2891	4.4932	-3.334	0.00133	0.0241	4.642	4.4787	4.3591
TYROBP	-0.289	4.869	-4.0799	0.000111	0.00502	4.9928	4.9122	4.7021
OR14I1	-0.2888	4.5951	-3.6192	0.000532	0.0136	4.7421	4.5926	4.4506
CRYGN	-0.2886	4.6606	-3.7434	0.000352	0.0103	4.7712	4.7205	4.4901
ACTN2	-0.2884	4.1088	-3.614	0.000541	0.0136	4.2232	4.1685	3.9347
OR56A4	0.2882	4.9778	4.6076	1.62e-05	0.00151	4.8035	5.0341	5.0958
TRAPPC3L	0.2881	4.5909	3.5538	0.000658	0.0157	4.4306	4.6143	4.7278
YARS2	0.2881	4.9399	4.026	0.000134	0.00567	4.8047	4.9203	5.0947
IFNGR1	0.2878	6.0943	4.6748	1.32e-05	0.00132	5.9689	6.0638	6.2503
GNAZ	-0.2878	3.8831	-3.11	0.00264	0.0364	4.0572	3.8225	3.7697
CRNKL1	-0.2876	4.4688	-3.371	0.00118	0.023	4.6298	4.4265	4.3502
COPS6	0.2876	5.8106	4.9969	3.66e-06	0.000546	5.6422	5.8592	5.9305
GLDN	0.2874	3.9408	3.5414	0.000685	0.0161	3.7617	4.0097	4.051
PGD	-0.2874	6.1642	-5.117	2.28e-06	0.000392	6.3029	6.1747	6.0149
RNF14	-0.2873	4.4635	-3.764	0.000328	0.00974	4.619	4.4384	4.3331
TBC1D25	-0.2872	4.9054	-4.5005	2.42e-05	0.00194	5.0196	4.961	4.7357
SELL	-0.2872	4.8302	-4.5211	2.24e-05	0.00184	5.0258	4.7275	4.7372
KIZ	0.2872	4.9935	4.3191	4.7e-05	0.0029	4.8053	5.0776	5.0976
KIF12	-0.2871	5.0712	-4.4289	3.15e-05	0.0023	5.24	5.0168	4.9566
MAP1LC3B2	0.287	5.9844	4.3025	5.68e-05	0.00323	5.8877	5.8988	6.1666
SPRR2A	-0.2868	4.7453	-3.6737	0.000444	0.012	4.8949	4.734	4.6069
ASB7	-0.2868	4.7961	-3.6472	0.000485	0.0128	4.9641	4.744	4.6801
TNNT1	-0.2868	4.4225	-3.7987	0.000292	0.00912	4.5957	4.3601	4.3117
CLEC6A	0.2867	4.4239	3.3685	0.00119	0.0231	4.2882	4.3988	4.5847
SLC30A8	-0.2863	4.2345	-3.2508	0.00172	0.0281	4.3747	4.2334	4.0954
FPR1	0.2863	4.4331	3.5779	0.000609	0.0148	4.3024	4.4081	4.5886
CD68	0.2863	7.0002	3.2242	0.0024	0.0343	6.8583	6.9984	7.1439
MSN	0.2861	5.857	4.6719	1.27e-05	0.00131	5.7228	5.8425	6.0056
IVNS1ABP	-0.286	5.5151	-3.946	0.000191	0.0072	5.6706	5.4827	5.3922
SHANK2	-0.286	4.7759	-3.5113	0.000756	0.0172	4.8755	4.8572	4.595
OR12D3	0.2857	4.4728	4.0215	0.000136	0.0057	4.3669	4.4	4.6515
NPM2	-0.2856	4.0227	-3.338	0.00131	0.024	4.1913	3.9682	3.9086
SLC17A1	-0.2854	5.2481	-4.6728	1.27e-05	0.00131	5.3752	5.281	5.0881
TRIM67	-0.2854	4.4209	-4.113	9.84e-05	0.00462	4.5775	4.3948	4.2905
CD1A	-0.2853	4.8046	-4.0763	0.000112	0.00506	4.9508	4.801	4.6621
ZKSCAN4	-0.285	4.2161	-3.6399	0.000496	0.013	4.4124	4.1046	4.1314
ALOX12B	-0.2849	4.7905	-3.3873	0.00114	0.0223	4.869	4.9137	4.5887
MSMP	0.2849	4.4126	4.2926	5.17e-05	0.00307	4.2628	4.4285	4.5466
TEX14	0.2848	4.4962	3.1425	0.0024	0.0343	4.3793	4.4413	4.6681
GID4	0.2847	4.8667	4.1081	0.0001	0.00465	4.7144	4.8849	5.0009
CALN1	-0.2847	4.4887	-3.3496	0.00126	0.0237	4.6725	4.4053	4.3883
S100Z	0.2836	4.7835	4.7304	1.02e-05	0.00113	4.6351	4.7961	4.9191
PNLIPRP2	-0.2836	4.4935	-3.7047	0.0004	0.0113	4.6528	4.4615	4.3663
DRG2	-0.2832	4.0475	-3.05	0.00315	0.0406	4.1783	4.0652	3.899
ZPBP	-0.283	4.5307	-3.7889	0.000302	0.00928	4.5996	4.6728	4.3197
GEM	-0.283	4.4883	-2.9841	0.00388	0.0457	4.6687	4.4181	4.3782
JAK1	0.2829	5.6355	4.6153	1.57e-05	0.00148	5.4746	5.6804	5.7515
MAGEE2	0.2828	4.6873	3.3756	0.00117	0.0228	4.5267	4.7166	4.8186
MPV17L	0.2828	5.1079	4.172	7.98e-05	0.00403	4.9954	5.0519	5.2764
SLC8A2	0.2828	4.4231	3.2056	0.00198	0.0304	4.2311	4.5184	4.5197
ATP9B	-0.2826	5.1719	-3.4859	0.000883	0.0191	5.3273	5.1425	5.0459
PPP2R3C	-0.2825	3.7046	-3.2097	0.00195	0.0301	3.8469	3.7004	3.5664
KITLG	0.2825	4.7484	3.9456	0.000177	0.00682	4.578	4.8122	4.8549
LRRC17	-0.2825	4.6406	-3.4364	0.000961	0.0199	4.7418	4.7214	4.4585
ANXA3	-0.2824	4.7194	-4.0513	0.000122	0.0054	4.8927	4.6573	4.6081
BMP3	-0.2822	4.7082	-3.4502	0.00092	0.0195	4.8062	4.8024	4.5162
KIAA0232	0.2821	4.4963	3.9085	0.000201	0.00739	4.3415	4.5185	4.6291
PHF5A	0.282	4.8764	4.001	0.000146	0.00605	4.708	4.9262	4.9951
ZNF92	-0.282	4.575	-3.0364	0.00334	0.042	4.7413	4.5188	4.4649
ALDOA	0.2818	5.5264	4.3033	4.98e-05	0.003	5.3763	5.5471	5.656
CENPB	0.2815	5.079	4.4618	2.79e-05	0.00214	4.9244	5.1006	5.2119
NDUFA4L2	0.2811	5.0402	4.2985	5.06e-05	0.00304	4.8761	5.0833	5.1612
DIO2	-0.2811	4.7493	-3.7987	0.000292	0.00912	4.8765	4.7765	4.5948
ZSWIM2	0.2809	3.5927	3.0025	0.00363	0.044	3.4089	3.6686	3.7006
PSMB11	-0.2803	4.2414	-3.1856	0.0021	0.0317	4.4499	4.109	4.1653
HOXA4	0.2802	4.7176	3.855	0.000241	0.00827	4.6087	4.6539	4.8903
DDX39A	0.2801	4.7349	3.7336	0.000364	0.0105	4.6207	4.6907	4.8932
ERH	0.2801	5.8647	5.4988	4.98e-07	0.000131	5.7079	5.8975	5.9887
CLPTM1L	-0.2798	6.5972	-4.3541	5.24e-05	0.00307	6.6973	6.6705	6.4238
SLC25A25	-0.2797	5.2175	-3.7983	0.000297	0.00919	5.34	5.2483	5.0643
COL4A3	-0.2795	4.7568	-3.814	0.000277	0.00884	4.9283	4.6987	4.6434
PDE2A	0.2793	5.1778	4.0122	0.00014	0.00586	5.0543	5.1542	5.3249
MAL2	-0.2793	5.2663	-3.9711	0.000162	0.0064	5.42	5.2414	5.1374
CHMP2A	0.2789	5.6173	4.6113	1.6e-05	0.0015	5.4503	5.665	5.7366
ARMC1	0.2789	4.9622	3.8655	0.000233	0.00806	4.8165	4.9753	5.0947
ODAPH	0.2789	4.701	3.3476	0.00127	0.0237	4.5137	4.8018	4.7876
IRAK3	0.2789	4.8388	3.891	0.000213	0.00762	4.6796	4.8745	4.9624
HAUS5	0.2787	5.2061	4.3283	4.54e-05	0.00283	5.0488	5.2417	5.3278
SLC22A14	-0.2787	4.3766	-3.2188	0.0019	0.0297	4.5194	4.3555	4.255
DDI1	0.2786	4.5856	3.399	0.00108	0.0216	4.4163	4.6398	4.7008
C17orf67	-0.2786	4.5423	-3.582	0.000601	0.0147	4.7479	4.4168	4.4622
LGI3	0.2785	5.0797	3.4502	0.000961	0.0199	4.9126	5.1364	5.1902
GSTM1	0.2784	6.949	5.569	3.74e-07	0.000104	6.8195	6.9301	7.0975
GABRD	0.2783	4.4679	3.3344	0.00133	0.0241	4.2475	4.6281	4.5281
HSD17B6	-0.2778	7.2848	-5.1315	2.34e-06	0.000399	7.3787	7.3743	7.1013
CSRNP1	-0.2777	4.6876	-3.8622	0.000235	0.00813	4.8594	4.6301	4.5735
SLC12A2	-0.2776	4.5671	-3.2425	0.00176	0.0286	4.7581	4.4681	4.4751
ITGA5	0.2774	5.9849	4.5969	1.69e-05	0.00155	5.8399	6.0002	6.1147
TTC33	-0.2773	6.3154	-4.5367	2.29e-05	0.00185	6.4922	6.2494	6.2046
ANP32D	0.2772	4.5016	3.6851	0.000428	0.0117	4.4109	4.4132	4.6808
PIGN	-0.2771	4.9651	-3.8064	0.000285	0.00901	5.0558	5.061	4.7785
GRIA2	0.2771	4.496	3.0886	0.00281	0.0379	4.3244	4.5645	4.5991
FGFR3	-0.2769	5.096	-4.2079	7.02e-05	0.00375	5.2134	5.1373	4.9373
C5orf58	-0.2768	4.1199	-3.44	0.00095	0.0198	4.231	4.1727	3.9559
ELP1	0.2768	5.3918	5.0994	2.45e-06	0.000403	5.2498	5.3993	5.5264
GTF3C5	0.2767	5.1069	4.3584	4.07e-05	0.00267	4.9671	5.1036	5.2501
RXFP3	0.2767	4.6435	3.9455	0.000177	0.00682	4.5514	4.5468	4.8322
CT55	-0.2766	4.8344	-3.6809	0.000433	0.0118	5.0017	4.778	4.7234
RAI1	-0.2765	4.9465	-3.9766	0.000159	0.00637	5.1225	4.8742	4.8428
SGK3	0.2764	5.1917	3.7499	0.000348	0.0102	4.9638	5.3606	5.2505
ITGB6	-0.276	4.4185	-3.2536	0.00171	0.0281	4.5446	4.4382	4.2729
POLR1B	0.2756	4.4311	3.573	0.000618	0.015	4.2761	4.4648	4.5523
NUP50	-0.2756	5.5478	-4.5881	1.74e-05	0.00159	5.6583	5.6034	5.3817
NSMAF	-0.2756	4.7231	-3.6959	0.000412	0.0115	4.8273	4.7911	4.5509
HSPA8	0.2752	8.1975	3.5536	0.00092	0.0195	8.103	8.1253	8.3642
ZFAND4	0.2752	4.7627	3.9072	0.000202	0.00741	4.6012	4.8114	4.8756
FGFBP3	-0.2751	4.3563	-3.7183	0.000383	0.0109	4.4973	4.3516	4.22
CIDEA	0.2748	4.3969	3.3615	0.00122	0.0232	4.3196	4.2803	4.5908
NDFIP2	0.2747	4.2246	3.3427	0.00129	0.0238	4.1297	4.143	4.4012
TMPRSS9	0.2746	4.9911	4.0746	0.000113	0.00507	4.8543	4.9943	5.1246
METAP2	0.2746	5.4908	4.9653	4.13e-06	0.000602	5.3594	5.4784	5.6346
HSPA2	-0.2746	4.8577	-3.5896	0.000586	0.0144	5.0485	4.7659	4.7588
TRUB2	-0.2745	4.9338	-3.8389	0.000255	0.00857	5.0234	5.0316	4.7463
MAP6	-0.2743	4.556	-3.8608	0.000236	0.00815	4.6635	4.6154	4.389
PTCD1	0.2742	4.9981	4.7815	8.39e-06	0.00103	4.8872	4.9467	5.1604
SAYSD1	0.274	4.8481	3.4215	0.00101	0.0206	4.6516	4.9697	4.923
CHRNA3	-0.2739	4.6548	-3.385	0.00113	0.0223	4.7949	4.6449	4.5245
H4C5	-0.2738	5.8135	-4.3395	4.4e-05	0.00282	5.8967	5.9118	5.6321
SORCS2	-0.2738	4.6752	-3.2473	0.00174	0.0283	4.8321	4.6353	4.5584
GNA13	0.2736	5.5989	4.2939	5.15e-05	0.00307	5.4306	5.664	5.702
DNAJC5G	0.2735	4.2843	3.0377	0.00327	0.0416	4.1486	4.2877	4.4166
PPID	-0.2734	5.4081	-3.8336	0.000267	0.00866	5.5467	5.4119	5.2656
KIAA1324	-0.2733	4.8997	-4.0406	0.000127	0.0055	5.0762	4.8283	4.7945
ZSWIM7	0.2733	4.509	3.2685	0.00163	0.0272	4.359	4.5259	4.6419
SLC6A13	0.2733	4.4684	3.1738	0.00218	0.0323	4.3108	4.5111	4.5832
PRDM6	-0.2731	4.4879	-3.0082	0.00358	0.0437	4.6105	4.5163	4.337
POLR2F	0.273	6.0608	6.112	3.97e-08	2.21e-05	5.9228	6.0652	6.1944
CCDC171	0.273	4.8785	4.0901	0.000107	0.00486	4.7667	4.8306	5.0382
MCL1	0.2728	7.2379	5.9647	7.34e-08	3.46e-05	7.1268	7.1915	7.3954
ZNF426	0.2728	4.8757	3.9864	0.000153	0.00622	4.7582	4.8311	5.0379
M1AP	0.2727	4.743	3.2131	0.00194	0.0301	4.5721	4.8048	4.8522
LCN10	0.2727	4.1743	3.2983	0.00148	0.0256	4.0944	4.0619	4.3666
CC2D2B	0.2724	4.7028	3.8044	0.000286	0.00904	4.5301	4.775	4.8032
C9orf92	-0.2724	4.5831	-3.3797	0.00115	0.0225	4.7304	4.5626	4.4562
NUMBL	-0.2724	4.7072	-3.9464	0.000176	0.00682	4.7981	4.7967	4.5269
HMGB2	-0.2724	5.2001	-4.3342	4.45e-05	0.00282	5.3095	5.2552	5.0355
TNNC1	-0.2721	5.0676	-5.0195	3.35e-06	0.000512	5.1913	5.096	4.9155
PSTK	0.2719	4.7794	3.4729	0.000855	0.0185	4.6013	4.8612	4.8756
NEDD1	-0.2719	4.8986	-4.456	2.85e-05	0.00215	5.0508	4.8669	4.7781
ZBTB40	0.2718	4.6242	3.2391	0.00178	0.0287	4.5294	4.535	4.8082
SLC22A1	-0.2715	8.202	-5.3009	1.19e-06	0.000246	8.3479	8.1764	8.0816
SNIP1	0.2715	4.8016	3.8012	0.00029	0.0091	4.6536	4.8326	4.9187
AHSP	-0.2713	5.023	-4.0263	0.000133	0.00567	5.1501	5.0448	4.8741
AHR	0.2712	6.1435	4.8418	6.66e-06	0.000855	5.9949	6.1703	6.2653
CCDC150	0.2711	4.3891	3.3463	0.00128	0.0237	4.3071	4.2853	4.5748
ACSL3	0.271	5.7861	5.1989	1.65e-06	0.00032	5.644	5.8023	5.9119
LRRTM4	-0.271	4.7677	-3.53	0.000711	0.0164	4.9439	4.6848	4.6744
PPP1R3E	0.2706	5.1027	3.9776	0.000158	0.00637	5.0281	4.983	5.2971
C15orf40	0.2706	5.0563	4.0554	0.000121	0.00534	4.8524	5.192	5.1244
CRIP1	0.2703	4.4896	3.1383	0.00242	0.0346	4.4047	4.3875	4.6766
PIGB	0.2701	4.5157	3.1879	0.00208	0.0315	4.376	4.5205	4.6506
ACE	-0.2698	4.8855	-3.7737	0.000318	0.00961	4.9665	4.998	4.6921
GBP4	0.2697	4.8837	3.5419	0.000684	0.0161	4.6572	5.06	4.9338
PTPRR	0.2696	4.6129	3.4826	0.000829	0.0182	4.4617	4.6403	4.7366
C9orf152	0.2696	4.6937	3.7381	0.000358	0.0104	4.5464	4.7148	4.8199
MSLN	-0.2695	4.3732	-3.6881	0.000423	0.0116	4.5671	4.2561	4.2965
ARHGAP6	-0.2695	4.6168	-3.1457	0.00237	0.034	4.7258	4.6779	4.4466
ARFGEF3	0.2695	4.9225	3.834	0.000259	0.0086	4.7676	4.9689	5.0311
EME2	0.2694	4.4827	2.9355	0.00443	0.0491	4.3572	4.4589	4.632
COL6A5	-0.2692	4.4597	-3.1314	0.00247	0.035	4.5758	4.4973	4.306
PRSS48	0.269	4.2067	3.7695	0.000322	0.00969	4.0789	4.1951	4.3462
SLC37A2	0.2688	4.4259	3.4121	0.00104	0.021	4.2683	4.4715	4.5379
ITGB7	0.2686	4.7441	3.904	0.000204	0.00746	4.5821	4.7961	4.8542
DESI2	-0.2683	4.6795	-3.8172	0.000274	0.00879	4.8268	4.6509	4.5608
TRIM36	0.2683	4.7605	3.6246	0.000522	0.0135	4.675	4.6617	4.9447
KCNMB4	-0.2679	4.7189	-3.6206	0.000529	0.0135	4.8507	4.727	4.5789
MORN5	-0.2679	4.7153	-3.9934	0.00015	0.00611	4.8757	4.6628	4.6073
HDAC5	0.2678	5.1649	4.2273	6.55e-05	0.00354	5.0587	5.1077	5.3284
C19orf71	-0.2675	4.6097	-3.3946	0.0011	0.0218	4.7466	4.6041	4.4785
RTCB	-0.2673	5.3128	-4.3983	3.52e-05	0.00249	5.4435	5.3185	5.1764
KCTD12	0.2672	4.9537	3.6407	0.000495	0.013	4.8461	4.9022	5.113
ZNF134	0.2671	5.0695	3.8368	0.000257	0.00857	4.9107	5.1199	5.1778
FSCN1	-0.2669	5.0877	-3.6505	0.000479	0.0127	5.2075	5.1169	4.9386
ARHGAP36	0.2668	4.4625	3.5465	0.000674	0.0159	4.3285	4.4583	4.6006
MOSMO	0.2668	4.925	3.8683	0.00023	0.00804	4.8266	4.8511	5.0972
STAR	-0.2667	4.6274	-3.6191	0.000532	0.0136	4.7581	4.6351	4.4889
FAM221B	-0.2665	4.4982	-2.9928	0.00373	0.0446	4.7197	4.3231	4.4519
CYP2A6	-0.2665	8.9515	-4.5777	2.52e-05	0.00198	9.0656	8.9914	8.7974
PRPS1L1	0.2665	5.0988	3.615	0.000539	0.0136	4.9333	5.1553	5.2077
LYPLAL1	0.2665	4.8518	3.9223	0.000191	0.0072	4.7519	4.7901	5.0135
HSF5	0.2664	4.4567	3.4544	0.000907	0.0194	4.3078	4.4967	4.5658
CYCS	0.2662	4.1829	3.3989	0.00108	0.0216	4.0623	4.152	4.3343
GSTZ1	0.2661	4.9729	4.4775	2.63e-05	0.00204	4.8315	4.9925	5.0946
MGP	-0.2661	4.5298	-3.2764	0.00159	0.0268	4.6998	4.4406	4.4491
WNT2B	-0.2659	4.7637	-3.7441	0.000351	0.0103	4.8552	4.8496	4.5863
BHLHB9	0.2658	4.5429	3.2332	0.00182	0.0289	4.3816	4.5937	4.6534
PLCB2	-0.2657	4.8099	-4.19	7.48e-05	0.00387	4.9211	4.8553	4.6532
OTOS	-0.2656	4.5444	-3.3941	0.0011	0.0218	4.6888	4.5198	4.4246
RBP7	-0.2656	4.8028	-3.4763	0.000846	0.0184	4.9456	4.7747	4.688
GRHL3	-0.2654	4.6304	-3.0648	0.00303	0.0396	4.7683	4.6345	4.4883
FOXJ3	0.2653	5.2549	4.3284	4.54e-05	0.00283	5.1095	5.2755	5.3798
PTHLH	-0.2652	4.5082	-2.9352	0.00442	0.0491	4.696	4.4001	4.4284
H4C13	-0.265	4.8439	-3.8831	0.000219	0.00778	4.9233	4.9505	4.6579
ADGB	-0.2648	4.6291	-3.8915	0.000213	0.00762	4.7404	4.6691	4.4777
HPCAL4	-0.2647	4.4921	-3.193	0.00205	0.0311	4.635	4.4722	4.3691
DEFA6	0.2646	4.2806	3.3392	0.00131	0.024	4.1489	4.2788	4.414
ZDHHC2	0.2645	4.8778	4.0243	0.000134	0.00569	4.7303	4.9119	4.9914
KLF2	-0.2642	4.8037	-3.3374	0.00131	0.024	4.926	4.8227	4.6623
ZNF550	0.2642	4.105	3.4413	0.000946	0.0198	3.9853	4.077	4.2525
KCNAB3	0.2639	4.9538	3.9147	0.000197	0.00729	4.8234	4.9533	5.0849
ASPG	-0.2637	6.7742	-4.5829	1.93e-05	0.00169	6.9231	6.734	6.6654
ARAP1	0.2637	5.0595	4.2914	5.2e-05	0.00307	4.9286	5.0591	5.1908
CSGALNACT1	0.2634	4.9009	3.3776	0.00116	0.0227	4.7499	4.9438	5.0091
KL	-0.2633	4.4151	-3.3144	0.00141	0.0249	4.543	4.4207	4.2817
UBE2D1	0.2633	4.3848	3.099	0.00273	0.0372	4.2397	4.4166	4.4982
MTSS2	-0.2633	5.155	-4.1	0.000103	0.00474	5.3068	5.1163	5.0418
TDGF1	-0.2632	5.0975	-3.9573	0.00017	0.00667	5.2561	5.0434	4.993
DPPA4	0.2631	4.8108	3.5877	0.000589	0.0145	4.6412	4.8818	4.9095
KRTAP19-7	-0.2631	4.5016	-3.1088	0.00265	0.0365	4.5887	4.5909	4.3251
CLDN17	0.2629	4.5292	3.5016	0.00078	0.0175	4.3862	4.5537	4.6478
CLSPN	-0.2629	4.7629	-3.6487	0.000482	0.0128	4.8725	4.8097	4.6066
SMIM31	-0.2628	4.6898	-3.1576	0.00229	0.0333	4.8279	4.6806	4.561
XAGE1A	0.2628	4.5754	3.7885	0.000302	0.00928	4.4587	4.5536	4.7139
PGBD1	0.2626	4.5398	3.2775	0.00158	0.0267	4.4073	4.5493	4.6629
ANKAR	0.2626	4.8064	3.4481	0.000926	0.0196	4.6644	4.8246	4.9303
SLC17A9	-0.2625	6.6138	-4.3636	4.48e-05	0.00282	6.7758	6.5507	6.515
OPTN	0.2625	5.804	4.2808	5.4e-05	0.00314	5.6926	5.7592	5.9603
CENPF	-0.2622	4.541	-3.261	0.00167	0.0276	4.718	4.4469	4.4581
ATP8B2	0.2622	4.6316	3.3521	0.00125	0.0236	4.4893	4.6505	4.755
MMP7	0.2621	4.5995	3.7443	0.000351	0.0103	4.4229	4.688	4.6876
AGT	-0.2619	10.7141	-3.8975	0.000303	0.00928	10.8402	10.7103	10.5917
SLC50A1	0.2618	5.2149	4.3156	4.76e-05	0.00291	5.0882	5.2048	5.3516
NPSR1	0.2616	4.5332	3.8261	0.000266	0.00866	4.3717	4.5983	4.6296
TRPM1	-0.2616	4.4574	-3.2776	0.00158	0.0267	4.5573	4.516	4.2989
HERC5	0.2615	4.69	3.6804	0.000434	0.0118	4.5407	4.7284	4.8008
MINDY2	-0.2615	7.1259	-3.0709	0.00366	0.0443	7.296	7.0521	7.0296
EXOC2	0.2615	5.1109	4.2636	5.74e-05	0.00324	4.9915	5.0886	5.2526
SLC3A2	0.2613	5.3335	4.3706	3.9e-05	0.0026	5.2228	5.2986	5.4791
TBX3	0.2613	5.3132	3.6237	0.000532	0.0136	5.1854	5.3123	5.4418
PHOSPHO2	-0.2613	4.83	-3.3345	0.00133	0.0241	4.9871	4.7806	4.7222
NUDT17	-0.2612	4.8845	-3.9212	0.000192	0.00722	5.0376	4.836	4.7801
RAG1	-0.2611	4.7515	-3.4975	0.00079	0.0176	4.9058	4.7068	4.6418
CRP	-0.2611	12.0305	-5.2412	1.47e-06	0.000289	12.1455	12.0533	11.8926
ARHGEF19	0.261	4.7857	3.0952	0.00278	0.0376	4.6631	4.7643	4.9297
GFRAL	-0.2609	4.5596	-3.4606	0.000889	0.0191	4.6655	4.6037	4.4097
MS4A7	-0.2607	5.3838	-3.3263	0.00148	0.0256	5.4932	5.4294	5.2288
HMGCS2	-0.2607	8.7349	-5.9454	7.96e-08	3.64e-05	8.8513	8.7594	8.5942
UBE4A	0.2607	5.5865	4.659	1.34e-05	0.00133	5.4447	5.6087	5.7061
PNP	-0.2606	5.4731	-4.518	2.26e-05	0.00184	5.5726	5.5343	5.3126
NPBWR1	-0.2605	4.1407	-2.9909	0.00375	0.0447	4.3204	4.039	4.0626
GPR22	-0.2605	4.438	-3.1792	0.00214	0.032	4.5613	4.4421	4.3105
CPA2	0.2604	5.2516	4.5476	2.03e-05	0.00174	5.1443	5.2001	5.4103
GTF2IRD1	0.2604	4.4639	3.4022	0.00107	0.0214	4.2898	4.5482	4.5536
NUTM2A	0.2604	4.8858	4.0916	0.000106	0.00485	4.7746	4.8528	5.0299
MIF	0.2602	5.4565	4.375	3.83e-05	0.00258	5.3158	5.4738	5.5799
FAM25A	-0.2602	5.2817	-4.0371	0.000128	0.00553	5.3889	5.3293	5.127
GJA8	-0.2601	4.6899	-3.2363	0.0018	0.0288	4.8305	4.6762	4.5629
ZNF486	-0.26	4.4967	-3.5382	0.000693	0.0162	4.6177	4.5161	4.3564
QTRT1	-0.26	4.7086	-3.2596	0.00167	0.0277	4.8776	4.6386	4.6096
LEAP2	0.2599	8.456	3.2828	0.00202	0.0309	8.3365	8.4347	8.5969
ZNF571	-0.2598	5.0932	-4.1144	9.79e-05	0.00461	5.229	5.0833	4.9674
OR6P1	0.2597	4.8023	3.7687	0.000323	0.00969	4.7087	4.7346	4.9635
MYADML2	-0.2596	4.7169	-3.7001	0.000407	0.0114	4.8925	4.6235	4.6347
ICAM3	0.2595	5.0332	4.3393	4.37e-05	0.00282	4.9188	4.9994	5.1814
RANBP10	0.2594	5.67	4.7683	8.82e-06	0.00104	5.5302	5.6947	5.7852
TMEM185A	0.2593	4.7685	3.8574	0.000239	0.00822	4.6289	4.7865	4.8901
MOK	-0.2593	5.0402	-3.9988	0.000147	0.00608	5.1627	5.0465	4.9113
XRCC1	-0.2593	5.0835	-3.4101	0.00105	0.0211	5.1992	5.1129	4.9384
PDXP	-0.2593	5.4269	-4.1466	8.73e-05	0.00424	5.552	5.4271	5.3017
CASKIN1	-0.2592	4.4431	-3.3613	0.00122	0.0232	4.5684	4.4489	4.312
FAM13A	0.2591	5.5878	3.4897	0.000887	0.0191	5.4616	5.5758	5.726
DKK4	0.2589	4.7519	3.5565	0.000653	0.0156	4.6687	4.6528	4.9343
LAMC3	-0.2588	4.6137	-3.355	0.00124	0.0235	4.7852	4.534	4.522
SERPINB1	0.2587	4.9153	3.6061	0.000555	0.0138	4.7831	4.9257	5.037
GABRA4	0.2585	4.7033	3.6213	0.000528	0.0135	4.5325	4.7847	4.7928
TOMM70	0.2585	4.9525	4.0786	0.000111	0.00503	4.8322	4.9359	5.0895
SNX1	-0.2582	5.2266	-3.8668	0.000232	0.00804	5.3253	5.2898	5.0648
SLC7A2	-0.2579	7.4434	-5.7426	1.84e-07	6.5e-05	7.5696	7.4486	7.3122
MIEN1	-0.2578	4.3689	-3.6729	0.000445	0.012	4.4623	4.4426	4.202
GOT1L1	0.2577	4.5647	3.6587	0.000467	0.0124	4.4634	4.5105	4.7202
ZNF7	0.2577	4.9254	4.1456	8.76e-05	0.00425	4.8094	4.9022	5.0646
TRIM35	0.2575	4.9926	4.0454	0.000125	0.00548	4.8911	4.9391	5.1477
TANK	0.2574	5.3945	3.0618	0.0034	0.0424	5.2679	5.3894	5.5262
ENPEP	-0.257	4.8397	-3.1563	0.0023	0.0335	4.9856	4.8053	4.7283
OR2H1	-0.2569	4.5466	-3.3844	0.00113	0.0223	4.6797	4.5366	4.4234
OR6C76	-0.2568	4.7587	-3.9003	0.000207	0.00752	4.8406	4.8495	4.5861
CABYR	0.2567	4.8899	3.7661	0.000326	0.00973	4.7355	4.9308	5.0033
RFXAP	-0.2567	4.9284	-3.9283	0.000188	0.0071	5.0731	4.8945	4.8175
IL17RE	-0.2566	4.5967	-2.9558	0.00416	0.0477	4.6985	4.6517	4.44
MYO1G	-0.2563	4.6594	-3.5686	0.000627	0.0152	4.8102	4.6198	4.5481
KRT15	-0.2562	4.5581	-3.1758	0.00216	0.0322	4.6242	4.6781	4.372
ZNF707	0.2561	4.3733	3.0001	0.00365	0.0442	4.23	4.4039	4.486
SNX21	0.2561	4.5948	3.1741	0.00217	0.0323	4.4476	4.6272	4.7095
BBS12	-0.2561	4.5069	-3.3619	0.00122	0.0232	4.6209	4.5377	4.3621
AIMP2	0.2559	5.0437	3.7782	0.000313	0.00955	4.9192	5.0367	5.1752
CLRN1	0.2557	4.5858	3.1444	0.00238	0.0341	4.5017	4.5022	4.7536
GNG14	-0.2557	4.505	-3.4436	0.000939	0.0197	4.5785	4.6097	4.3267
MICALL1	0.2557	4.7857	3.8331	0.00026	0.00861	4.666	4.7707	4.9203
TUBB4B	0.2554	6.5183	5.1413	2.08e-06	0.000377	6.3884	6.5257	6.6409
GSTM3	-0.2554	4.4905	-3.1262	0.00251	0.0354	4.6473	4.4269	4.3972
STARD4	-0.2553	5.4795	-4.2797	5.42e-05	0.00314	5.5907	5.509	5.3389
WASHC1	0.2551	5.5819	3.8923	0.000213	0.00762	5.4653	5.5535	5.7268
FAT3	0.2551	4.6544	3.5117	0.000755	0.0172	4.5567	4.6015	4.8051
SOX8	0.2549	4.8147	3.1541	0.00231	0.0336	4.658	4.8732	4.9129
ADGRA3	-0.2549	6.0457	-3.4493	0.00109	0.0217	6.1906	6.0053	5.941
SRSF4	-0.2549	5.4086	-4.1195	9.61e-05	0.00457	5.5347	5.4162	5.2748
EIF6	0.2549	4.9163	3.5509	0.000665	0.0158	4.816	4.8698	5.063
CSF3R	-0.2548	4.9765	-3.797	0.000294	0.00913	5.0818	5.0222	4.8256
HSF1	-0.2547	4.7662	-3.7181	0.000383	0.0109	4.9265	4.7078	4.6643
CIB1	0.2545	5.8508	4.3716	3.88e-05	0.0026	5.7153	5.863	5.974
CPNE3	0.2545	5.5332	4.6231	1.53e-05	0.00145	5.4217	5.5034	5.6745
SESTD1	-0.2544	4.6269	-3.3047	0.00146	0.0254	4.7872	4.5621	4.5314
C6orf15	0.2543	4.7722	3.1668	0.00222	0.0328	4.6007	4.8618	4.8542
LCN9	0.2543	4.565	3.2298	0.00183	0.0291	4.47	4.498	4.7269
FAM177B	-0.2542	4.4487	-3.5198	0.000735	0.0168	4.586	4.4309	4.3292
FUS	0.2541	5.8154	5.0564	2.9e-06	0.000451	5.7012	5.7864	5.9586
RBM20	0.2539	4.7047	3.8276	0.000265	0.00866	4.5741	4.7158	4.8243
ZNF804A	0.2535	4.3688	3.578	0.000608	0.0148	4.2154	4.4153	4.4755
IL15	-0.2534	4.278	-3.141	0.0024	0.0343	4.408	4.2796	4.1465
UBE2L3	0.2534	6.1492	5.2739	1.23e-06	0.00025	6.0156	6.1646	6.2673
CEP128	0.2533	4.4253	3.0813	0.00287	0.0385	4.3453	4.3427	4.588
TMEM168	-0.2533	5.1196	-3.975	0.00016	0.00638	5.2915	5.032	5.0354
PKD1L2	-0.2532	4.5503	-3.3765	0.00116	0.0227	4.7252	4.4586	4.4671
SNX20	0.2532	4.0041	3.0501	0.00315	0.0406	3.897	3.9752	4.1401
ADAMTS7	-0.2532	4.4041	-3.0492	0.00316	0.0406	4.4963	4.4738	4.2421
GCSAM	0.2529	4.5114	3.616	0.000537	0.0136	4.3424	4.5928	4.5991
SLITRK1	0.2529	4.1949	3.228	0.00184	0.0291	4.0453	4.2332	4.3063
PLCH2	-0.2528	4.7407	-3.1946	0.00204	0.0311	4.8024	4.8684	4.5514
ALKAL1	-0.2527	4.4815	-3.084	0.00285	0.0383	4.6531	4.3964	4.3949
TNFAIP8L1	-0.2526	5.274	-4.3359	4.42e-05	0.00282	5.3811	5.311	5.1301
MTX1	0.2526	4.8111	3.4876	0.000816	0.018	4.6364	4.9045	4.8924
STPG3	-0.2521	4.4755	-2.9421	0.00433	0.0487	4.6395	4.4002	4.3869
MET	0.2521	5.1282	3.7384	0.000358	0.0104	5.0072	5.1136	5.2637
MFSD4A	-0.2521	4.5265	-3.3513	0.00126	0.0237	4.6602	4.5091	4.4103
ANTKMT	-0.2517	5.7455	-4.3299	4.52e-05	0.00283	5.8995	5.6952	5.642
SLC24A3	-0.2516	4.6666	-3.6063	0.000554	0.0138	4.7907	4.6747	4.5345
MAGEB16	0.2515	4.2344	2.9517	0.00421	0.048	4.0774	4.2982	4.3276
ATP6V1B1	-0.2515	4.7489	-3.7457	0.000349	0.0103	4.9072	4.6904	4.6492
LSMEM2	-0.2514	4.5245	-3.593	0.000579	0.0143	4.6294	4.564	4.3802
BRI3	0.2514	7.057	5.7188	2.03e-07	7.03e-05	6.9011	7.1159	7.1542
MS4A5	-0.2514	5.017	-3.8676	0.000231	0.00804	5.1067	5.0819	4.8624
SQSTM1	0.2509	7.2815	5.8866	1.02e-07	4.24e-05	7.1573	7.2802	7.4071
OR9A2	0.2508	4.6105	3.7367	0.00036	0.0104	4.4703	4.6427	4.7186
TCAIM	0.2506	5.5311	4.3922	3.6e-05	0.00252	5.3842	5.5716	5.6374
KCNMB3	0.2505	4.751	3.35	0.00126	0.0237	4.5604	4.8812	4.8115
FOXA3	0.2503	5.2854	3.7764	0.000315	0.00957	5.1996	5.2029	5.4537
SULT1A2	-0.2502	5.9715	-4.6369	1.45e-05	0.00141	6.1019	5.9705	5.8421
LITAF	0.2501	6.0892	4.7203	1.06e-05	0.00115	5.9757	6.0637	6.2284
WDR64	0.25	4.4947	3.4136	0.00103	0.0209	4.2958	4.638	4.5503
PCSK5	0.2498	4.6493	3.2517	0.00171	0.0281	4.5086	4.6795	4.7599
LAMP2	0.2498	7.0793	4.9399	4.56e-06	0.000647	6.9632	7.061	7.2137
KRTAP27-1	-0.2497	4.4564	-3.0634	0.00303	0.0396	4.5428	4.5303	4.2962
ATP5F1B	0.2493	7.7664	5.8635	1.12e-07	4.27e-05	7.6421	7.7648	7.8924
BLOC1S4	-0.2492	4.9338	-3.5014	0.00078	0.0175	5.0569	4.929	4.8156
DNA2	-0.2491	4.9423	-3.3262	0.00136	0.0244	5.0288	5.0169	4.781
DAAM2	-0.2491	4.8391	-3.9488	0.000175	0.00678	4.967	4.8324	4.7179
WNT1	-0.2491	4.2144	-3.1765	0.00216	0.0321	4.3456	4.2058	4.0918
KLHL10	0.2489	4.5611	3.3525	0.00125	0.0236	4.3929	4.6478	4.6428
TCEAL8	0.2488	5.1172	3.485	0.000823	0.0181	4.9634	5.1755	5.2127
TAX1BP3	0.2488	4.9308	2.9832	0.00392	0.0459	4.8078	4.9287	5.0559
FANCA	-0.2487	5.266	-3.9124	0.000198	0.0073	5.3941	5.2565	5.1473
GUCA1C	-0.2486	4.7485	-3.4331	0.000971	0.02	4.8487	4.7931	4.6036
POTEE	0.2485	9.1974	4.3329	5.73e-05	0.00324	9.0626	9.2264	9.3033
DEFB107A	0.2485	4.6795	3.1536	0.00231	0.0336	4.5677	4.6579	4.813
LRRC57	0.2485	4.5995	3.2404	0.00178	0.0287	4.4124	4.7204	4.6658
TRAM1	0.2484	6.5531	5.3029	1.09e-06	0.000232	6.4403	6.5362	6.6828
ADCY5	0.2481	4.1325	3.3211	0.00138	0.0246	3.9795	4.1917	4.2263
SLC25A18	-0.2479	5.9115	-4.4346	3.08e-05	0.00226	6.0403	5.9024	5.7918
PTTG1IP	0.2479	6.909	4.5488	2.07e-05	0.00176	6.8075	6.8623	7.0573
YIPF5	0.2477	5.4866	4.9417	4.53e-06	0.000647	5.368	5.4799	5.6119
ATP4B	0.2475	4.6533	3.8401	0.000254	0.00857	4.5205	4.6723	4.7672
TVP23A	0.2474	4.4013	3.0236	0.00341	0.0425	4.33	4.3037	4.5702
TMUB1	0.2471	4.7814	3.8373	0.000256	0.00857	4.6511	4.7935	4.8995
SH2D5	-0.247	4.1664	-3.2005	0.00201	0.0308	4.2965	4.1554	4.0472
EMID1	-0.247	4.6778	-3.3733	0.00117	0.0229	4.778	4.7226	4.5328
ZBTB39	0.247	4.746	3.3055	0.00145	0.0253	4.679	4.6257	4.9332
ANKRD46	-0.2469	5.4417	-4.9362	4.63e-06	0.000647	5.5356	5.497	5.2925
UIMC1	-0.2467	5.2124	-4.0748	0.000113	0.00507	5.3424	5.2026	5.0922
NPR1	0.2467	4.8414	3.0861	0.00283	0.0381	4.6929	4.8873	4.9441
MCTP1	0.2467	4.4155	2.9711	0.00398	0.0464	4.2335	4.5299	4.4829
NOCT	-0.2465	5.2208	-3.9697	0.000163	0.00642	5.3395	5.2339	5.089
INMT	-0.2465	5.866	-3.5159	0.000817	0.018	6.0396	5.7761	5.7822
GSK3A	-0.2465	4.7379	-3.7272	0.000371	0.0107	4.8657	4.725	4.6232
ABT1	0.2464	4.5747	3.2377	0.00179	0.0288	4.512	4.4497	4.7626
PCDH20	-0.2463	4.8047	-3.4523	0.000913	0.0194	4.9439	4.7705	4.6998
TOE1	-0.2463	4.8371	-3.2222	0.00188	0.0295	4.9851	4.7918	4.7345
ACY1	0.2461	6.6297	5.5699	3.73e-07	0.000104	6.4988	6.6475	6.7428
VSIG2	0.246	4.5436	2.9304	0.00447	0.0494	4.4175	4.5489	4.6643
TACR3	0.2459	4.3825	2.9968	0.00369	0.0443	4.1813	4.5313	4.4347
B3GALT5	-0.2459	4.5337	-3.8914	0.000213	0.00762	4.6045	4.6373	4.3593
H2AC1	-0.2457	4.9223	-3.0346	0.00333	0.0419	5.0696	4.8726	4.8246
SLC26A3	0.2457	4.8761	3.4143	0.00103	0.0209	4.7348	4.9137	4.9796
SHTN1	-0.2457	6.0426	-4.6628	1.32e-05	0.00132	6.1857	6.0014	5.9407
PAX4	0.2456	4.5767	3.1434	0.00239	0.0342	4.4785	4.5247	4.7268
ZBTB18	0.2456	4.9456	2.9981	0.00373	0.0446	4.8524	4.8882	5.0963
UBTD1	-0.2455	5.3244	-3.7165	0.000385	0.011	5.4336	5.3547	5.1851
ZWINT	0.2455	4.6202	3.1977	0.00202	0.0309	4.4946	4.6308	4.735
ANKRD22	0.2454	4.6032	3.0654	0.00301	0.0395	4.4991	4.5614	4.749
ARHGAP23	-0.2453	5.2821	-4.292	5.19e-05	0.00307	5.4125	5.2729	5.161
GRSF1	0.2452	5.0546	4.0036	0.000144	0.00601	4.9141	5.0953	5.1543
BSND	-0.2451	4.5734	-3.1947	0.00204	0.0311	4.705	4.5514	4.4638
RASSF5	0.245	4.7493	3.6691	0.000451	0.0121	4.6139	4.7738	4.8601
CKMT2	-0.245	4.2191	-3.3559	0.00124	0.0235	4.3701	4.1633	4.1239
MAFK	0.2449	4.9746	3.6591	0.000466	0.0124	4.8742	4.9286	5.1212
CPA4	-0.2447	4.5714	-3.3342	0.00133	0.0241	4.6722	4.6186	4.4234
SPIN2B	0.2447	5.1883	4.1101	9.94e-05	0.00464	5.0971	5.1266	5.3414
CCDC168	-0.2444	4.6235	-3.0733	0.00294	0.0392	4.7683	4.5806	4.5217
XKRX	0.2444	4.6352	3.0399	0.00325	0.0414	4.5381	4.5832	4.7841
KCNJ12	-0.2443	5.5061	-4.7541	9.31e-06	0.00105	5.6204	5.5199	5.3781
NLRP7	0.2442	4.7718	3.3106	0.00143	0.0251	4.6109	4.8523	4.8523
ZNF658	-0.244	4.6814	-3.1944	0.00204	0.0311	4.8571	4.576	4.6112
KCNS3	0.2438	4.4337	3.2427	0.00176	0.0286	4.2836	4.489	4.5283
MND1	-0.2438	4.6278	-3.1665	0.00222	0.0328	4.7939	4.5387	4.5508
KCNK10	0.2436	4.5888	3.4293	0.000983	0.0202	4.5141	4.5053	4.7468
CIAO2B	0.2435	5.5218	4.6529	1.37e-05	0.00135	5.3916	5.5396	5.6342
ATP11B	0.2434	4.9552	3.1608	0.00226	0.0332	4.7731	5.0774	5.0152
TMPRSS13	0.2434	4.4564	3.3403	0.0013	0.024	4.3524	4.4163	4.6005
ZBTB24	-0.2434	4.2947	-3.0295	0.00335	0.0421	4.4493	4.2287	4.206
ABO	0.2434	4.9557	3.3206	0.00138	0.0246	4.8098	5.0026	5.0548
DSP	0.2433	6.3694	4.271	5.62e-05	0.00321	6.2583	6.3479	6.5019
LRRC52	-0.2432	4.6551	-3.4849	0.000823	0.0181	4.7481	4.7116	4.5056
OPTC	0.2432	4.3833	2.9602	0.0041	0.0473	4.272	4.3571	4.5209
TMEM169	-0.2431	4.5347	-3.0925	0.00278	0.0376	4.6219	4.6068	4.3754
TUBA3E	0.2431	4.9662	3.3359	0.00132	0.0241	4.8108	5.029	5.0588
COQ8A	0.243	5.1244	3.2856	0.00155	0.0263	4.9438	5.2404	5.189
NBDY	-0.2429	4.8611	-3.149	0.00235	0.0338	4.9934	4.8388	4.7511
MT1A	-0.2429	9.6521	-4.4232	3.84e-05	0.00258	9.7598	9.6738	9.5229
SERP2	-0.2429	4.4682	-3.3661	0.0012	0.0231	4.5732	4.4968	4.3345
ARHGEF15	0.2427	4.7505	3.1258	0.00252	0.0354	4.6501	4.713	4.8883
GPSM2	0.2426	4.3456	3.2138	0.00193	0.03	4.2361	4.3149	4.4859
BTBD10	-0.2425	5.1429	-3.5918	0.000581	0.0144	5.2685	5.1272	5.0331
VDAC2	0.2425	5.0105	3.299	0.00148	0.0256	4.8636	5.0666	5.1013
LUZP6	0.2425	5.4904	4.2024	7.16e-05	0.0038	5.3803	5.4675	5.6236
RALGPS1	0.2423	4.6576	3.0747	0.00293	0.0391	4.4913	4.741	4.7406
AMDHD1	-0.2422	6.6094	-4.0205	0.000149	0.00611	6.6928	6.6779	6.4575
VAPB	-0.242	4.2564	-3.0982	0.00273	0.0372	4.3527	4.2995	4.117
GCLC	-0.242	5.1995	-3.6181	0.000534	0.0136	5.3093	5.2144	5.0749
TMEM260	0.242	5.6157	4.2583	5.86e-05	0.00327	5.4783	5.6393	5.7295
GPR179	0.2418	4.6383	3.4616	0.000886	0.0191	4.496	4.68	4.7388
EPPK1	0.2418	4.6073	3.5498	0.000667	0.0158	4.4335	4.7093	4.6792
MYMK	0.2418	4.4171	3.0621	0.00304	0.0397	4.2745	4.4584	4.5184
AMN	-0.2415	4.5457	-3.0443	0.00321	0.0411	4.6073	4.66	4.3698
TRIM45	0.2415	5.3945	3.3176	0.00144	0.0252	5.3074	5.3284	5.5477
DIPK2A	-0.2414	4.7019	-3.3389	0.00131	0.024	4.8319	4.6882	4.5856
MOG	0.2414	4.376	3.1495	0.00234	0.0338	4.215	4.4591	4.4538
TMEM262	0.2412	4.6986	3.1313	0.00247	0.035	4.5695	4.7105	4.8159
CHCHD6	0.2411	4.6596	3.2084	0.00196	0.0302	4.4803	4.7759	4.7225
GATB	0.2411	4.8868	3.3668	0.0012	0.0231	4.7443	4.9305	4.9856
STRA6	-0.2409	5.1071	-3.5707	0.000623	0.0151	5.2108	5.1421	4.9685
OR5AU1	-0.2409	4.7488	-3.3318	0.00134	0.0241	4.8414	4.7975	4.6076
LGALS3BP	0.2409	6.4981	3.4197	0.00121	0.0232	6.3933	6.4701	6.6309
CRX	-0.2405	6.9138	-4.7517	9.4e-06	0.00105	7.0663	6.851	6.824
FFAR4	0.2403	4.4955	3.4579	0.000897	0.0192	4.4248	4.4016	4.6602
NEPRO	0.2402	4.9763	3.4416	0.000945	0.0198	4.8264	5.0341	5.0683
TAOK2	-0.2402	4.3598	-3.1242	0.00253	0.0354	4.4963	4.3253	4.2577
TTLL8	0.24	4.3849	3.1588	0.00228	0.0333	4.2342	4.4463	4.474
ARC	0.24	4.5559	3.4216	0.00101	0.0206	4.452	4.5193	4.6965
PHF1	0.2399	5.5006	3.5567	0.000655	0.0156	5.4114	5.4343	5.656
ZBTB43	0.2399	4.9209	3.7026	0.000403	0.0113	4.7759	4.9651	5.0217
DLX1	-0.2399	5.7908	-4.055	0.000121	0.00534	5.8668	5.8833	5.6224
CLDN15	0.2398	4.6528	3.347	0.00127	0.0237	4.5452	4.6312	4.782
GSDMD	0.2398	5.5346	4.6748	1.26e-05	0.00131	5.4169	5.5289	5.6581
AMY1A	-0.2398	5.5999	-4.7768	8.54e-06	0.00103	5.6954	5.6454	5.459
CARD8	0.2396	5.3313	3.3287	0.00137	0.0245	5.2099	5.3356	5.4485
LAMP1	0.2396	7.272	5.0987	2.46e-06	0.000403	7.1655	7.2493	7.4014
ADGRA2	0.2395	4.4155	2.9867	0.0038	0.045	4.292	4.4222	4.5322
KCNE2	-0.2395	4.8329	-3.0961	0.00275	0.0373	4.9883	4.7643	4.7461
GJA5	0.2394	4.4528	3.2102	0.00195	0.0301	4.3471	4.4255	4.5858
CCL1	-0.2394	4.5324	-3.071	0.00296	0.0393	4.6622	4.5155	4.4194
DECR2	0.2392	5.8189	3.8981	0.000208	0.00752	5.7167	5.7763	5.9638
CCNG2	-0.2392	4.9605	-2.9604	0.00414	0.0476	5.1296	4.8615	4.8905
EFTUD2	0.2391	5.3789	4.2892	5.24e-05	0.00307	5.2408	5.4155	5.4802
TMEM106B	0.2391	5.2054	4.1504	8.62e-05	0.00423	5.0391	5.2949	5.2823
TMPRSS15	0.2391	4.5264	3.4116	0.00104	0.021	4.4052	4.5381	4.6358
ST20	0.239	4.862	3.213	0.00193	0.03	4.7315	4.8845	4.9701
HTRA4	-0.239	4.598	-3.0405	0.00324	0.0414	4.6503	4.731	4.4126
FADS6	0.239	4.9844	3.5358	0.000698	0.0163	4.8261	5.0584	5.0686
TMEM250	0.2389	5.2631	4.191	7.45e-05	0.00387	5.1149	5.3206	5.3538
PRR23D2	0.2387	4.875	3.5434	0.000681	0.016	4.8098	4.7755	5.0396
TCHHL1	-0.2384	4.553	-3.0614	0.00305	0.0397	4.6696	4.5538	4.4357
DAPP1	-0.2384	4.5653	-3.223	0.00187	0.0295	4.6379	4.6521	4.4059
KBTBD11	0.2383	4.7113	3.6483	0.000483	0.0128	4.5656	4.7656	4.8029
PROX1	0.2381	7.0465	4.7855	8.26e-06	0.00103	6.9224	7.0554	7.1617
TBC1D2	0.2379	5.0426	3.8279	0.000265	0.00866	4.8853	5.1129	5.1294
FXYD2	-0.2379	4.9149	-2.9773	0.00392	0.0459	5.0883	4.8078	4.8487
NTN3	0.2378	4.4784	3.4341	0.000968	0.02	4.3903	4.4196	4.6253
PPP1R42	-0.2378	4.4796	-3.1254	0.00252	0.0354	4.5836	4.5086	4.3467
PCOLCE	-0.2378	5.2821	-3.4983	0.000788	0.0176	5.4344	5.2155	5.1965
IL36RN	-0.2377	4.8252	-3.0206	0.00344	0.0426	4.9689	4.7772	4.7295
DENND2D	-0.2376	5.164	-3.5856	0.000593	0.0145	5.3269	5.0799	5.0851
TBX18	0.2375	4.4731	3.291	0.00152	0.026	4.3189	4.5353	4.5652
LYPD1	0.2375	4.7437	3.3615	0.00122	0.0232	4.6204	4.7523	4.8583
PTPDC1	0.2375	4.598	3.1301	0.00248	0.0351	4.4872	4.5817	4.7251
MED27	0.2374	4.9042	2.9768	0.00392	0.0459	4.8386	4.8022	5.0719
S100A10	0.2372	6.4039	4.6622	1.32e-05	0.00132	6.2681	6.4415	6.5022
SNX32	0.2371	4.4317	3.0226	0.00342	0.0425	4.3135	4.4274	4.5543
DNAJA3	-0.2369	5.1664	-3.7975	0.000293	0.00913	5.3045	5.1264	5.0684
TMEM86A	-0.2367	4.5957	-3.3839	0.00114	0.0223	4.6865	4.6478	4.453
RGS9	0.2366	4.921	3.0387	0.00326	0.0415	4.797	4.9321	5.0339
LRRC40	0.2366	5.0433	3.168	0.00221	0.0327	4.9299	5.0421	5.158
CLEC3B	-0.2365	5.5826	-3.6805	0.000434	0.0118	5.7105	5.5614	5.4759
CYTH4	0.2365	4.8896	3.0605	0.00306	0.0397	4.8669	4.7066	5.0952
BBS7	-0.2364	4.4256	-3.4102	0.00104	0.021	4.5483	4.4181	4.3105
ZNF573	0.2363	4.7534	3.1388	0.00242	0.0345	4.6056	4.8151	4.8396
PITX3	-0.2363	4.5603	-3.115	0.0026	0.036	4.6657	4.5817	4.4335
TMEM275	0.2362	4.7663	3.2663	0.00164	0.0273	4.594	4.8725	4.8325
CEP250	-0.2362	4.948	-3.6237	0.000524	0.0135	5.0584	4.9575	4.8281
TCP1	0.2361	6.0928	4.2803	5.41e-05	0.00314	5.9782	6.0931	6.2072
TGM1	-0.236	5.4985	-4.519	2.25e-05	0.00184	5.6132	5.5022	5.38
NRARP	-0.2359	5.0548	-3.0801	0.0029	0.0387	5.227	4.9522	4.9853
HKDC1	0.2358	5.103	3.3515	0.00126	0.0237	4.9955	5.0759	5.2376
ZNF695	0.2358	4.7586	3.6419	0.000493	0.013	4.6215	4.7935	4.8608
ECHDC1	-0.2358	5.986	-3.2453	0.00196	0.0303	6.137	5.927	5.8938
PRPF38B	-0.2357	5.3563	-3.7123	0.00039	0.0111	5.4919	5.3251	5.2518
DYNC1LI1	-0.2357	4.8301	-3.6106	0.000547	0.0137	4.9125	4.8977	4.6801
IRGQ	-0.2356	4.9002	-3.9196	0.000193	0.00724	5.0217	4.8945	4.7843
ARHGEF17	-0.2354	4.5954	-3.3624	0.00121	0.0232	4.673	4.6696	4.4437
EHD2	-0.2352	4.7131	-3.2838	0.00155	0.0264	4.805	4.7611	4.5732
ATP2C2	-0.2352	4.5375	-3.0571	0.00309	0.0399	4.6566	4.5412	4.4148
BRDT	-0.2351	4.5172	-2.939	0.00437	0.0489	4.6686	4.4482	4.4347
CLMP	0.2351	4.4007	3.6615	0.000462	0.0123	4.283	4.3964	4.5225
SERGEF	-0.2346	4.9459	-3.1079	0.00265	0.0365	5.0908	4.8927	4.8541
NCL	0.2346	6.1897	4.6256	1.51e-05	0.00145	6.0292	6.2762	6.2636
SCAND1	0.2345	4.9345	3.0429	0.00322	0.0412	4.8116	4.9409	5.051
GLB1L	-0.2345	4.9728	-3.2331	0.00182	0.0289	5.0724	5.0161	4.83
H2AC7	-0.2345	5.1655	-3.528	0.000716	0.0165	5.2327	5.2678	4.9961
MT1M	-0.2341	9.8341	-4.7602	9.2e-06	0.00105	9.9389	9.8539	9.7094
ABLIM3	-0.234	7.3848	-4.1584	9.34e-05	0.0045	7.5044	7.3793	7.2708
SIGLEC14	-0.2338	4.7539	-3.0584	0.00308	0.0399	4.8993	4.6981	4.6642
FAM189A1	-0.2337	4.5969	-2.9772	0.00391	0.0459	4.7269	4.5763	4.4876
NUFIP1	-0.2337	4.9466	-3.4267	0.000991	0.0204	5.0476	4.9798	4.8125
PDGFRA	-0.2336	5.032	-3.2727	0.00161	0.027	5.1775	4.9825	4.9362
YAF2	0.2336	4.8903	3.4988	0.000787	0.0176	4.8096	4.8221	5.0392
LPIN1	-0.2336	5.5108	-4.1231	9.49e-05	0.00455	5.6204	5.5288	5.3832
ZFYVE1	-0.2335	5.1485	-3.3678	0.00119	0.0231	5.2865	5.1081	5.051
SPIC	-0.2333	4.8575	-2.9816	0.00386	0.0456	4.9607	4.8823	4.7294
ZNF703	-0.2333	4.8863	-3.1584	0.00228	0.0333	4.9963	4.8972	4.7654
UBL3	0.233	5.3848	3.9559	0.000171	0.00669	5.2581	5.4131	5.4831
SNX3	0.2329	6.7141	5.0788	2.65e-06	0.000425	6.6254	6.6646	6.8524
LAMB3	0.2328	4.5781	3.1827	0.00212	0.0318	4.4626	4.5819	4.6899
C17orf80	-0.2327	5.0971	-3.0864	0.00284	0.0382	5.2436	5.0368	5.0108
RFPL1	-0.2327	4.4752	-3.0831	0.00286	0.0384	4.5778	4.4974	4.3505
AQP8	-0.2327	4.7923	-3.15	0.00234	0.0338	4.9023	4.8045	4.67
KPNA2	0.2324	5.1161	3.3644	0.00121	0.0232	5.069	4.9735	5.3057
RIN1	0.2321	4.6804	3.1248	0.00252	0.0354	4.5577	4.6877	4.7959
EFNB1	0.232	4.7727	3.1724	0.00219	0.0324	4.6679	4.7543	4.8958
TWSG1	-0.232	5.0052	-3.1507	0.00233	0.0338	5.1511	4.9392	4.9254
TBC1D8B	0.2319	4.9722	3.3247	0.00137	0.0245	4.881	4.9226	5.113
RELT	0.2314	4.7702	3.0593	0.00307	0.0398	4.6521	4.7706	4.8879
GNG10	0.2313	5.9599	4.3893	3.64e-05	0.00252	5.8176	6.0116	6.0506
NKAPL	0.2313	4.4497	3.2457	0.00175	0.0284	4.3096	4.4971	4.5423
MYO1H	0.2312	4.4707	3.1298	0.00249	0.0351	4.3752	4.4245	4.6124
CRABP1	-0.2312	4.6551	-3.0916	0.00279	0.0376	4.7193	4.7517	4.4943
ZNF502	-0.2312	4.7171	-3.1494	0.00234	0.0338	4.8544	4.6778	4.6192
HNMT	-0.2312	6.233	-4.774	8.63e-06	0.00103	6.3319	6.2624	6.1047
USP1	0.2311	4.2634	2.9886	0.00378	0.0448	4.1232	4.311	4.3561
WSCD1	-0.2311	4.6077	-3.1659	0.00223	0.0328	4.676	4.6972	4.4499
DNAH3	-0.231	4.8231	-3.1964	0.00203	0.031	5.0085	4.6822	4.7786
C5orf38	-0.231	6.5331	-3.3241	0.0016	0.0269	6.692	6.4524	6.455
GAB2	0.2309	4.5285	3.0692	0.00298	0.0393	4.3875	4.5871	4.6108
CHN2	-0.2309	4.9278	-2.935	0.00442	0.0491	5.0944	4.8234	4.8655
NOTCH1	0.2308	4.9411	3.2949	0.0015	0.0257	4.7988	4.9902	5.0344
SCN8A	-0.2308	5.1864	-3.5425	0.000683	0.0161	5.3106	5.1765	5.0722
CTSB	0.2307	8.1894	3.0005	0.00442	0.0491	8.072	8.1962	8.3001
POP1	-0.2307	4.5482	-3.439	0.000953	0.0199	4.6593	4.5616	4.4238
MPZL3	0.2306	4.4499	3.022	0.00343	0.0426	4.3591	4.394	4.5966
SPATA4	-0.2302	4.3503	-3.039	0.00326	0.0415	4.469	4.338	4.2438
TMEM159	-0.23	4.9708	-3.1001	0.00272	0.0371	5.0738	4.9808	4.8576
OR51H1	0.2299	4.8725	3.4104	0.00104	0.021	4.7588	4.8748	4.9838
ADORA2B	0.2298	4.6794	3.0438	0.00321	0.0411	4.5403	4.7275	4.7704
PRG4	-0.2298	6.4268	-4.0288	0.000133	0.00567	6.5289	6.449	6.3025
GPR151	0.2298	4.3235	3.2607	0.00167	0.0276	4.2094	4.3207	4.4403
IDNK	0.2297	5.1638	3.315	0.00141	0.0249	5.0508	5.1637	5.2769
APOA1	-0.2295	11.2285	-4.0524	0.000147	0.00608	11.3527	11.2057	11.1272
ATP1B3	0.2294	5.4464	3.6772	0.000439	0.0119	5.3282	5.4523	5.5586
SYNJ2BP	-0.2294	5.3402	-3.7743	0.000317	0.00961	5.4481	5.3551	5.2175
PAX7	-0.2294	4.8799	-3.397	0.00109	0.0217	5.0205	4.829	4.7901
GLMP	0.2293	5.3296	3.3365	0.00132	0.0241	5.1647	5.4241	5.3999
TSPY1	0.2292	4.5365	2.9468	0.00427	0.0483	4.3654	4.6525	4.5914
TP53TG3	-0.2292	4.817	-2.9556	0.00416	0.0477	4.926	4.8276	4.6973
CPN1	-0.2292	5.7971	-4.1502	8.62e-05	0.00423	5.9236	5.7674	5.7003
ASRGL1	-0.2292	4.7463	-3.1426	0.00239	0.0343	4.8583	4.751	4.6297
GPRIN2	0.2289	4.0959	2.9435	0.00431	0.0486	3.9111	4.2237	4.1529
PRPH2	0.2289	4.944	3.0041	0.00361	0.044	4.8322	4.9453	5.0546
SH2B1	0.2289	5.3888	3.5106	0.000757	0.0172	5.3379	5.2618	5.5669
USP5	-0.2288	4.7232	-3.6179	0.000534	0.0136	4.8166	4.7625	4.5905
FGD6	0.2288	4.927	3.7674	0.000325	0.00972	4.8111	4.9374	5.0326
SEC14L6	0.2288	4.684	3.1111	0.00263	0.0363	4.586	4.648	4.818
SELENOT	0.2288	5.3544	3.9715	0.000162	0.0064	5.217	5.403	5.4433
KRT35	0.2286	4.7944	3.1887	0.00208	0.0315	4.6724	4.8183	4.8924
MYO10	-0.2286	4.6777	-3.2071	0.00197	0.0303	4.7609	4.7326	4.5398
CFAP46	0.2285	4.7581	3.1811	0.00213	0.0319	4.6197	4.8034	4.8511
GDF6	-0.2285	4.6569	-3.2392	0.00178	0.0287	4.8014	4.6022	4.5671
GGH	0.2284	5.6608	3.5118	0.000758	0.0172	5.4789	5.7877	5.7159
NTSR2	0.2283	4.4218	3.1156	0.00259	0.036	4.3332	4.3666	4.5655
BBOF1	-0.2283	4.9997	-2.9598	0.00412	0.0474	5.1443	4.9392	4.9157
TIMP2	0.2283	5.5866	3.2959	0.00153	0.0261	5.5267	5.4831	5.75
GPR152	0.2282	5.26	3.2251	0.00186	0.0294	5.0877	5.3728	5.3195
FYTTD1	0.2282	5.2757	3.5163	0.000744	0.017	5.2182	5.1633	5.4455
KCNK6	0.2282	5.0681	3.3202	0.00139	0.0246	5.0254	4.9256	5.2534
CXCL5	0.2282	4.619	2.9489	0.00424	0.0483	4.5757	4.4818	4.7994
CMTM3	0.2281	4.7119	3.1457	0.00237	0.034	4.6148	4.6726	4.8483
MIF4GD	0.2281	4.9842	3.4085	0.00105	0.0211	4.838	5.0468	5.0677
PLP2	0.2281	5.3576	3.0432	0.00332	0.0419	5.2894	5.2717	5.5117
ZFP90	-0.228	5.0116	-3.2135	0.00193	0.03	5.1183	5.0289	4.8875
ATP7B	-0.2277	5.5098	-3.8228	0.000269	0.0087	5.5872	5.5767	5.3653
ATG16L2	-0.2276	4.8963	-3.41	0.00105	0.021	5.0006	4.914	4.7742
SMIM30	0.2276	5.079	3.6909	0.000419	0.0116	4.96	5.0862	5.1909
UBE2Q1	-0.2275	4.8493	-3.1244	0.00253	0.0354	4.9106	4.9517	4.6856
CD109	0.2274	4.5933	3.1142	0.00261	0.0361	4.5012	4.5496	4.7291
POU2F1	0.2274	4.995	3.0352	0.00329	0.0417	4.8978	4.9689	5.1183
ADO	-0.2273	4.2914	-3.0931	0.00277	0.0375	4.3744	4.3542	4.1456
IMPDH2	0.2273	5.1038	3.3302	0.00134	0.0242	5.0143	5.0592	5.238
UQCR11	0.2271	4.823	3.2621	0.00166	0.0276	4.7125	4.814	4.9426
TRAPPC11	-0.2271	4.9403	-3.5303	0.000711	0.0164	5.0806	4.8843	4.8561
DUSP11	0.227	4.9028	3.8077	0.000283	0.00898	4.7753	4.936	4.9972
EHD1	0.2269	5.7698	3.6096	0.000549	0.0137	5.6408	5.7995	5.8692
NAGS	0.2269	5.0916	3.411	0.00104	0.021	4.9912	5.0685	5.2151
TP53I3	0.2264	4.7723	3.219	0.0019	0.0297	4.663	4.7688	4.8852
SMC4	0.2263	4.9274	3.9634	0.000166	0.00654	4.8086	4.9381	5.0355
HOXD13	-0.2262	4.9162	-3.0661	0.00301	0.0395	5.0277	4.9176	4.8034
PCSK1	0.2262	4.9414	3.4247	0.000997	0.0204	4.8807	4.8432	5.1003
MTBP	-0.2262	4.5723	-2.9681	0.00401	0.0466	4.7006	4.5365	4.4799
GRAP2	0.2258	4.7421	3.3099	0.00143	0.0251	4.59	4.8104	4.8258
ENOPH1	-0.2258	5.0907	-3.5413	0.000686	0.0161	5.234	5.0238	5.0144
CELA3B	-0.2257	4.7911	-3.4449	0.000935	0.0197	4.9179	4.7638	4.6917
NAALAD2	-0.2255	4.7248	-3.1187	0.00257	0.0357	4.8704	4.6612	4.6429
SLC11A1	0.2254	4.7614	3.1079	0.00265	0.0365	4.6729	4.7146	4.8967
NEIL1	-0.2251	4.4416	-3.0367	0.00328	0.0416	4.5904	4.3712	4.3631
NES	-0.225	4.7136	-3.048	0.00317	0.0407	4.8354	4.6981	4.6074
LRRC9	0.225	4.8845	3.3267	0.00136	0.0244	4.7703	4.8881	4.9952
MC1R	0.2249	4.5589	3.2745	0.0016	0.0269	4.4403	4.5652	4.6713
OR4N5	-0.2249	4.8254	-3.7653	0.000327	0.00974	4.9307	4.8418	4.7038
PSORS1C2	0.2246	4.7398	3.1996	0.00201	0.0308	4.6004	4.7964	4.8228
SDF2L1	-0.2246	5.6855	-3.7758	0.000315	0.00957	5.8042	5.6715	5.5809
GALNT7	-0.2244	4.7937	-3.0203	0.00344	0.0426	4.9204	4.7704	4.6903
SPAG5	-0.2244	4.7277	-3.1502	0.00234	0.0338	4.8028	4.7972	4.5831
ELOVL7	-0.2243	4.6478	-3.0104	0.00355	0.0434	4.7289	4.7033	4.5111
TMEM170B	0.2243	4.6559	3.0137	0.00351	0.0431	4.5483	4.6442	4.7752
DCAF17	0.2241	4.9875	3.7863	0.000305	0.00932	4.8454	5.045	5.072
SLC39A10	-0.224	4.481	-2.9645	0.00405	0.047	4.6079	4.4571	4.3779
LRCH3	0.224	4.8946	2.941	0.00434	0.0488	4.7502	4.9545	4.9792
UTP4	-0.2239	4.7926	-3.1578	0.00228	0.0333	4.8987	4.8046	4.6745
ADAMTS2	-0.2238	5.0214	-2.9613	0.00409	0.0472	5.168	4.9562	4.9401
CYP4F12	-0.2237	7.3049	-4.7808	8.41e-06	0.00103	7.4357	7.2647	7.2142
USP41	-0.2235	5.079	-3.5379	0.000693	0.0162	5.208	5.0457	4.9834
CUL3	0.2234	5.5762	4.018	0.000137	0.00576	5.4039	5.6927	5.632
LNPEP	-0.2232	5.2428	-3.59	0.000585	0.0144	5.4082	5.1423	5.1778
CST8	-0.2232	4.9722	-3.4867	0.000818	0.018	5.0794	4.9843	4.853
CYP2F1	-0.2231	4.5389	-2.965	0.00405	0.0469	4.632	4.5743	4.4106
AVPR2	0.223	5.1207	3.3672	0.0012	0.0231	5.0157	5.1081	5.2385
RNF111	0.2229	5.3627	4.0634	0.000117	0.00524	5.2604	5.3457	5.4819
EEF1A2	-0.2227	5.0858	-3.9277	0.000188	0.0071	5.2135	5.0588	4.9853
XCR1	-0.2226	4.7215	-3.1215	0.00255	0.0356	4.8523	4.6846	4.6275
CCZ1	0.2226	5.6539	4.3209	4.67e-05	0.00289	5.5295	5.6815	5.7507
FGFR1OP2	0.2225	5.8535	3.4454	0.000951	0.0198	5.7578	5.8292	5.9735
KANSL1L	0.2224	5.1422	3.5837	0.000597	0.0146	5.0184	5.1701	5.2382
IGF2BP2	-0.2223	5.0794	-3.4741	0.000852	0.0185	5.1547	5.155	4.9286
RND1	-0.2222	5.1195	-3.2709	0.00162	0.0271	5.2589	5.0673	5.0323
ENO2	-0.2221	5.2105	-3.224	0.00187	0.0294	5.3783	5.1034	5.1498
TRIM72	0.2221	4.6481	3.0308	0.00334	0.042	4.5632	4.6038	4.7773
USHBP1	-0.222	4.9226	-3.8289	0.000264	0.00866	5.027	4.9335	4.8074
H3C4	-0.222	5.7221	-3.4193	0.00102	0.0208	5.8606	5.674	5.6316
SVIL	0.2219	5.105	3.2278	0.00185	0.0291	5.0466	5.0047	5.2636
ZRANB3	-0.2219	4.6383	-3.1874	0.00209	0.0315	4.7572	4.6191	4.5384
RPP40	0.2218	4.7359	3.0874	0.00282	0.038	4.6346	4.7162	4.857
BEST4	0.2217	4.5467	3.4859	0.00082	0.0181	4.4428	4.5328	4.6644
SRRM2	-0.2215	7.3889	-4.5251	2.2e-05	0.00184	7.5169	7.3516	7.2983
HADHB	0.2214	7.1455	4.9561	4.28e-06	0.000619	7.0016	7.2055	7.2295
C19orf47	-0.2214	4.9887	-3.172	0.00219	0.0324	5.0606	5.0629	4.8425
CP	0.2211	10.9481	4.6239	1.52e-05	0.00145	10.8156	10.9853	11.0432
STXBP6	0.221	4.6083	2.9934	0.00373	0.0445	4.4768	4.6441	4.7039
MGLL	-0.2208	6.4847	-5.078	2.66e-06	0.000425	6.5949	6.4797	6.3796
AUH	-0.2206	5.7121	-3.5654	0.000634	0.0153	5.8016	5.7551	5.5795
SMIM19	0.2206	5.6383	4.0376	0.000128	0.00553	5.5349	5.6317	5.7483
LCE3E	0.2205	4.693	3.1372	0.00243	0.0347	4.5604	4.736	4.7826
TRIP10	0.2203	4.6863	3.1133	0.00261	0.0361	4.5784	4.6835	4.7969
ZBTB26	0.2203	4.7608	3.0245	0.0034	0.0424	4.6367	4.7808	4.8648
CDADC1	-0.2202	4.6739	-3.0649	0.00302	0.0395	4.8215	4.5957	4.6045
CPHXL	0.2201	4.5803	3.2424	0.00176	0.0286	4.5032	4.5166	4.721
SIVA1	0.22	5.1612	3.0288	0.00336	0.0421	5.0569	5.1484	5.2784
SREBF2	-0.2199	6.1259	-4.3182	4.72e-05	0.0029	6.22	6.1521	6.0054
GMPS	0.2199	5.1259	3.1646	0.00224	0.0329	4.985	5.1933	5.1993
ZNF821	-0.2199	5.2149	-3.6341	0.000506	0.0132	5.3506	5.1642	5.13
KRTAP8-1	0.2198	4.5304	3.015	0.0035	0.043	4.4688	4.4377	4.6846
C10orf90	-0.2198	4.9351	-3.3175	0.0014	0.0248	5.0121	4.9984	4.7949
CRY1	0.2196	4.9138	3.4202	0.00101	0.0206	4.7704	4.9717	4.9993
TJP1	-0.2196	5.5648	-3.8276	0.000265	0.00866	5.704	5.5097	5.4809
TP53I13	-0.2196	5.4206	-3.2968	0.00149	0.0256	5.5046	5.476	5.2813
SDC2	0.2193	6.8298	4.1061	0.000101	0.00466	6.707	6.8524	6.93
TGFBI	0.2192	5.86	3.7327	0.000365	0.0105	5.7781	5.7984	6.0036
SPOPL	-0.219	5.1335	-3.3524	0.00125	0.0236	5.2249	5.1694	5.0062
TLCD3B	-0.2189	4.6352	-3.0223	0.00342	0.0425	4.7119	4.6945	4.4992
ALMS1	-0.2189	5.3028	-3.4376	0.000957	0.0199	5.433	5.2705	5.205
RIC3	-0.2189	4.6064	-2.9341	0.00443	0.0491	4.7327	4.5717	4.5147
EIF3E	0.2188	6.4475	4.5817	1.79e-05	0.00161	6.3328	6.4597	6.55
KMO	-0.2187	5.3941	-3.8691	0.00023	0.00804	5.5175	5.3648	5.2999
MYOCD	-0.2187	4.7553	-3.2551	0.0017	0.028	4.8691	4.7494	4.6474
CATSPERZ	-0.2187	4.5581	-2.9878	0.00379	0.0449	4.6694	4.5478	4.457
TAF7	0.2186	5.4505	4.1233	9.49e-05	0.00455	5.3373	5.4535	5.5608
ZBTB10	-0.2186	5.3867	-3.8982	0.000208	0.00752	5.5148	5.3438	5.3013
FAM172A	0.2186	5.0444	3.3234	0.00137	0.0245	4.9424	5.025	5.1658
COX4I1	0.2185	6.7369	5.023	3.3e-06	0.000509	6.6066	6.7797	6.8245
BLOC1S1	-0.2184	4.8798	-3.232	0.00182	0.029	4.9688	4.9204	4.7502
OSTM1	0.2183	5.313	3.4252	0.000996	0.0204	5.1935	5.3314	5.4142
RUFY4	0.2183	4.7816	3.0966	0.00275	0.0373	4.6605	4.8049	4.8794
OR4N2	-0.2182	4.6371	-3.0693	0.00298	0.0393	4.7372	4.6486	4.5255
SCARB1	0.2181	7.0215	3.735	0.000394	0.0111	6.8937	7.0496	7.1212
SLC2A13	-0.2181	4.66	-3.2348	0.00181	0.0289	4.8223	4.5553	4.6022
OR2B11	0.218	4.7945	3.2178	0.0019	0.0298	4.7444	4.6832	4.9559
YWHAB	0.2178	5.5311	3.9346	0.000184	0.007	5.4014	5.5722	5.6198
CCDC91	0.2178	5.2014	3.2246	0.00186	0.0294	5.0691	5.2436	5.2917
ZNF121	0.2176	5.1055	3.2664	0.00164	0.0273	4.9774	5.1529	5.1862
HCCS	0.2176	4.5469	3.0038	0.00361	0.044	4.3929	4.6406	4.6071
ELOVL2	0.2175	5.0073	3.0652	0.00302	0.0395	4.8762	5.0523	5.0933
ZNF197	0.2175	5.2954	3.6686	0.000452	0.0121	5.1479	5.3725	5.3657
PRDM4	0.2174	4.7786	2.9325	0.00445	0.0492	4.6346	4.8417	4.8596
SEC14L4	0.2174	5.3026	3.2036	0.00199	0.0305	5.1655	5.3591	5.3831
NOTCH4	0.2174	4.9688	3.0828	0.00286	0.0384	4.878	4.9371	5.0912
RIMS1	0.2173	4.5463	3.251	0.00172	0.0281	4.4145	4.5942	4.6301
HMGCR	-0.2173	5.663	-3.392	0.00111	0.0219	5.7703	5.6645	5.5542
LCE3D	-0.2169	4.8056	-3.3129	0.00142	0.025	4.9035	4.8342	4.679
ERV3-1	0.2167	4.7833	2.9954	0.0037	0.0444	4.6663	4.7977	4.8858
NUDC	0.2167	6.7998	3.745	0.000368	0.0106	6.6901	6.8057	6.9036
SPHK1	0.2165	4.464	2.938	0.00438	0.049	4.3547	4.4724	4.565
DPPA3	-0.2165	4.9426	-3.6354	0.000504	0.0131	5.0427	4.9581	4.827
CTSD	0.2165	9.4857	5.4604	5.81e-07	0.000148	9.3965	9.4496	9.611
KIF2A	0.2165	4.7534	3.4307	0.000978	0.0202	4.6393	4.7644	4.8565
DNAJC2	0.2165	4.8942	3.2466	0.00174	0.0283	4.7634	4.9452	4.974
DPP4	0.2162	5.2968	3.6223	0.000526	0.0135	5.1974	5.2856	5.4074
MRPL34	0.2161	5.8409	3.2157	0.00199	0.0305	5.7012	5.8964	5.925
PRR23C	0.216	4.5417	3.0159	0.00349	0.043	4.4254	4.5589	4.6409
ADAMDEC1	0.216	4.8363	3.2279	0.00184	0.0291	4.7494	4.7965	4.9628
IKBIP	0.2159	4.9008	3.1351	0.00245	0.0348	4.7977	4.9007	5.0039
FBXL15	0.2157	4.484	3.3694	0.00119	0.0231	4.3928	4.4572	4.6021
WDR73	-0.2156	4.8035	-3.0688	0.00298	0.0393	4.9503	4.7235	4.7366
STK32C	0.2156	4.5126	2.9407	0.00434	0.0488	4.3684	4.58	4.5895
RAB40C	0.2155	5.0749	3.331	0.00134	0.0242	4.9498	5.1063	5.1687
ABAT	-0.2154	7.1237	-4.5259	2.2e-05	0.00184	7.2439	7.0962	7.031
CDC42SE2	0.2154	4.9769	3.0662	0.00301	0.0395	4.8777	4.9666	5.0866
COMMD3	0.2152	5.518	3.5563	0.000653	0.0156	5.3681	5.6039	5.582
ATP1B2	-0.2151	4.9215	-2.9504	0.00422	0.0481	5.0457	4.8897	4.829
TBC1D15	0.2151	5.4742	3.6435	0.000491	0.0129	5.3717	5.4666	5.5843
NMUR1	-0.2151	4.6631	-2.9374	0.00438	0.049	4.7801	4.6464	4.5626
TRPM4	0.2151	4.9988	3.1602	0.00227	0.0332	4.9187	4.9363	5.1413
PROC	-0.2151	5.3907	-3.9002	0.000207	0.00752	5.5019	5.3793	5.2908
DENND2C	-0.2151	4.766	-2.9624	0.00408	0.0471	4.9155	4.6848	4.6976
SEC23A	0.215	5.6257	3.6409	0.000495	0.013	5.4876	5.6774	5.712
TAF1B	0.2149	4.8601	3.494	0.000799	0.0178	4.7255	4.9102	4.9445
LMAN1	0.2149	6.61	3.8524	0.000245	0.00834	6.4788	6.6618	6.6894
HSPA4	0.2149	5.8814	3.6025	0.000562	0.0139	5.7995	5.8383	6.0063
LDHA	0.2147	8.6964	4.6792	1.24e-05	0.00131	8.5653	8.7446	8.7793
DCAF11	0.2147	4.6341	2.9484	0.00425	0.0483	4.5038	4.678	4.7206
PRDM5	0.2146	4.39	3.0315	0.00333	0.0419	4.3213	4.3131	4.5356
NDRG2	0.2146	6.1541	4.2433	6.18e-05	0.00338	6.0927	6.0633	6.3063
RS1	0.2144	4.7564	3.024	0.00341	0.0424	4.6505	4.7536	4.8651
CAST	0.2143	6.1415	3.8273	0.000265	0.00866	6.0523	6.1117	6.2605
FASLG	0.2143	5.1737	3.2064	0.00197	0.0303	5.0402	5.2325	5.2483
MCUR1	-0.214	5.252	-3.5091	0.000761	0.0172	5.3094	5.3474	5.0994
USP49	0.2136	4.7797	3.3208	0.00138	0.0246	4.6782	4.7764	4.8845
CD151	0.2136	5.4079	3.8783	0.000223	0.00783	5.3287	5.3572	5.5377
PHYH	0.2135	6.099	4.4723	2.68e-05	0.00207	5.985	6.1125	6.1997
DIP2B	0.2134	5.0065	3.0515	0.00314	0.0405	4.8365	5.1268	5.0562
ERG28	-0.2134	6.3182	-4.1687	8.07e-05	0.00407	6.4107	6.3476	6.1964
SNAPC1	0.2133	4.939	3.2303	0.00183	0.029	4.8045	4.9924	5.0202
SMIM12	-0.2133	4.9113	-3.2564	0.00169	0.0279	5.0073	4.9346	4.792
SINHCAF	-0.2131	5.1471	-3.0575	0.00309	0.0399	5.2647	5.1238	5.0526
TNFRSF13B	0.213	4.5037	3.1442	0.00238	0.0341	4.383	4.5313	4.597
GBF1	-0.213	5.6132	-3.771	0.000321	0.00967	5.6994	5.6537	5.4864
ABHD17B	0.2129	4.9954	3.2531	0.00171	0.0281	4.9369	4.9052	5.1442
NRK	0.2128	4.7564	3.0494	0.00316	0.0406	4.7138	4.6344	4.921
ZNF132	0.2127	4.9033	3.0202	0.00344	0.0426	4.7578	4.9804	4.9716
MID1IP1	0.2127	5.4545	3.2482	0.00173	0.0282	5.3402	5.4671	5.5563
GDPD5	-0.2127	5.0078	-3.7092	0.000394	0.0111	5.1451	4.9483	4.9299
NIFK	-0.2127	5.2728	-3.5341	0.000702	0.0163	5.3551	5.3172	5.146
PCMTD1	0.2126	5.3349	4.0235	0.000135	0.00569	5.2269	5.3376	5.4402
MT1HL1	-0.2126	6.5034	-2.9687	0.00452	0.0497	6.5702	6.5775	6.3626
RNF103	-0.2126	5.1784	-3.5417	0.000685	0.0161	5.3001	5.1454	5.0896
CRYGD	-0.2126	4.7005	-3.0379	0.00327	0.0416	4.8236	4.6676	4.6103
HCFC2	-0.2123	4.6815	-2.9795	0.00388	0.0457	4.7413	4.7805	4.5226
WIPF3	-0.2123	4.9849	-3.0069	0.00358	0.0437	5.099	4.9707	4.8851
DDC	-0.2123	5.2917	-3.6164	0.000536	0.0136	5.3862	5.3155	5.1733
PPP3CA	-0.2122	4.6434	-2.9682	0.00401	0.0466	4.7547	4.6357	4.5398
TPP1	0.2121	6.318	3.9774	0.000158	0.00637	6.2179	6.3087	6.4273
PPP1R32	0.2121	4.7899	3.04	0.00325	0.0414	4.6646	4.8256	4.8795
OPRD1	-0.212	4.7775	-3.4874	0.000816	0.018	4.869	4.8047	4.6587
NPHP3	-0.212	5.16	-3.4735	0.000853	0.0185	5.2919	5.1091	5.0789
SMARCAL1	-0.2119	4.7931	-2.9247	0.00455	0.05	4.8385	4.9103	4.6304
SPRN	0.2116	5.2631	2.9972	0.00368	0.0443	5.1787	5.2214	5.389
KRT73	-0.2116	4.7732	-3.1208	0.00255	0.0356	4.8712	4.7948	4.6536
SAMM50	0.2115	5.1151	3.1236	0.00253	0.0354	5.0463	5.0408	5.2582
ZNF302	-0.2114	5.073	-3.1119	0.00262	0.0362	5.1621	5.1074	4.9494
OR52B6	0.2114	4.7242	2.9297	0.00448	0.0495	4.634	4.691	4.8476
LEKR1	0.2113	4.8968	2.9752	0.00393	0.0459	4.8124	4.8519	5.0262
STIM2	0.2113	5.1606	3.4126	0.00104	0.021	5.036	5.1967	5.2492
DPY30	0.2112	5.4487	3.7641	0.000328	0.00974	5.3334	5.4649	5.5477
SGSM2	-0.2109	5.0364	-3.1133	0.00261	0.0361	5.185	4.9517	4.9725
HEPH	0.2108	4.6488	3.0543	0.00311	0.0402	4.4883	4.7538	4.7042
KLRC3	-0.2108	4.7802	-2.937	0.00439	0.049	4.8693	4.8079	4.6633
VAT1L	0.2108	4.8268	3.1311	0.00248	0.035	4.6963	4.8789	4.9054
SBDS	0.2107	6.0341	3.8924	0.000212	0.00762	5.9382	6.0225	6.1416
EPHX3	-0.2107	4.7362	-3.3714	0.00118	0.023	4.8514	4.7152	4.6422
MKKS	0.2107	5.1757	3.3326	0.00133	0.0241	5.0488	5.2155	5.2628
NOP10	0.2106	5.9087	3.9285	0.000187	0.0071	5.7974	5.9253	6.0036
KCNJ11	-0.2106	5.1878	-3.6857	0.000427	0.0117	5.2749	5.2274	5.0612
SLC1A6	-0.2105	4.7115	-3.1581	0.00228	0.0333	4.8224	4.7052	4.607
F9	-0.2105	7.2268	-4.4478	2.93e-05	0.00218	7.3322	7.2268	7.1213
ZNF391	-0.2102	5.3068	-3.7932	0.000297	0.00919	5.4378	5.2547	5.2279
C10orf62	-0.2102	4.8488	-2.9507	0.00422	0.0481	4.9569	4.8464	4.7433
CFHR4	-0.2101	7.1517	-4.1578	8.39e-05	0.00418	7.2653	7.1341	7.0557
SNAI3	-0.2101	4.6901	-3.3063	0.00145	0.0253	4.7891	4.6998	4.5813
PLAAT3	0.2101	6.391	3.9776	0.000158	0.00637	6.2662	6.4325	6.4744
MRPL2	0.21	5.6207	3.1736	0.00219	0.0324	5.4941	5.655	5.7131
ZFP62	-0.2099	5.1601	-3.8364	0.000257	0.00857	5.2578	5.1753	5.0472
CISH	-0.2099	4.9421	-3.2341	0.00181	0.0289	5.0343	4.9756	4.8165
C1RL	-0.2098	6.4609	-3.8669	0.000232	0.00804	6.5552	6.4697	6.3577
CUL5	0.2097	5.1663	3.4431	0.000941	0.0197	5.0871	5.1207	5.291
BAAT	0.2097	7.8503	3.336	0.00156	0.0265	7.7469	7.8402	7.9637
GTF3C6	0.2097	5.6132	4.384	3.71e-05	0.00253	5.5179	5.5928	5.729
TNRC6C	0.2095	4.8478	3.483	0.000828	0.0182	4.746	4.8407	4.9565
TUT4	0.2094	5.2729	3.4019	0.00107	0.0214	5.1117	5.3851	5.3218
PTPRM	0.2094	5.443	3.3008	0.00147	0.0255	5.3416	5.4323	5.555
TPSAB1	-0.2092	4.4976	-2.9472	0.00426	0.0483	4.613	4.4724	4.4072
HMGXB4	-0.2091	4.8819	-2.9957	0.0037	0.0444	4.9956	4.8659	4.7843
ITGAX	0.209	5.2551	3.3485	0.00127	0.0237	5.1688	5.2225	5.374
DHX36	0.209	5.1434	3.3461	0.00128	0.0237	5.0125	5.1959	5.2218
BPHL	0.209	5.6517	3.8341	0.000259	0.0086	5.5455	5.6522	5.7575
FCHSD2	-0.2087	4.8611	-2.9917	0.00374	0.0446	4.9933	4.8091	4.7809
CRB3	0.2087	5.232	3.3047	0.00146	0.0254	5.1039	5.2727	5.3193
DPYS	-0.2086	6.7769	-3.8377	0.000257	0.00857	6.8953	6.7423	6.693
CARNS1	0.2086	4.5878	3.2127	0.00193	0.03	4.4619	4.6291	4.6724
OR1S1	-0.2086	4.4762	-2.9375	0.00438	0.049	4.5681	4.4972	4.3633
TNKS	0.2086	4.992	3.2593	0.00167	0.0277	4.8588	5.0497	5.0676
PIGC	-0.2085	5.0441	-3.002	0.00363	0.0441	5.1752	4.9898	4.9673
SLC66A2	-0.2084	5.9333	-3.6996	0.000407	0.0114	6.0187	5.9664	5.8148
RAC2	-0.2084	5.141	-3.1818	0.00212	0.0318	5.2555	5.1159	5.0516
LAMTOR1	0.2079	6.2312	4.438	3.04e-05	0.00225	6.1495	6.1857	6.3584
SNTA1	0.2079	4.5745	3.0455	0.0032	0.041	4.4458	4.6183	4.6594
COG4	0.2078	5.4555	3.0289	0.00337	0.0422	5.3412	5.4672	5.558
SUPT7L	-0.2077	7.1147	-3.1528	0.00266	0.0365	7.2145	7.1263	7.0032
UBE2NL	0.2076	5.3939	3.5619	0.000641	0.0154	5.2963	5.379	5.5065
SLC16A6	-0.2075	4.7819	-3.0814	0.00287	0.0385	4.8923	4.765	4.6885
SLC25A15	-0.2073	5.8395	-3.0129	0.00367	0.0443	6.015	5.6923	5.8112
THOP1	0.2073	5.5277	3.7627	0.00033	0.00976	5.4451	5.4886	5.6493
MSH3	-0.2073	5.0811	-3.1047	0.00268	0.0368	5.1809	5.0921	4.9702
TRIM68	-0.2071	4.9951	-3.0586	0.00307	0.0399	5.177	4.8414	4.9669
MYORG	0.207	6.1929	3.8214	0.00027	0.00872	6.0653	6.2319	6.2816
SNCA	0.2067	5.0054	3.1934	0.00205	0.0311	4.9144	4.9864	5.1155
SMYD2	0.2067	5.6034	3.7582	0.000335	0.0099	5.4972	5.6071	5.7058
ZNF880	-0.2065	4.8687	-3.2491	0.00173	0.0282	4.9592	4.8957	4.7511
SORL1	-0.2065	6.3372	-4.1845	7.63e-05	0.00392	6.4523	6.3091	6.2503
DDX54	0.2063	4.8978	3.0214	0.00343	0.0426	4.7924	4.8999	5.001
SLC38A10	0.2063	5.699	3.3115	0.00142	0.025	5.5997	5.6933	5.804
FAM98A	0.2063	5.1341	3.4692	0.000865	0.0187	5.0205	5.1537	5.2281
SP2	0.2062	4.9557	2.957	0.00414	0.0476	4.8584	4.9503	5.0584
EPC2	0.2062	4.8825	2.967	0.00402	0.0467	4.7098	5.0215	4.916
CASP6	-0.2062	5.0012	-3.1497	0.00234	0.0338	5.0648	5.0795	4.8592
TMEM123	0.2062	7.1872	4.2573	5.88e-05	0.00327	7.0497	7.2486	7.2633
ZFP36	0.2061	7.0645	3.2683	0.00183	0.029	6.9952	7.0076	7.1907
TK1	0.206	4.7893	3.1021	0.0027	0.037	4.6839	4.7946	4.8895
SLC25A3	0.2058	5.5734	3.3458	0.00128	0.0237	5.4983	5.5214	5.7006
PDZD2	-0.2058	6.1057	-2.9894	0.00404	0.0468	6.2341	6.0616	6.0214
MON1B	-0.2057	4.7322	-3.2967	0.00149	0.0256	4.8209	4.7621	4.6137
SERPINA10	-0.2057	6.935	-3.9513	0.000173	0.00675	7.0441	6.9255	6.8354
PAAF1	0.2057	5.1063	2.9715	0.00397	0.0464	4.9629	5.1883	5.1679
MAGEA4	-0.2057	6.2258	-3.3686	0.00122	0.0232	6.3353	6.22	6.1219
DHODH	-0.2057	5.1568	-3.4088	0.00105	0.0211	5.2242	5.2251	5.021
CYP4F2	-0.2056	6.9988	-4.7565	9.23e-06	0.00105	7.132	6.9416	6.9229
RSPO3	0.2056	4.5547	2.951	0.00422	0.0481	4.4435	4.5716	4.6491
DDX6	0.2056	5.5176	4.2491	6.05e-05	0.00333	5.403	5.5378	5.6121
IFT88	-0.2055	4.9974	-3.3836	0.00114	0.0223	5.0868	5.0202	4.8853
H3-4	0.2055	6.2116	3.5351	0.0007	0.0163	6.1186	6.1913	6.325
CDV3	0.2053	5.8436	3.8108	0.00028	0.0089	5.7345	5.8564	5.9401
BORCS8	-0.2052	5.0074	-3.2693	0.00162	0.0272	5.0732	5.0745	4.8745
BDH1	-0.2046	6.8557	-4.5518	2e-05	0.00174	6.9382	6.8896	6.7393
STAG1	0.2045	4.878	2.9981	0.00368	0.0443	4.7789	4.8668	4.9883
SEC24A	0.2044	6.1583	4.1604	8.32e-05	0.00417	6.0306	6.2098	6.2345
AMOTL1	-0.2043	5.0059	-2.9934	0.00373	0.0445	5.0854	5.0426	4.8897
HSD17B1	-0.2041	4.6858	-3.1757	0.00216	0.0322	4.814	4.6371	4.6062
MYO1C	0.204	5.4038	3.4488	0.000924	0.0196	5.2653	5.4752	5.4709
FAAP100	0.2038	5.0094	3.0613	0.00305	0.0397	4.8866	5.0502	5.0915
EIF4EBP3	-0.2038	4.9028	-3.0314	0.00333	0.0419	4.9986	4.9162	4.7935
MRC1	0.2038	5.2225	3.0178	0.00347	0.0428	5.1332	5.204	5.3304
RNF216	-0.2036	5.48	-3.3322	0.00134	0.0241	5.5961	5.4577	5.3861
RAB2B	0.2035	5.016	2.9792	0.00388	0.0457	4.938	4.9684	5.1416
HLF	0.2035	5.73	3.7666	0.000325	0.00973	5.6008	5.7855	5.8036
NAPA	0.2034	5.8898	3.735	0.000362	0.0105	5.7757	5.9087	5.9849
HINT3	0.2034	5.3552	3.467	0.000871	0.0188	5.2844	5.2956	5.4856
OR10D3	-0.2033	4.6559	-2.9362	0.0044	0.049	4.7326	4.7073	4.5279
PPARA	0.2032	6.4643	4.3867	3.67e-05	0.00253	6.357	6.4775	6.5585
DAD1	0.2032	5.6416	3.2848	0.00155	0.0263	5.4834	5.7519	5.6894
SLC23A2	-0.203	5.605	-3.4774	0.000843	0.0184	5.7032	5.6071	5.5046
SFMBT1	0.203	5.2558	3.3359	0.00132	0.0241	5.1617	5.2427	5.3631
RNF185	0.203	5.5641	3.7223	0.000378	0.0108	5.4509	5.5846	5.6568
THSD4	0.2028	4.7923	2.9254	0.00454	0.0499	4.7461	4.6912	4.9397
FAM92B	-0.2027	4.7516	-2.9353	0.00441	0.0491	4.8668	4.7248	4.6632
ZNF441	0.2027	4.8726	2.9889	0.00378	0.0448	4.7784	4.8541	4.9854
TUBB8	-0.2025	4.8631	-3.061	0.00305	0.0397	4.9324	4.9208	4.7361
EIF2B4	0.2025	5.0666	3.3043	0.00146	0.0254	4.9715	5.0491	5.1792
PSENEN	0.2025	5.6057	3.6933	0.000416	0.0115	5.5154	5.5859	5.7159
DPM1	0.2023	5.4685	3.1257	0.00252	0.0354	5.3067	5.5858	5.513
C16orf58	0.2021	6.0089	4.2192	6.74e-05	0.00362	5.9278	5.9657	6.1331
CER1	-0.2021	4.5569	-2.943	0.00431	0.0486	4.6619	4.554	4.4548
RESP18	0.2018	4.894	3.2281	0.00184	0.0291	4.8472	4.789	5.0459
UBXN6	0.2015	5.9101	3.3387	0.00131	0.024	5.7874	5.954	5.9889
ZKSCAN5	-0.2015	5.1759	-3.3831	0.00114	0.0223	5.2793	5.1696	5.079
PLS3	0.2014	6.3593	4.1929	7.4e-05	0.00386	6.2623	6.3519	6.4637
RSPRY1	0.2014	5.3866	3.2109	0.00194	0.0301	5.2806	5.3987	5.4806
SORD	0.2014	6.0793	3.8617	0.000236	0.00813	6.0096	6.0138	6.2147
ATF1	0.2014	5.2801	3.4535	0.00091	0.0194	5.1803	5.2756	5.3842
CHCHD2	0.2013	6.1108	3.3659	0.00121	0.0232	5.9764	6.1793	6.1766
ZCRB1	0.2008	4.9117	3.0199	0.00345	0.0426	4.7706	4.9906	4.9738
ADAM9	0.2008	5.1909	3.3319	0.00134	0.0241	5.0761	5.22	5.2766
LZIC	0.2008	5.0381	3.0029	0.00362	0.044	4.9144	5.0844	5.1155
DHRS3	0.2007	7.3624	4.6959	1.16e-05	0.00125	7.275	7.3354	7.4767
SZRD1	-0.2006	5.1091	-3.1073	0.00266	0.0365	5.2382	5.0516	5.0376
FCGR1A	0.2006	5.3067	3.2998	0.00148	0.0256	5.2112	5.2997	5.4093
CETN3	0.2004	4.6126	3.0422	0.00323	0.0412	4.5489	4.5401	4.7488
RNF165	-0.2004	5.0433	-3.1036	0.00269	0.0369	5.1509	5.0229	4.9562
DDIT3	0.2004	5.511	3.0933	0.00277	0.0375	5.4032	5.5338	5.5958
FXYD6	-0.2002	5.2994	-2.9643	0.00406	0.047	5.3786	5.3444	5.1753
MRPS22	0.2002	5.7493	3.9406	0.00018	0.0069	5.6453	5.7556	5.8468
COX6C	0.2	6.7934	4.5984	1.68e-05	0.00155	6.6889	6.8011	6.8903
OSBPL11	-0.1999	5.0258	-2.9971	0.00369	0.0443	5.0819	5.1108	4.8848
RAB21	0.1999	5.6934	3.313	0.00142	0.025	5.6288	5.6266	5.8246
HCFC1R1	0.1998	5.2593	3.3945	0.0011	0.0218	5.141	5.2948	5.3421
TRIM5	-0.1997	5.3152	-3.5526	0.000661	0.0157	5.4243	5.2982	5.2231
OTUB1	0.1996	6.2705	4.0267	0.000133	0.00567	6.2159	6.1862	6.4093
GANC	-0.1995	5.2459	-2.9362	0.0044	0.049	5.3504	5.2354	5.152
FKBP8	0.1994	6.3353	4.739	9.86e-06	0.0011	6.225	6.3567	6.4243
MYH9	0.1994	7.1627	4.2535	5.96e-05	0.0033	7.0917	7.1127	7.2837
GPKOW	0.1994	4.9477	3.5906	0.000584	0.0144	4.8554	4.9351	5.0527
MPG	-0.1991	4.9647	-2.9958	0.0037	0.0444	5.0321	5.0236	4.8383
RIDA	-0.199	7.138	-4.1531	8.53e-05	0.00422	7.2188	7.1711	7.0239
ZBTB8B	0.1989	4.7821	2.9532	0.00419	0.048	4.662	4.823	4.8613
F10	0.1988	6.623	3.5516	0.000668	0.0158	6.4938	6.6753	6.7
ZNF8	-0.1986	4.9851	-3.0148	0.0035	0.043	5.0708	5.0108	4.8738
NEMF	0.1986	5.3427	3.3346	0.00133	0.0241	5.2726	5.2862	5.4693
SNAP23	0.1984	5.7354	3.25	0.00172	0.0282	5.6402	5.7275	5.8384
GLUL	0.1983	6.4249	3.0386	0.00349	0.043	6.3659	6.3491	6.5596
ACOT11	-0.1982	4.7726	-2.943	0.00431	0.0486	4.8541	4.8048	4.6587
ATP6V0D1	0.1982	5.2472	3.5322	0.000706	0.0163	5.119	5.3047	5.318
NFE4	0.1982	4.8083	2.9264	0.00453	0.0498	4.6839	4.865	4.8761
ZC3HAV1	0.1981	5.5212	3.3433	0.00129	0.0238	5.4833	5.4035	5.677
MDH1	0.1981	6.5476	4.33	4.52e-05	0.00283	6.4682	6.5109	6.6636
PRPF40A	0.1981	6.0044	4.1075	0.0001	0.00465	5.8786	6.0558	6.0789
COX8A	0.1978	6.8431	4.4593	2.81e-05	0.00215	6.7712	6.7886	6.9694
LAMB2	0.1977	5.504	3.5812	0.000602	0.0147	5.3763	5.5554	5.5802
CEMIP2	0.1973	5.9888	3.5131	0.000751	0.0171	5.9602	5.8577	6.1485
ZNF780A	-0.1972	4.898	-2.9705	0.00398	0.0464	4.9962	4.9035	4.7942
GPR141	-0.1971	5.0074	-3.1785	0.00215	0.032	5.1259	4.9698	4.9267
PLEKHM3	-0.1971	4.994	-3.4907	0.000808	0.0179	5.116	4.9492	4.9168
TRAPPC13	0.197	5.0032	3.5136	0.00075	0.0171	4.9226	4.9661	5.1208
OR2T5	0.197	4.9982	3.2496	0.00173	0.0282	4.8859	5.0245	5.0843
TSKU	0.1968	7.1152	3.2453	0.00191	0.0299	7.0147	7.1143	7.2165
NUB1	0.1966	5.5616	3.6228	0.000525	0.0135	5.4387	5.6098	5.6364
EFCAB12	-0.1965	4.7831	-3.1341	0.00245	0.0349	4.8656	4.819	4.6648
MST1	-0.1964	8.6278	-4.527	2.19e-05	0.00184	8.7436	8.5932	8.5467
HPX	-0.1963	10.4553	-4.9234	4.86e-06	0.000661	10.5318	10.4944	10.3396
GDF5	-0.1961	4.7863	-3.0691	0.00298	0.0393	4.9009	4.7536	4.7042
HLX	0.1958	4.8479	3.0288	0.00336	0.0421	4.7552	4.8396	4.949
KRTAP5-9	0.1957	5.2202	3.3072	0.00144	0.0253	5.1215	5.2215	5.3177
UNG	-0.1957	4.7811	-3.0125	0.00352	0.0432	4.8577	4.8219	4.6636
RGL2	0.1957	5.014	2.9604	0.0041	0.0473	4.9295	4.9884	5.1242
ACACB	-0.1955	6.4252	-4.2948	5.13e-05	0.00307	6.5149	6.4396	6.3211
XYLT1	-0.1952	4.9295	-3.2316	0.00182	0.029	5.0519	4.8841	4.8526
CCDC159	0.1952	5.0353	2.9949	0.00371	0.0444	4.9196	5.0745	5.1118
TOR4A	-0.1952	5.4486	-3.0999	0.00272	0.0371	5.5815	5.3891	5.3751
SLC22A7	-0.1951	6.9927	-3.0148	0.00387	0.0456	7.1347	6.9054	6.9379
AIMP1	0.1949	5.3493	3.0923	0.00278	0.0376	5.2161	5.4239	5.4079
SLC25A32	0.1949	5.147	3.2535	0.00171	0.0281	5.0242	5.1956	5.2213
PNPLA2	0.1949	6.814	4.4588	2.82e-05	0.00215	6.7034	6.8426	6.8959
ANGPTL1	-0.1947	4.8328	-2.9515	0.00421	0.048	4.9007	4.8891	4.7085
RPL11	0.1947	6.5338	4.1775	7.82e-05	0.00398	6.4265	6.5555	6.6194
RND3	0.1945	5.8646	2.9583	0.00421	0.048	5.75	5.8999	5.944
DDX47	0.1944	5.1443	3.2899	0.00152	0.026	5.0351	5.1738	5.2239
PFDN6	0.1944	5.134	3.2672	0.00163	0.0273	5.0217	5.1631	5.2173
AGFG2	0.1941	6.348	3.4585	0.000895	0.0192	6.2406	6.3636	6.4398
TENT5C	-0.194	5.9212	-3.4974	0.00079	0.0176	6.0093	5.9371	5.8173
CTDSP2	-0.1938	5.8168	-3.7568	0.000336	0.00993	5.9032	5.8372	5.7101
RPS19	0.1937	7.4661	4.456	2.85e-05	0.00215	7.3927	7.4237	7.5819
TOMM6	0.1936	6.3441	4.3682	3.93e-05	0.00261	6.2326	6.3721	6.4277
CRELD2	-0.1933	5.3601	-3.097	0.00274	0.0373	5.4456	5.3833	5.2515
SF3A2	0.1932	5.1252	3.1635	0.00225	0.033	5.0097	5.1587	5.2073
CYP4A22	-0.1932	8.0693	-3.482	0.000904	0.0193	8.1645	8.07	7.9733
SMG1	0.1931	5.3749	3.6228	0.000525	0.0135	5.2867	5.3621	5.4761
EPDR1	0.193	5.1561	3.0549	0.00311	0.0402	5.0759	5.1278	5.2647
DCXR	0.193	7.3678	4.6584	1.34e-05	0.00133	7.2683	7.3707	7.4644
SAMD5	0.1929	5.2141	3.4778	0.000842	0.0184	5.1037	5.2467	5.2921
PTPN13	0.1929	4.7589	2.9423	0.00432	0.0487	4.6499	4.7898	4.8369
PAH	-0.1928	8.1886	-4.4929	2.48e-05	0.00197	8.2971	8.1634	8.1055
PHLPP1	0.1927	5.23	2.9895	0.00377	0.0448	5.1329	5.2362	5.3209
EVI5L	-0.1926	5.0519	-2.9829	0.00384	0.0455	5.1248	5.0951	4.9358
PPP2R2D	0.1922	5.0434	3.0253	0.00339	0.0424	4.9501	5.0378	5.1423
TUBGCP3	-0.1922	5.1076	-3.212	0.00194	0.0301	5.2261	5.0643	5.0323
SFTPC_WTA	0.1921	4.7675	2.9485	0.00425	0.0483	4.6848	4.7427	4.8749
LRRC3	-0.1921	5.4199	-3.0987	0.00273	0.0372	5.4926	5.4584	5.3086
GCGR	-0.1917	6.7417	-3.2915	0.00157	0.0265	6.8532	6.7062	6.6656
MSH5	0.1917	4.9443	2.9943	0.00372	0.0445	4.8563	4.9321	5.0444
VPS25	0.1916	5.3589	3.0194	0.00345	0.0427	5.2201	5.4423	5.4143
NBAS	-0.1914	5.1084	-3.1826	0.00212	0.0318	5.1953	5.1254	5.0045
NNT	-0.1914	5.9189	-3.6097	0.000548	0.0137	6.0374	5.8691	5.85
LUC7L3	-0.1913	5.9294	-3.4018	0.00107	0.0214	6.0095	5.9676	5.8112
VMAC	0.1913	4.9307	2.9361	0.0044	0.049	4.816	4.9737	5.0024
PNPLA3	-0.191	5.6088	-3.0477	0.00318	0.0407	5.7192	5.5745	5.5326
CLN8	-0.1909	4.6633	-2.9642	0.00406	0.047	4.7614	4.6558	4.5726
ZFR	-0.1908	5.372	-3.5604	0.000644	0.0155	5.4333	5.4395	5.2431
RBCK1	-0.1908	6.2788	-3.6425	0.000492	0.0129	6.3652	6.2925	6.1787
GBA3	-0.1907	5.3655	-2.9978	0.00368	0.0443	5.4342	5.4167	5.2457
RNF4	0.1905	5.2564	3.3237	0.00137	0.0245	5.188	5.2064	5.3748
TAF13	0.1905	5.237	3.3401	0.0013	0.024	5.1711	5.1829	5.357
LONP1	-0.1905	5.5706	-3.2967	0.00149	0.0256	5.6711	5.5649	5.4758
DMWD	-0.1904	5.0068	-3.0365	0.00328	0.0416	5.104	5	4.9164
C4orf19	-0.1902	5.3133	-3.0428	0.00322	0.0412	5.4024	5.3351	5.2023
ITFG2	0.1902	5.1804	3.2424	0.00176	0.0286	5.0797	5.1889	5.2725
SPRR2E	0.1901	5.011	2.9366	0.00439	0.049	4.9128	5.0137	5.1064
MIS18BP1	0.1901	4.8577	2.971	0.00398	0.0464	4.7624	4.8566	4.9539
TADA3	0.1901	5.0809	3.0237	0.00341	0.0425	4.9969	5.0585	5.1874
OXSR1	0.1901	5.3596	3.726	0.000373	0.0107	5.2994	5.2947	5.4847
UHMK1	0.1899	5.58	3.1822	0.00212	0.0318	5.44	5.6737	5.6262
NBR1	0.1898	6.0359	3.7399	0.000356	0.0104	5.945	6.0289	6.1337
LURAP1L	-0.1898	5.3173	-3.1823	0.00212	0.0318	5.4183	5.3018	5.2318
UTP11	0.1898	5.1674	3.3469	0.00128	0.0237	5.079	5.1507	5.2724
TBRG1	-0.1897	4.7297	-2.9478	0.00425	0.0483	4.8169	4.7511	4.6212
NLRC4	0.1897	4.752	2.9398	0.00435	0.0488	4.5943	4.8757	4.7859
TMEM14C	0.1894	5.9685	3.6921	0.000418	0.0115	5.8721	5.9702	6.0632
GALNS	0.1894	5.3245	3.1521	0.00232	0.0337	5.2083	5.3688	5.3964
APOM	-0.1893	5.4089	-3.331	0.00134	0.0242	5.5186	5.3807	5.3276
TTC36	0.1891	5.1885	3.0332	0.00331	0.0419	5.105	5.1641	5.2964
GORASP1	0.189	5.2569	3.0271	0.00338	0.0422	5.1383	5.3019	5.3304
EIF1B	0.1885	5.5818	3.4775	0.000843	0.0184	5.4554	5.6494	5.6406
SCN4A	-0.1884	4.8092	-3.2325	0.00182	0.029	4.9263	4.7673	4.7341
NR1I2	-0.1878	6.6042	-3.8176	0.000274	0.00879	6.6791	6.646	6.4875
SLC2A11	0.1878	5.0064	2.9624	0.00408	0.0471	4.8885	5.0498	5.0809
UBE2G1	0.1876	5.3411	3.2911	0.00152	0.026	5.2505	5.335	5.4379
NPLOC4	-0.1874	6.4163	-4.2193	6.74e-05	0.00362	6.4873	6.4616	6.3
MTHFSD	-0.1874	4.7717	-3.0966	0.00275	0.0373	4.8554	4.7912	4.6686
IL22RA1	0.1872	5.0632	2.9436	0.00431	0.0486	4.9579	5.0834	5.1481
MAP3K4	0.1872	5.1003	3.3188	0.00139	0.0247	5.0343	5.0488	5.2177
FBXO11	0.1871	5.1503	3.3025	0.00147	0.0254	5.0767	5.1114	5.2629
SIGMAR1	-0.1869	6.052	-3.8719	0.000228	0.00799	6.1052	6.1285	5.9223
SLF1	0.1868	4.979	3.0671	0.003	0.0395	4.9005	4.9498	5.0866
FLOT1	0.1867	5.9249	2.9407	0.00439	0.049	5.8107	5.9603	6.0036
TAGLN2	0.1866	6.1607	3.2203	0.00189	0.0296	6.1241	6.0528	6.3051
STX17	0.1865	6.0754	3.8238	0.000268	0.00868	5.9602	6.117	6.149
BGLAP	-0.1863	5.1867	-3.0213	0.00343	0.0426	5.24	5.2705	5.0496
WDR36	0.1862	5.2431	2.9308	0.00447	0.0494	5.1533	5.2324	5.3436
RTF1	0.1862	5.1206	3.3242	0.00137	0.0245	5.035	5.1028	5.2239
ZFYVE27	0.1862	5.1619	3.0321	0.00333	0.0419	5.0793	5.1458	5.2607
PRRC2B	-0.1858	5.9634	-3.6921	0.000418	0.0115	6.0472	5.9774	5.8655
SLC30A1	0.1858	6.1064	3.5512	0.000664	0.0158	5.9885	6.1559	6.1747
TRMT1	0.1855	5.1053	3.033	0.00332	0.0419	5.0017	5.1244	5.1897
KDM5A	0.1855	5.3182	3.0644	0.00302	0.0395	5.1609	5.4398	5.354
KMT5B	0.1855	5.113	3.0648	0.00302	0.0395	5.0124	5.1312	5.1956
SPPL2B	0.1854	5.074	3.1853	0.0021	0.0317	4.9883	5.0592	5.1746
ARHGAP1	0.1854	5.5334	3.3431	0.00129	0.0238	5.4605	5.4975	5.6422
MBNL2	0.1853	6.8124	4.0943	0.000105	0.00481	6.7118	6.8218	6.9035
PPIB	-0.1852	7.8861	-4.0478	0.000124	0.00545	7.9645	7.9154	7.7784
DBI	-0.185	6.8348	-4.2403	6.25e-05	0.00339	6.9278	6.8344	6.7422
NDUFC1	0.185	5.5535	3.7903	0.0003	0.00927	5.4576	5.5583	5.6446
FAIM	-0.1849	4.972	-3.1086	0.00265	0.0365	5.0739	4.9553	4.8868
XBP1	-0.1847	6.407	-3.8029	0.000288	0.00907	6.493	6.4218	6.306
NUDT16	0.1845	5.6712	3.1844	0.00211	0.0317	5.5955	5.6324	5.7859
AP1AR	0.1843	4.8409	3.2348	0.00181	0.0289	4.7715	4.8	4.9512
CAMTA2	0.1842	5.3435	3.2796	0.00157	0.0266	5.278	5.2923	5.4602
STAT5A	-0.1841	7.8591	-3.46	0.000925	0.0196	7.9841	7.8001	7.7929
H2AW	-0.1838	6.2174	-3.0648	0.00305	0.0397	6.3545	6.1331	6.1645
RRN3	0.1837	5.5522	3.1218	0.00255	0.0356	5.4423	5.583	5.6312
MAP6D1	0.1835	4.8058	3.0587	0.00307	0.0399	4.7025	4.833	4.8818
EMC3	0.1835	5.7821	3.0702	0.00297	0.0393	5.6999	5.7632	5.8832
TRIM8	0.1834	5.5354	3.3619	0.00122	0.0232	5.4431	5.54	5.623
AADACL4	0.1832	4.9829	2.9448	0.00429	0.0486	4.8892	4.9812	5.0782
TBK1	0.1829	5.2596	2.9811	0.00386	0.0456	5.1564	5.2816	5.3408
SNRNP70	-0.1829	5.9636	-3.0206	0.00344	0.0426	6.0732	5.9166	5.901
UBL7	0.1828	5.0475	3.0325	0.00332	0.0419	4.9685	5.0274	5.1468
SWSAP1	0.1828	5.0648	3.0699	0.00297	0.0393	4.9688	5.0688	5.1567
LIMD1	0.1828	5.5205	3.1199	0.00256	0.0356	5.4362	5.5109	5.6145
REXO2	-0.1828	5.4818	-3.5785	0.000607	0.0148	5.5635	5.5048	5.3771
WASF3	0.1827	5.2394	3.0988	0.00273	0.0372	5.1645	5.2027	5.3511
HSPA4L	0.1826	5.2891	2.9523	0.0042	0.048	5.2162	5.2488	5.4022
COL1A2	-0.1824	5.8155	-3.1244	0.00253	0.0354	5.93	5.7745	5.742
PCNX4	-0.1823	5.1231	-3.4408	0.000947	0.0198	5.2279	5.0995	5.0418
WBP2	0.1822	5.9064	3.2128	0.00193	0.03	5.7902	5.9553	5.9737
NDUFS2	0.182	6.4552	3.7774	0.000314	0.00955	6.3684	6.4447	6.5525
SHISA5	0.1819	6.3524	4.1527	8.55e-05	0.00422	6.2814	6.3114	6.4646
RHBDL2	0.1818	5.6388	3.3469	0.00128	0.0237	5.5592	5.6196	5.7375
MICAL3	0.1816	5.0292	2.9635	0.00406	0.047	4.9283	5.0465	5.1128
VNN1	0.1816	6.3508	3.2666	0.00164	0.0273	6.2653	6.3477	6.4395
TRAPPC2	-0.1814	4.9224	-2.9757	0.00392	0.0459	5.0068	4.9341	4.8263
RHOBTB2	-0.1813	4.9777	-3.0151	0.0035	0.043	5.0707	4.9761	4.8864
MRPS10	0.1811	5.3443	3.1606	0.00226	0.0332	5.2443	5.3618	5.4268
SLC11A2	-0.181	5.6259	-3.1598	0.00227	0.0332	5.7206	5.621	5.5361
PPARGC1A	-0.18	5.5321	-2.94	0.00435	0.0488	5.6343	5.5039	5.458
EXOC4	-0.1798	5.3579	-2.9778	0.0039	0.0458	5.4685	5.3254	5.2799
STK38	0.1796	5.381	2.9318	0.00446	0.0493	5.3423	5.2896	5.5111
SUMF1	0.1788	5.6956	3.3611	0.00122	0.0232	5.6315	5.6482	5.807
KCNA3	0.1787	4.7807	2.9587	0.00412	0.0475	4.7209	4.7257	4.8955
BBS1	-0.1782	4.8158	-3.1613	0.00226	0.0332	4.9096	4.8059	4.732
COX6B1	0.1782	7.3196	3.5452	0.000677	0.016	7.275	7.2286	7.4552
RPL10L	-0.1779	6.1514	-3.6901	0.00042	0.0116	6.235	6.1672	6.052
NDUFB5	0.1778	5.7872	3.2562	0.00169	0.0279	5.7116	5.7633	5.8869
FBXW4	0.1776	5.7719	3.3124	0.00142	0.025	5.7055	5.7289	5.8814
RPS27L	0.1775	6.7623	3.1829	0.00214	0.032	6.705	6.704	6.878
PCGF5	0.1773	5.8624	3.2948	0.0015	0.0257	5.7939	5.8177	5.9757
CLASP1	-0.1771	5.4341	-3.1341	0.00245	0.0349	5.489	5.502	5.3114
CDKN2D	-0.177	6.0942	-3.0644	0.00302	0.0395	6.1811	6.0994	6.0022
SETSIP	0.1768	6.3634	3.8893	0.000214	0.00765	6.271	6.3714	6.4477
NPM1	0.1767	7.3645	3.993	0.00015	0.00611	7.2825	7.3503	7.4605
MORF4L1	0.1766	6.9801	4.4072	3.41e-05	0.00245	6.8933	6.9802	7.0667
RPS21	0.1765	6.8745	3.9737	0.00016	0.0064	6.793	6.8638	6.9667
KIF13A	0.1764	5.3671	2.9522	0.0042	0.048	5.2896	5.3472	5.4644
KLF15	0.1763	5.4122	3.0761	0.00292	0.039	5.3208	5.4189	5.4969
MRPL41	0.1762	6.0622	3.5036	0.000775	0.0175	5.974	6.0608	6.1518
IGF1	-0.1761	6.4725	-3.5314	0.000708	0.0163	6.5347	6.519	6.3639
VAV2	-0.1759	5.7643	-3.2731	0.00161	0.027	5.8811	5.7076	5.7042
CCNY	0.1755	5.5565	2.9636	0.00406	0.047	5.4546	5.5862	5.6288
ABCD1	-0.175	5.3526	-3.0959	0.00275	0.0373	5.4325	5.3676	5.2579
TBC1D2B	-0.1748	5.822	-3.6718	0.000447	0.012	5.9103	5.825	5.7307
ZNF37A	-0.1747	6.7036	-2.9674	0.00413	0.0475	6.8127	6.6594	6.6387
TMX2	0.1747	5.5321	2.9401	0.00435	0.0488	5.4215	5.5752	5.5995
TIMM23B	0.1743	5.8605	3.6099	0.000548	0.0137	5.7893	5.8229	5.9692
CNIH1	0.1743	6.5183	4.1173	9.69e-05	0.00459	6.4249	6.531	6.5991
RBM8A	0.1743	5.9065	3.6344	0.000506	0.0132	5.8185	5.9126	5.9884
HDHD3	0.1739	5.6607	3.0135	0.00351	0.0431	5.546	5.717	5.7191
MRPS24	0.1736	5.3251	2.9888	0.00378	0.0448	5.2232	5.3551	5.397
MFSD6	0.1734	5.5485	3.2378	0.00179	0.0288	5.5022	5.4702	5.6731
RMND1	0.1732	5.3093	3.2399	0.00178	0.0287	5.2216	5.3079	5.3983
PGK1	0.1731	7.3434	3.9292	0.000187	0.0071	7.2413	7.3755	7.4134
METTL7B	0.1731	5.913	3.0037	0.00361	0.044	5.8402	5.8839	6.0148
ZXDC	-0.173	5.9144	-3.6494	0.000481	0.0127	6.0116	5.8957	5.8359
SEC61B	0.1727	6.7884	3.8255	0.000267	0.00866	6.7024	6.7932	6.8696
ACOX1	0.1725	6.0548	3.56	0.000645	0.0155	5.9698	6.0498	6.1447
TRAF2	0.1725	5.0558	3.0701	0.00297	0.0393	5.0164	4.9687	5.1824
MYLK	-0.1723	5.7746	-3.215	0.00192	0.03	5.8577	5.7771	5.6891
DTX3L	0.1718	6.1115	3.706	0.000399	0.0112	6.0313	6.1055	6.1975
MCM9	0.1718	5.5986	3.0486	0.00317	0.0407	5.4632	5.6947	5.6378
FOXL2	-0.1717	4.9504	-3.0656	0.00301	0.0395	5.0185	4.9859	4.8468
SLC22A13	-0.1717	6.1338	-3.3187	0.00139	0.0247	6.2525	6.0705	6.0784
HLA-E	0.1716	8.1607	3.3535	0.00127	0.0237	8.0869	8.1392	8.2562
SCAP	0.1715	5.5037	3.0005	0.00365	0.0442	5.439	5.4654	5.6067
PPP1R15B	0.1711	5.7686	3.0814	0.00287	0.0385	5.7111	5.7117	5.883
CREB3L3	0.171	6.9511	3.0431	0.00328	0.0416	6.877	6.9263	7.0499
H6PD	-0.1708	6.5893	-3.0967	0.00275	0.0373	6.6813	6.5708	6.5158
AK1	0.1708	5.8393	3.3563	0.00124	0.0235	5.739	5.8685	5.9104
CD14	0.1707	7.839	4.0403	0.000127	0.0055	7.7494	7.845	7.9227
CHMP1B	0.1706	6.0024	3.137	0.00243	0.0347	5.9313	5.9823	6.0935
ZBTB7B	-0.1705	5.9982	-3.5075	0.000765	0.0173	6.0669	6.0356	5.8922
TMED1	-0.1701	5.0636	-2.9817	0.00386	0.0456	5.1337	5.0911	4.966
EPHX2	-0.17	6.47	-3.3056	0.00145	0.0253	6.5786	6.4212	6.4102
NDUFA1	0.1699	6.9762	3.9158	0.000196	0.00728	6.8926	6.9694	7.0665
PLSCR4	-0.1698	5.4312	-3.0314	0.00333	0.0419	5.5255	5.4142	5.354
PSG6	0.1698	6.1487	3.6995	0.000407	0.0114	6.0428	6.1895	6.2137
NUCB2	-0.1696	5.6457	-2.9411	0.00434	0.0488	5.7343	5.6372	5.5656
SRPRA	0.1693	6.4006	3.4928	0.000802	0.0178	6.3537	6.3257	6.5223
CNOT11	0.1692	5.6454	3.0648	0.00302	0.0395	5.5454	5.6794	5.7115
RBM47	0.1689	5.5349	3.4365	0.000961	0.0199	5.4762	5.4837	5.6448
TCAF1	0.1689	5.557	2.9992	0.00366	0.0443	5.4695	5.559	5.6426
RNF7	-0.1689	5.5519	-2.9902	0.00376	0.0447	5.6334	5.5541	5.4683
ZNF346	-0.1689	8.2261	-3.1407	0.00251	0.0354	8.3233	8.2062	8.1488
YWHAG	0.1686	5.843	3.2517	0.00171	0.0281	5.7806	5.7973	5.9512
RXRA	-0.1683	6.7742	-3.6092	0.000549	0.0137	6.8868	6.7165	6.7192
TUBA3D	-0.1682	6.4386	-3.6914	0.000419	0.0116	6.5374	6.4057	6.3727
RAB7A	0.1679	6.3389	3.3475	0.00127	0.0237	6.298	6.2559	6.4628
CDKN1B	-0.1678	5.4707	-3.3343	0.00133	0.0241	5.5337	5.5121	5.3662
RARRES2	0.1675	7.2163	3.3813	0.00114	0.0224	7.1057	7.2625	7.2808
SF1	0.1674	5.9752	3.6139	0.000541	0.0136	5.8985	5.9693	6.0578
COPA	0.1673	5.9106	3.0983	0.00273	0.0372	5.8297	5.908	5.9941
TTC3	-0.167	5.6662	-3.2217	0.00188	0.0295	5.7312	5.6982	5.5691
EGFL8	-0.1668	7.4001	-3.2711	0.00162	0.0271	7.4992	7.3729	7.3284
RPL28	0.1667	8.1191	4.2786	5.44e-05	0.00314	8.0552	8.0854	8.2168
DYNLL1	0.1667	6.6116	3.2822	0.00156	0.0265	6.5525	6.5718	6.7106
ANKHD1	-0.1665	6.6265	-3.5356	0.000699	0.0163	6.6934	6.6646	6.5214
TGM2	0.1663	8.0881	3.3672	0.0012	0.0231	8.0354	8.0265	8.2025
ERGIC3	0.1663	6.0295	3.2323	0.00182	0.029	5.9429	6.0353	6.1102
NIPAL3	-0.1662	5.3657	-3.0151	0.0035	0.043	5.4537	5.3555	5.2879
UPB1	-0.1661	6.6079	-3.6221	0.000527	0.0135	6.703	6.5801	6.5405
MRPL33	-0.1658	5.7314	-3.2372	0.00179	0.0288	5.809	5.7453	5.6399
MPDU1	0.1657	5.5829	3.339	0.00131	0.024	5.4786	5.6214	5.6486
ARHGAP35	-0.1656	5.736	-3.3296	0.00135	0.0242	5.8196	5.732	5.6563
UBXN4	0.1655	6.2846	3.5338	0.000703	0.0163	6.2281	6.2335	6.3921
ARSA	0.1653	5.8769	3.1773	0.00215	0.0321	5.7591	5.9465	5.9251
SDHD	0.1652	6.8321	4.2524	5.98e-05	0.00331	6.7545	6.8218	6.9199
CDC37	0.1651	6.2022	3.2693	0.00162	0.0272	6.1377	6.1694	6.2994
GMPPA	-0.1649	5.9045	-3.1233	0.00253	0.0354	5.9524	5.9742	5.7868
SLC38A2	0.1648	6.5127	2.9967	0.00369	0.0443	6.4363	6.5011	6.6008
KRT8	0.1647	7.9265	3.7213	0.000379	0.0108	7.8703	7.8774	8.0317
PRPF39	-0.1646	7.35	-3.4345	0.000967	0.02	7.462	7.2963	7.2917
APP	0.1646	6.8045	3.4056	0.00106	0.0212	6.7361	6.7782	6.899
MAP2K1	0.1644	5.7558	2.9482	0.00425	0.0483	5.6661	5.767	5.8343
CNTN1	-0.1643	5.8713	-3.1518	0.00233	0.0337	5.977	5.8186	5.8182
KMT2E	-0.1642	5.272	-2.9422	0.00432	0.0487	5.3407	5.306	5.1691
TXN	0.1639	6.5342	3.8471	0.000248	0.00841	6.4671	6.5085	6.627
TMEM176A	0.1638	7.885	3.8385	0.000255	0.00857	7.7691	7.9516	7.9343
ATP5F1D	0.1637	6.3856	3.0017	0.00364	0.0441	6.3167	6.3562	6.4841
ASS1	-0.1634	8.0757	-2.9512	0.00442	0.0491	8.1363	8.1196	7.9712
TP53INP2	-0.1633	5.4053	-3.1133	0.00261	0.0361	5.4898	5.3979	5.3282
DZIP1L	0.1632	5.2863	3.1935	0.00205	0.0311	5.2055	5.2852	5.3681
HPF1	-0.1629	5.5338	-3.0275	0.00337	0.0422	5.6173	5.5334	5.4506
ZNF705A	0.1625	5.3366	2.9443	0.0043	0.0486	5.2277	5.3946	5.3876
ERO1A	0.1624	6.5693	3.067	0.003	0.0395	6.4976	6.5565	6.6537
GLI4	0.1622	6.8465	3.4967	0.000792	0.0177	6.7903	6.7952	6.9539
ITIH4	-0.1622	11.1786	-3.8668	0.000232	0.00804	11.2437	11.206	11.0862
AQP9	0.1616	6.9643	3.0136	0.00352	0.0432	6.8782	6.9777	7.037
PSMD12	0.1616	5.503	3.0082	0.00357	0.0436	5.3962	5.5531	5.5598
COPB1	0.1616	5.9568	3.4764	0.000846	0.0184	5.8812	5.9456	6.0436
GNAI2	0.1615	5.9043	2.9477	0.00426	0.0483	5.8253	5.9056	5.9819
SUDS3	-0.1612	5.5717	-3.2038	0.00199	0.0305	5.6707	5.5357	5.5088
PTPN23	0.1611	5.4046	2.9895	0.00377	0.0448	5.312	5.4257	5.4762
B3GAT3	-0.161	5.6804	-2.9683	0.00401	0.0466	5.7535	5.69	5.5978
FURIN	-0.1608	6.9539	-4.2596	5.83e-05	0.00327	7.0448	6.9309	6.8859
ID2	0.1608	7.4542	3.0828	0.00288	0.0385	7.3861	7.4275	7.5489
PXMP2	-0.1607	6.3508	-3.5853	0.000594	0.0145	6.4139	6.3845	6.2541
PANK2	0.1604	5.3231	2.9968	0.00369	0.0443	5.2393	5.3297	5.4002
CKS1B	0.1604	0.7819	4.0439	0.000125	0.00549	0.7199	0.7448	0.8811
PATJ	0.1602	5.5693	3.0719	0.00296	0.0393	5.447	5.6495	5.6115
LPCAT3	0.1601	5.9623	3.1336	0.00246	0.0349	5.8794	5.9653	6.0422
TP53	0.16	5.3296	2.9281	0.0045	0.0496	5.267	5.2914	5.4304
DCUN1D1	0.1597	5.8091	3.1897	0.00207	0.0314	5.723	5.8173	5.8871
CNNM3	0.1594	6.2151	3.7934	0.000297	0.00919	6.1381	6.2109	6.2964
SFT2D2	0.1588	5.3266	2.9926	0.00373	0.0446	5.2117	5.398	5.3702
CYP8B1	0.1587	8.7349	4.3637	4e-05	0.00263	8.6543	8.7361	8.8143
EIF4G2	0.1587	6.8905	3.7448	0.00035	0.0103	6.7891	6.9318	6.9506
BTF3	0.1587	7.2301	3.4201	0.00101	0.0206	7.1539	7.2292	7.307
PRNP	0.1587	5.8144	3.1334	0.00246	0.0349	5.7285	5.8318	5.8829
BTG1	-0.1586	6.4314	-3.1253	0.00252	0.0354	6.467	6.5185	6.3087
EZH1	-0.1586	6.0386	-3.3417	0.0013	0.0239	6.1311	6.0162	5.9685
TOMM40	0.1586	5.7546	3.2526	0.00171	0.0281	5.6795	5.7454	5.8388
PLPBP	0.1581	5.7611	3.2494	0.00173	0.0282	5.6711	5.7833	5.829
KRTCAP2	0.1579	6.0951	3.0321	0.00333	0.0419	6.0268	6.0736	6.185
PPDPF	0.1578	7.7496	3.5477	0.000672	0.0159	7.6857	7.7174	7.8457
ASPH	0.1574	6.2479	2.9467	0.00427	0.0483	6.1541	6.276	6.3135
EIF2S2	0.1566	6.0697	2.937	0.00439	0.049	5.9771	6.1056	6.1263
TIMMDC1	0.1558	5.7115	3.0031	0.00362	0.044	5.6132	5.7503	5.771
TMBIM4	0.1558	6.0675	3.07	0.00297	0.0393	5.9839	6.0788	6.1398
ATXN2	0.1557	5.8241	2.9526	0.0042	0.048	5.7617	5.7947	5.9159
PTGR1	0.1554	8.293	3.2752	0.00159	0.0269	8.2244	8.2817	8.373
LRGUK	-0.1552	0.7789	-3.9712	0.000162	0.0064	0.8757	0.7441	0.717
UGT2B15	-0.1551	6.3645	-2.9416	0.00433	0.0487	6.4417	6.361	6.2908
AS3MT	0.155	5.8661	3.242	0.00177	0.0286	5.7752	5.8864	5.9366
MAPK6	0.1549	5.7552	3.4211	0.00101	0.0206	5.6561	5.7938	5.8157
SPPL2A	0.1548	5.7069	2.9526	0.0042	0.048	5.6451	5.6732	5.8024
PNN	-0.1547	6.4445	-2.9755	0.00393	0.0459	6.5357	6.4153	6.3824
CFDP1	0.1541	6.1631	2.9986	0.00367	0.0443	6.0801	6.1743	6.2349
RPS27	0.154	8.3838	3.8816	0.00022	0.00778	8.3141	8.3736	8.4637
ATP5MF	0.1538	5.7169	3.074	0.00294	0.0391	5.6706	5.6567	5.8233
CPB2	-0.1538	8.6505	-3.9925	0.00015	0.00611	8.7199	8.6592	8.5724
APOE	-0.1532	9.6531	-3.218	0.0019	0.0298	9.7556	9.5956	9.6081
GAMT	0.1531	5.9937	3.1545	0.00231	0.0336	5.8935	6.0392	6.0483
HPD	-0.1528	8.3902	-2.9403	0.00443	0.0491	8.4882	8.3488	8.3337
CDC42EP1	-0.1522	6.9097	-3.5725	0.000619	0.015	6.994	6.8943	6.8409
CTNNA1	0.1522	6.886	3.367	0.0012	0.0231	6.8242	6.8587	6.9749
ECHDC2	-0.1522	7.8149	-3.3665	0.0012	0.0231	7.8981	7.8004	7.7462
TNFRSF10B	0.1521	5.8862	3.0262	0.00338	0.0423	5.8523	5.8067	5.9996
CTSZ	0.1521	6.8685	3.0704	0.00297	0.0393	6.8009	6.8519	6.9529
ATF4	0.1518	7.4785	3.2369	0.00179	0.0288	7.3785	7.5319	7.5252
C8B	-0.1516	7.8431	-3.4889	0.000812	0.018	7.9004	7.8748	7.754
CASC4	0.1515	5.9192	3.0769	0.00291	0.0389	5.8568	5.8905	6.0102
COQ4	0.1513	5.5165	3.1675	0.00222	0.0328	5.4364	5.5214	5.5918
EDF1	0.1513	7.2284	3.714	0.000388	0.011	7.1431	7.2487	7.2935
ZBTB38	0.1504	5.3743	3.0052	0.0036	0.0439	5.2694	5.4341	5.4196
STEAP3	-0.1503	7.007	-3.2951	0.0015	0.0257	7.0804	7.0105	6.93
PGRMC2	0.1501	7.2161	3.521	0.000732	0.0168	7.1298	7.2398	7.2786
ACADM	0.1497	6.8101	3.6262	0.000519	0.0134	6.7545	6.7707	6.9051
CYB5R3	0.1495	7.5217	3.2384	0.00179	0.0288	7.4785	7.4588	7.628
RPL8	0.1494	6.8705	3.3862	0.00113	0.0223	6.7949	6.8748	6.9419
OXSM	0.1487	5.8633	3.3036	0.00146	0.0254	5.7652	5.9141	5.9105
H2AC19	-0.1486	7.0017	-2.9886	0.00378	0.0448	7.0761	7.0001	6.9289
EPN1	0.148	6.3322	3.1528	0.00232	0.0337	6.245	6.3577	6.3938
FGL1	-0.1477	11.5704	-3.764	0.000328	0.00974	11.6463	11.5629	11.5019
RPL29	0.147	7.6818	3.6961	0.000412	0.0115	7.6219	7.6545	7.7689
PLXNB1	-0.1468	5.9329	-3.0115	0.00353	0.0433	6.0141	5.9119	5.8728
COX5A	0.1465	6.3454	3.2959	0.0015	0.0257	6.2522	6.3841	6.3999
RPL35	0.1462	8.0775	3.8108	0.00028	0.0089	8.0114	8.0682	8.1529
SLC9A3R2	-0.1459	7.2503	-3.3467	0.00128	0.0237	7.3394	7.2175	7.194
B2M	0.1455	9.6181	3.1322	0.00247	0.035	9.5641	9.5833	9.7068
NT5C1B	-0.1453	6.2525	-3.3005	0.00147	0.0255	6.3214	6.2586	6.1776
AADAC	-0.145	7.1944	-3.1166	0.00259	0.0359	7.2651	7.1979	7.1202
RPS28	0.145	8.867	3.5124	0.000753	0.0171	8.8256	8.8103	8.9651
SLC38A3	-0.145	6.4828	-3.3606	0.00122	0.0232	6.5551	6.4785	6.4149
ERAP1	-0.1432	5.8437	-3.0174	0.00347	0.0429	5.894	5.8876	5.7494
IQGAP2	0.1431	6.4864	3.0535	0.00312	0.0402	6.4147	6.4876	6.557
HNRNPF	0.1422	6.102	2.9711	0.00398	0.0464	6.0031	6.1584	6.1444
RPL34	0.1421	8.2144	3.8262	0.000266	0.00866	8.1489	8.2074	8.2869
POR	0.1417	7.9812	3.5047	0.000772	0.0174	7.9089	7.9836	8.0511
C5	-0.1409	7.7216	-3.177	0.00216	0.0321	7.749	7.8064	7.6095
RPL37A	0.1408	8.5112	3.4926	0.000803	0.0178	8.4614	8.4747	8.5974
KRT18	0.14	7.4718	3.2994	0.00148	0.0256	7.4071	7.4616	7.5468
ZNF417	-0.1399	6.5204	-3.057	0.00309	0.0399	6.604	6.4961	6.461
CDH2	-0.1398	5.7392	-3.1321	0.00247	0.035	5.7962	5.7644	5.6572
HAPLN3	0.1397	0.7937	3.317	0.0014	0.0248	0.7456	0.7482	0.8871
MACROH2A1	0.1393	5.8628	2.9577	0.00413	0.0475	5.7884	5.8707	5.9293
HNRNPCL1	0.1389	6.5347	2.9686	0.00401	0.0466	6.462	6.5376	6.6046
RPLP1	0.1388	6.7928	3.347	0.00127	0.0237	6.7259	6.7893	6.8632
RPL18	0.1385	7.6738	3.454	0.000908	0.0194	7.5951	7.6936	7.7328
DDX5	-0.1381	7.4251	-3.2572	0.00169	0.0279	7.5228	7.367	7.3854
YWHAE	0.1377	7.2751	3.6108	0.000546	0.0137	7.2059	7.2763	7.3429
RPS20	0.1375	8.2544	3.4474	0.000928	0.0196	8.185	8.2584	8.3199
MRFAP1	0.1363	6.3621	2.9803	0.00387	0.0456	6.3021	6.3407	6.4435
PTGES3	0.1361	6.5342	2.9337	0.00443	0.0491	6.4638	6.542	6.5967
DESI1	0.1357	6.1225	2.9459	0.00428	0.0484	6.0433	6.145	6.1793
DLAT	0.1345	6.4669	2.9806	0.00387	0.0456	6.3815	6.5003	6.519
HNF4A	0.1345	7.0149	2.9981	0.00368	0.0443	6.9293	7.0472	7.0683
SENP3	-0.1335	7.2173	-3.1256	0.00252	0.0354	7.302	7.1798	7.1701
SLC27A2	-0.1328	6.6929	-2.9791	0.00388	0.0457	6.7374	6.7379	6.6035
BHMG1	-0.1326	0.7978	-3.0891	0.00281	0.0379	0.875	0.776	0.7424
RPL15	0.132	8.1938	3.5389	0.000691	0.0162	8.1353	8.1819	8.2641
RPS29	0.1316	7.6221	3.1719	0.00219	0.0324	7.5498	7.6334	7.683
ATP5F1C	0.1304	6.8911	3.1863	0.00209	0.0316	6.8338	6.8721	6.9675
CXADR	0.1301	6.1129	2.9256	0.00454	0.0499	6.0316	6.1472	6.1598
CSDE1	0.1289	6.8762	3.1779	0.00215	0.0321	6.8077	6.8828	6.9383
ETFA	0.1279	7.0415	3.1018	0.0027	0.037	6.9667	7.0633	7.0946
CEBPD	0.1267	0.7729	3.2904	0.00152	0.026	0.7221	0.7484	0.8482
MIA2	0.1251	6.7951	3.0049	0.0036	0.0439	6.7398	6.7803	6.8653
RPL17	0.1247	8.3206	3.2641	0.00165	0.0274	8.2733	8.2951	8.3933
NDUFB2	0.1225	6.384	2.9918	0.00374	0.0446	6.3357	6.3574	6.4588
RPL37	0.1207	8.3144	2.9755	0.00393	0.0459	8.2495	8.3294	8.3642
GPX4	0.1182	7.0524	3.0109	0.00354	0.0433	7.0086	7.0268	7.1219
CERS2	0.1164	8.0142	3.445	0.000935	0.0197	7.9371	8.0519	8.0535
C9	-0.1146	9.329	-3.2108	0.00194	0.0301	9.3941	9.3134	9.2796
TMBIM6	0.1075	8.4339	3.0546	0.00311	0.0402	8.3991	8.3983	8.5044

## Sheet: S3-Curated Pathways
Table S3: Significant genes and pathways following the zonation gradient in the GeoMx DSP WTA data.
Pathway	logFC	AveExpr	t	P.Value	adj.P.Val	Zone1	Zone2	Zone3
regulation of response to drug	0.7334	-1.5966	5.5469	1.25e-06	0.000339	-1.9968	-1.5328	-1.2601
cholesterol biosynthetic process	-0.6722	-0.1501	-4.7208	2.1e-05	0.00155	0.2415	-0.2712	-0.4206
positive regulation of macrophage tolerance induction	0.6465	3.3711	4.0001	0.00022	0.00713	3.0197	3.4045	3.6892
negative regulation of complement activation, alternative pathway	-0.6196	12.7115	-3.7261	0.000516	0.0126	13.0717	12.594	12.4688
filopodium	-0.6098	5.1482	-5.63	9.39e-07	0.000277	5.42	5.2105	4.8142
interleukin-3 production	0.6055	1.7516	4.5196	4.1e-05	0.00256	1.4763	1.6866	2.0919
MHC class II biosynthetic process	0.6055	1.7516	4.5196	4.1e-05	0.00256	1.4763	1.6866	2.0919
TORC1 signaling	-0.5991	0.8362	-4.3816	6.45e-05	0.00326	1.2212	0.674	0.6133
interleukin-4 production	0.5754	-0.227	3.2692	0.00201	0.0282	-0.4919	-0.2612	0.0722
interferon-gamma production	0.5555	-10.4695	4.3284	7.67e-05	0.00348	-10.7722	-10.4148	-10.2215
regulation of myeloid cell differentiation	-0.5268	1.5033	-3.2506	0.00212	0.029	1.8766	1.2894	1.344
adrenomedullin receptor signaling pathway	-0.5149	-7.2627	-3.5692	0.00083	0.0162	-7.0023	-7.2757	-7.51
regulation of hepatocyte proliferation	-0.5115	13.3629	-4.053	0.000186	0.00656	13.7173	13.1742	13.1973
bombesin receptor activity	-0.5109	-6.114	-3.7039	0.000552	0.013	-5.8534	-6.1196	-6.3691
bombesin receptor signaling pathway	-0.5109	-6.114	-3.7039	0.000552	0.013	-5.8534	-6.1196	-6.3691
positive regulation of establishment of endothelial barrier	-0.5045	7.2253	-3.8751	0.000325	0.00918	7.4764	7.2297	6.9698
cellular response to starvation	-0.5043	11.7761	-3.4052	0.00135	0.0222	12.082	11.6696	11.5768
retinoic acid receptor binding	-0.5013	2.5876	-4.7599	1.84e-05	0.00148	2.807	2.656	2.2998
Kit signaling pathway	-0.5006	-0.6899	-3.1751	0.00263	0.0324	-0.4136	-0.7498	-0.9062
cellular response to hepatocyte growth factor stimulus	-0.481	11.5253	-3.4607	0.00115	0.0202	11.8093	11.4471	11.3195
immune system process	-0.4727	-8.4327	-4.0286	0.000201	0.00672	-8.2011	-8.4335	-8.6634
regulation of lymphocyte differentiation	-0.4669	0.103	-3.4259	0.00127	0.0215	0.3752	0.0391	-0.1054
myeloid leukocyte activation	-0.4603	-10.4684	-3.2303	0.00224	0.0296	-10.2858	-10.3896	-10.7297
monocyte extravasation	-0.4597	5.0491	-4.2923	8.63e-05	0.00366	5.2458	5.1179	4.7836
MHC protein binding	-0.4563	-4.5623	-3.5527	0.000872	0.0167	-4.3747	-4.4886	-4.8236
response to platelet-derived growth factor	-0.4502	4.8137	-3.2456	0.00215	0.0293	5.128	4.6333	4.6798
negative regulation of programmed cell death	-0.4471	-3.4321	-2.7789	0.00779	0.0644	-3.288	-3.2893	-3.7191
coronary vasculature development	0.4469	0.4244	3.3807	0.00145	0.0231	0.2515	0.3234	0.6983
acetylcholine secretion	-0.4442	6.9507	-2.6792	0.0101	0.0737	7.2447	6.8031	6.8045
endothelial cell activation	-0.4425	6.297	-2.6724	0.0103	0.0741	6.4671	6.4201	6.0039
actin cytoskeleton	-0.4422	12.1031	-3.6081	0.000738	0.015	12.4359	11.8897	11.9837
collagen fibril organization	-0.4408	-4.1462	-3.0328	0.00392	0.0419	-4.027	-3.9414	-4.4702
regulation of natural killer cell activation	0.44	-1.6175	2.8201	0.00698	0.0601	-1.7296	-1.8443	-1.2785
steroid biosynthetic process	-0.4362	2.8605	-3.9942	0.000224	0.00719	3.1677	2.6853	2.7286
cellular response to xenobiotic stimulus	-0.4348	-0.7518	-3.2508	0.00212	0.029	-0.5214	-0.772	-0.962
adrenomedullin binding	-0.4293	-1.3826	-2.8932	0.00574	0.0535	-1.1343	-1.4487	-1.5649
adrenomedullin receptor activity	-0.4293	-1.3826	-2.8932	0.00574	0.0535	-1.1343	-1.4487	-1.5649
adrenomedullin receptor complex	-0.4293	-1.3826	-2.8932	0.00574	0.0535	-1.1343	-1.4487	-1.5649
mitotic cell cycle	-0.4212	-2.6765	-2.9489	0.00493	0.0485	-2.4067	-2.775	-2.8477
apoptosome	-0.4209	6.2755	-3.6534	0.000644	0.0139	6.5379	6.1771	6.1113
type 2 fibroblast growth factor receptor binding	-0.4205	-2.5533	-2.7019	0.00953	0.0727	-2.383	-2.466	-2.8109
vascular endothelial growth factor receptor 3 binding	0.4204	-6.6991	2.6444	0.011	0.077	-6.89	-6.7223	-6.4851
endosome	-0.4204	7.375	-2.9916	0.00439	0.0448	7.6034	7.3423	7.1793
leukocyte apoptotic process	-0.4172	8.0334	-2.6725	0.0103	0.0741	8.2535	8.015	7.8316
protein C inhibitor-coagulation factor V complex	-0.4164	0.977	-4.0328	0.000198	0.0067	1.1678	1.0152	0.7479
protein C inhibitor-coagulation factor Xa complex	-0.4164	0.977	-4.0328	0.000198	0.0067	1.1678	1.0152	0.7479
protein C inhibitor-coagulation factor XI complex	-0.4164	0.977	-4.0328	0.000198	0.0067	1.1678	1.0152	0.7479
regulation of lymphocyte migration	0.4142	-7.2675	3.5352	0.000919	0.0171	-7.5807	-7.0651	-7.1568
collagen biosynthetic process	-0.414	10.524	-3.276	0.00197	0.0278	10.7807	10.4273	10.3641
platelet-derived growth factor receptor binding	-0.413	9.6483	-4.1622	0.000131	0.00501	9.8663	9.6291	9.4495
cell cycle	0.4092	9.9262	3.1507	0.00282	0.0343	9.8042	9.7673	10.2072
coronary vasculature morphogenesis	0.4041	-13.0328	3.0653	0.00358	0.0402	-13.2147	-13.0687	-12.8149
collagen-containing extracellular matrix	-0.4022	1.5719	-2.5211	0.0151	0.0942	1.7997	1.5144	1.4016
inflammasome complex	0.4007	-9.0784	2.8257	0.00688	0.0599	-9.3304	-8.9808	-8.9241
platelet-derived growth factor receptor signaling pathway	-0.4005	4.0318	-2.7504	0.00839	0.067	4.3031	3.8956	3.8967
inflammatory cell apoptotic process	0.3986	1.1549	2.9321	0.00516	0.0503	1.0097	1.0662	1.3888
platelet-derived growth factor binding	-0.3983	8.2803	-2.7833	0.00769	0.064	8.5223	8.2063	8.1122
regulation of cytokine activity	0.3979	-0.4231	3.8782	0.000322	0.00917	-0.5787	-0.5007	-0.1898
T cell cytokine production	0.3953	3.2083	3.2372	0.0022	0.0294	3.0352	3.1553	3.4344
cellular calcium ion homeostasis	-0.394	17.9929	-3.4406	0.00122	0.0207	18.2254	17.9367	17.8165
sprouting angiogenesis	0.3911	-3.6584	2.7386	0.00866	0.068	-3.8633	-3.6371	-3.4748
interleukin-12 production	0.3854	-2.5701	2.6109	0.012	0.0815	-2.6993	-2.7031	-2.3079
mesenchyme development	-0.3829	2.1532	-3.0112	0.00416	0.0432	2.3233	2.1947	1.9415
extracellular region	-0.3815	2.525	-3.4448	0.0012	0.0207	2.6841	2.5853	2.3055
negative regulation of interleukin-2 production	-0.379	-7.1741	-3.0383	0.00386	0.0417	-6.9015	-7.3412	-7.2797
lymph vessel development	-0.3774	2.6334	-2.8919	0.00576	0.0535	2.7807	2.7244	2.395
positive regulation of vascular endothelial cell proliferation	0.3759	-5.5616	2.8992	0.00564	0.0532	-5.7535	-5.5605	-5.3708
lymphocyte migration	0.3738	-5.82	2.9706	0.00465	0.0464	-5.9571	-5.9147	-5.5883
vascular smooth muscle contraction	0.3727	-9.8693	3.1112	0.00315	0.037	-10.0634	-9.8364	-9.708
iron ion transport	0.3722	5.4886	3.5945	0.000769	0.0155	5.2673	5.5554	5.643
fibrillar collagen trimer	-0.3719	8.3216	-2.5626	0.0136	0.0872	8.5505	8.2423	8.172
extracellular exosome	-0.3709	27.5925	-3.0157	0.0041	0.043	27.7948	27.5406	27.442
positive regulation of hepatic stellate cell activation	0.37	-4.4122	3.5789	0.000806	0.0159	-4.5372	-4.5312	-4.168
fatty acid oxidation	-0.3699	-4.3008	-4.286	8.8e-05	0.00366	-4.1194	-4.2956	-4.4873
positive regulation of cardiac endothelial to mesenchymal transition	0.3695	-11.4866	2.6057	0.0122	0.0819	-11.7116	-11.419	-11.3293
extracellular matrix organization	-0.3687	-5.2129	-2.9003	0.00563	0.0532	-4.9923	-5.2935	-5.3529
extracellular matrix-cell signaling	-0.3652	-0.2684	-2.6497	0.0109	0.0766	-0.0044	-0.4377	-0.3632
fibroblast migration	-0.3547	9.7397	-3.2884	0.0019	0.0273	9.8755	9.8335	9.5101
collagen-activated signaling pathway	0.3513	-13.7641	2.6694	0.0104	0.0745	-13.959	-13.7304	-13.6027
macrophage cytokine production	-0.3512	14.6434	-2.9065	0.00553	0.0532	14.8591	14.573	14.4981
platelet-derived growth factor receptor-beta signaling pathway	0.35	5.7266	2.8668	0.00616	0.0553	5.5395	5.7503	5.89
positive regulation of ERK1 and ERK2 cascade	-0.3485	8.0869	-2.9495	0.00492	0.0485	8.337	7.9396	7.9842
blood coagulation, extrinsic pathway	-0.345	1.0209	-4.9085	1.12e-05	0.00121	1.1972	1.0105	0.855
fatty acid binding	0.3428	4.865	3.3208	0.00173	0.0256	4.7258	4.8017	5.0675
platelet alpha granule organization	0.3419	-13.942	2.6105	0.0121	0.0815	-14.0375	-14.0976	-13.6911
acetylcholine receptor activity	-0.3405	-6.9765	-2.6923	0.00976	0.0734	-6.8661	-6.8606	-7.2028
interleukin-6 production	0.3385	-5.0263	2.5861	0.0128	0.0839	-5.2567	-4.9134	-4.9086
steroid hydroxylase activity	-0.3383	11.9797	-3.0363	0.00388	0.0418	12.1525	11.9702	11.8165
Notch receptor processing	0.3381	-3.038	2.6624	0.0106	0.0752	-3.2953	-2.8624	-2.9563
T cell migration	0.338	-3.1607	3.0453	0.00378	0.0414	-3.3516	-3.1142	-3.0163
cell-cell signaling	-0.3363	1.3336	-3.6731	0.000606	0.0136	1.5332	1.2763	1.1912
serine-type endopeptidase activity	-0.3356	-6.6577	-2.5099	0.0155	0.0963	-6.4694	-6.7083	-6.7955
mitochondrial respiratory chain complex I	0.3353	16.5315	2.74	0.00862	0.0679	16.45	16.3615	16.7831
blood coagulation	-0.331	-0.1845	-2.872	0.00607	0.0551	0.0355	-0.3001	-0.2888
liver regeneration	-0.3306	13.4942	-3.0563	0.00367	0.041	13.6657	13.4974	13.3195
high-density lipoprotein particle	-0.3299	15.332	-3.7905	0.000423	0.0108	15.5217	15.2872	15.1872
regulation of neutrophil migration	-0.3272	1.7448	-2.8678	0.00614	0.0553	1.9256	1.7018	1.607
ketone body catabolic process	0.3253	2.14	2.8873	0.00583	0.054	1.9403	2.2051	2.2745
cellular response to vitamin	0.3236	2.868	3.6312	0.000688	0.0143	2.7498	2.784	3.0702
fibronectin binding	-0.3226	0.7139	-2.6889	0.00985	0.0734	0.912	0.6299	0.5999
response to hypobaric hypoxia	-0.3202	-2.6468	-3.0301	0.00394	0.042	-2.4419	-2.7238	-2.7746
cytochrome-c oxidase activity	0.3185	3.0329	3.1641	0.00271	0.0332	2.7815	3.2105	3.1067
endothelial tip cell fate specification	-0.3139	-3.1166	-2.5992	0.0124	0.0828	-2.9112	-3.2055	-3.233
macrophage differentiation	-0.3119	4.7475	-2.5921	0.0126	0.0832	4.9101	4.7266	4.6057
bile acid transmembrane transporter activity	0.3092	-9.131	2.9488	0.00493	0.0485	-9.2707	-9.1752	-8.9471
evasion or tolerance by virus of host immune response	-0.3085	4.3898	-3.0021	0.00426	0.0439	4.5962	4.2954	4.2776
phagocytosis	-0.3075	10.4971	-2.5467	0.0142	0.0896	10.7455	10.3043	10.4417
interleukin-1-mediated signaling pathway	0.3045	8.6342	2.9882	0.00443	0.045	8.505	8.5897	8.808
NADH dehydrogenase (ubiquinone) activity	0.3027	14.2034	2.5753	0.0132	0.0853	14.1741	13.9621	14.474
innate immune response	0.2948	2.5397	2.608	0.0121	0.0816	2.3284	2.6616	2.6289
complement activation, alternative pathway	-0.2934	6.0671	-4.3489	7.18e-05	0.00348	6.2418	6.005	5.9546
triglyceride metabolic process	-0.288	6.2528	-3.1818	0.00258	0.0323	6.4114	6.2146	6.1323
hepatocyte apoptotic process	0.2804	5.6433	2.7301	0.00885	0.069	5.5507	5.5501	5.8292
superoxide dismutase activity	-0.2803	6.7954	-2.8773	0.00599	0.0549	6.9662	6.7365	6.6835
interleukin-2 production	0.2788	3.1565	2.7519	0.00836	0.067	3.0416	3.0944	3.3336
extracellular space	-0.2746	0.1655	-2.6409	0.0112	0.0771	0.3244	0.1147	0.0574
arachidonic acid metabolic process	-0.2709	6.6175	-2.5832	0.0129	0.0843	6.7467	6.6254	6.4803
triglyceride mobilization	-0.2694	3.5765	-2.6647	0.0105	0.075	3.7265	3.5507	3.4524
vascular endothelial growth factor signaling pathway	0.2674	-0.0372	2.5025	0.0158	0.0972	-0.1731	-0.0314	0.0928
cellular response to cytokine stimulus	0.2595	-1.9007	2.5759	0.0132	0.0853	-2.1205	-1.7375	-1.8442
Wnt signaling pathway	0.2581	6.4434	2.5271	0.0149	0.093	6.3023	6.4621	6.5658
type I interferon production	0.2533	6.6309	2.7512	0.00837	0.067	6.5109	6.6072	6.7747
cholesterol transport	-0.2451	5.1752	-2.6951	0.00969	0.0731	5.2673	5.2339	5.0245
negative regulation of cellular response to hypoxia	0.2336	5.8013	2.6504	0.0109	0.0766	5.6808	5.8068	5.9163
angiostatin binding	0.2245	8.8655	3.3121	0.00177	0.026	8.7565	8.8625	8.9774
complement activation	-0.2012	7.8605	-2.6808	0.0101	0.0737	8.0448	7.6929	7.8437
scavenger receptor binding	0.1919	1.0045	2.6801	0.0101	0.0737	0.9222	0.9686	1.1226
wound healing involved in inflammatory response	-0.1366	4.37	-2.9871	0.00444	0.045	4.4644	4.319	4.3265

## Sheet: S3-MSigDB Canonical Pathways
Table S3: Significant genes and pathways following the zonation gradient in the GeoMx DSP WTA data.
Pathway	logFC	AveExpr	t	P.Value	adj.P.Val	Zone1	Zone2	Zone3
REACTOME_CHOLESTEROL_BIOSYNTHESIS	-0.8465	-1.3606	-5.464	1.67e-06	0.000369	-0.9211	-1.3999	-1.7607
REACTOME_DEPOLYMERISATION_OF_THE_NUCLEAR_LAMINA	-0.8091	-0.3713	-6.5807	3.35e-08	9.03e-05	0.0977	-0.5009	-0.7106
REACTOME_BASE_EXCISION_REPAIR	-0.7247	-8.9904	-5.7665	5.83e-07	0.000205	-8.6338	-8.9879	-9.3494
REACTOME_MITOTIC_PROPHASE	-0.6885	-3.5348	-6.4367	5.57e-08	9.03e-05	-3.2644	-3.3974	-3.9427
REACTOME_NUCLEAR_ENVELOPE_BREAKDOWN	-0.669	4.5042	-6.063	2.07e-07	0.000153	4.8147	4.555	4.1428
REACTOME_COMPETING_ENDOGENOUS_RNAS_CERNAS_REGULATE_PTEN_TRANSLATION	0.6672	-4.0157	5.2355	3.67e-06	0.000541	-4.3173	-4.0916	-3.6383
REACTOME_REGULATION_OF_PTEN_MRNA_TRANSLATION	0.6349	-3.378	5.2367	3.65e-06	0.000541	-3.6661	-3.4478	-3.0199
REACTOME_CONSTITUTIVE_SIGNALING_BY_AKT1_E17K_IN_CANCER	-0.6277	2.4783	-5.3342	2.61e-06	0.000471	2.8401	2.3844	2.2104
BIOCARTA_DICER_PATHWAY	0.6136	-7.6954	4.9782	8.83e-06	0.00106	-7.9518	-7.8089	-7.3255
REACTOME_BASE_EXCISION_REPAIR_AP_SITE_FORMATION	-0.6135	-6.4533	-4.6731	2.46e-05	0.00178	-6.1789	-6.4036	-6.7774
BIOCARTA_SRCRPTP_PATHWAY	-0.6065	3.1935	-5.3088	2.85e-06	0.000487	3.5031	3.1755	2.9019
REACTOME_PI3K_AKT_SIGNALING_IN_CANCER	-0.5904	0.6191	-5.4018	2.07e-06	0.00042	0.9451	0.5639	0.3485
REACTOME_SIALIC_ACID_METABOLISM	0.5869	-1.7318	5.078	6.29e-06	0.000785	-2.0502	-1.6822	-1.4631
KEGG_STEROID_BIOSYNTHESIS	-0.5851	-10.5795	-4.4879	4.55e-05	0.00263	-10.3539	-10.4536	-10.931
REACTOME_CLASS_C_3_METABOTROPIC_GLUTAMATE_PHEROMONE_RECEPTORS	0.5798	-10.3919	3.5129	0.000982	0.0178	-10.7218	-10.3216	-10.1323
REACTOME_REMOVAL_OF_AMINOTERMINAL_PROPEPTIDES_FROM_GAMMA_CARBOXYLATED_PROTEINS	-0.5737	5.6044	-5.8856	3.85e-07	0.000156	5.8609	5.6608	5.2916
REACTOME_CONDENSATION_OF_PROPHASE_CHROMOSOMES	-0.5722	-7.3076	-4.5227	4.06e-05	0.00256	-7.0715	-7.2239	-7.6274
REACTOME_HCMV_LATE_EVENTS	-0.5703	-5.4873	-4.2821	8.92e-05	0.00366	-5.2844	-5.3329	-5.8446
REACTOME_MEIOTIC_SYNAPSIS	-0.5625	1.0303	-4.3249	7.76e-05	0.00348	1.3627	0.9203	0.808
REACTOME_SYNTHESIS_OF_SUBSTRATES_IN_N_GLYCAN_BIOSYTHESIS	0.5623	1.3514	4.3431	7.31e-05	0.00348	1.0038	1.4772	1.5732
REACTOME_HCMV_INFECTION	-0.5515	-1.28	-4.6205	2.94e-05	0.00203	-1.074	-1.148	-1.618
REACTOME_GAMMA_CARBOXYLATION_TRANSPORT_AND_AMINO_TERMINAL_CLEAVAGE_OF_PROTEINS	-0.5504	5.9756	-5.9038	3.61e-07	0.000156	6.2202	6.0327	5.6741
REACTOME_INITIATION_OF_NUCLEAR_ENVELOPE_NE_REFORMATION	-0.5439	-0.6744	-5.7436	6.32e-07	0.000205	-0.3501	-0.7745	-0.8986
REACTOME_AKT_PHOSPHORYLATES_TARGETS_IN_THE_CYTOSOL	-0.5374	5.0488	-4.8569	1.33e-05	0.00131	5.3911	4.9098	4.8454
BIOCARTA_ARAP_PATHWAY	0.5298	-3.6452	4.4835	4.62e-05	0.00263	-3.8895	-3.6982	-3.3479
REACTOME_SIGNALING_BY_NOTCH1_HD_DOMAIN_MUTANTS_IN_CANCER	-0.5292	3.6735	-4.8638	1.3e-05	0.00131	3.9186	3.7067	3.3953
REACTOME_RESOLUTION_OF_ABASIC_SITES_AP_SITES	-0.5283	-9.8647	-4.3377	7.44e-05	0.00348	-9.5971	-9.8737	-10.1232
REACTOME_M_PHASE	-0.5267	-0.587	-4.3779	6.53e-05	0.00326	-0.3576	-0.5306	-0.8728
REACTOME_O_LINKED_GLYCOSYLATION_OF_MUCINS	0.5244	-5.2962	3.9059	0.000296	0.00864	-5.5717	-5.27	-5.047
REACTOME_DNA_DAMAGE_TELOMERE_STRESS_INDUCED_SENESCENCE	-0.5228	-3.415	-3.4898	0.00105	0.0188	-3.1511	-3.4331	-3.6608
REACTOME_ANDROGEN_BIOSYNTHESIS	0.5155	-10.9617	4.6018	3.12e-05	0.00207	-11.2378	-10.9292	-10.7181
REACTOME_RECOGNITION_AND_ASSOCIATION_OF_DNA_GLYCOSYLASE_WITH_SITE_CONTAINING_AN_AFFECTED_PURINE	-0.5141	-4.9511	-4.0653	0.000179	0.00637	-4.7246	-4.9032	-5.2256
PID_IL2_STAT5_PATHWAY	0.5134	-6.5767	5.4575	1.71e-06	0.000369	-6.8472	-6.5479	-6.335
KEGG_PROSTATE_CANCER	-0.5103	2.9443	-4.8007	1.61e-05	0.00138	3.2689	2.8096	2.7544
BIOCARTA_CASPASE_PATHWAY	-0.5089	-4.8804	-4.4977	4.41e-05	0.00262	-4.6674	-4.8107	-5.1633
REACTOME_MRNA_SPLICING	0.5084	10.0697	4.8446	1.39e-05	0.00132	9.7518	10.198	10.2591
REACTOME_ELECTRIC_TRANSMISSION_ACROSS_GAP_JUNCTIONS	-0.5053	4.0888	-3.5344	0.000921	0.0171	4.432	3.9005	3.934
PID_IL1_PATHWAY	0.5043	-0.9032	4.1162	0.000152	0.00567	-1.2419	-0.7298	-0.7379
REACTOME_RETROGRADE_TRANSPORT_AT_THE_TRANS_GOLGI_NETWORK	0.504	-4.1376	4.7628	1.83e-05	0.00148	-4.3634	-4.1902	-3.8592
BIOCARTA_EPO_PATHWAY	0.5036	-6.942	4.8291	1.46e-05	0.00132	-7.2165	-6.895	-6.7145
BIOCARTA_IL2_PATHWAY	0.5036	-4.5805	4.3389	7.42e-05	0.00348	-4.815	-4.6217	-4.3049
REACTOME_INTERLEUKIN_3_INTERLEUKIN_5_AND_GM_CSF_SIGNALING	0.5014	4.0952	4.8297	1.46e-05	0.00132	3.8022	4.1883	4.2952
REACTOME_NUCLEAR_ENVELOPE_NE_REASSEMBLY	-0.5013	8.2163	-6.0247	2.37e-07	0.000153	8.496	8.1618	7.9912
REACTOME_S_PHASE	-0.4998	9.0587	-4.282	8.92e-05	0.00366	9.348	8.9807	8.8472
BIOCARTA_TOLL_PATHWAY	0.4962	-12.8385	6.2968	9.1e-08	9.84e-05	-13.1097	-12.7982	-12.6075
REACTOME_DISEASES_OF_DNA_REPAIR	-0.4936	-6.1955	-2.9912	0.00439	0.0448	-6.0304	-6.0389	-6.5172
BIOCARTA_RANKL_PATHWAY	0.4934	-5.7814	4.3938	6.2e-05	0.00326	-6.0878	-5.6602	-5.5962
REACTOME_HCMV_EARLY_EVENTS	-0.4931	0.5152	-3.7632	0.00046	0.0117	0.6734	0.6859	0.1862
REACTOME_INTERLEUKIN_1_FAMILY_SIGNALING	0.493	-1.0254	3.5316	0.000929	0.0171	-1.3053	-0.9768	-0.7942
REACTOME_CLASS_B_2_SECRETIN_FAMILY_RECEPTORS	-0.4916	8.3209	-4.0237	0.000204	0.00672	8.6698	8.1077	8.1852
REACTOME_AMINO_ACID_CONJUGATION	-0.4884	4.6994	-3.7587	0.000466	0.0117	4.9912	4.6082	4.4989
BIOCARTA_CACAM_PATHWAY	-0.4875	5.8806	-3.581	0.000801	0.0159	6.1449	5.8351	5.6618
PID_PI3KCI_AKT_PATHWAY	-0.4857	1.574	-4.7996	1.61e-05	0.00138	1.8478	1.5194	1.3548
REACTOME_ABC_FAMILY_PROTEINS_MEDIATED_TRANSPORT	-0.4857	16.932	-5.1829	4.39e-06	0.00062	17.2543	16.7899	16.7519
REACTOME_CELL_CYCLE	-0.4856	-0.596	-3.6245	0.000703	0.0145	-0.3204	-0.6658	-0.8017
REACTOME_TOLL_LIKE_RECEPTOR_TLR1_TLR2_CASCADE	0.4855	-6.7786	4.4077	5.92e-05	0.00326	-6.9682	-6.8923	-6.4752
REACTOME_CELL_CYCLE_MITOTIC	-0.4853	-1.2576	-4.4958	4.44e-05	0.00262	-1.0203	-1.2541	-1.4985
BIOCARTA_IL17_PATHWAY	0.4841	-4.1303	2.5941	0.0126	0.0832	-4.448	-3.9679	-3.9751
REACTOME_TRANSCRIPTIONAL_REGULATION_OF_GRANULOPOIESIS	-0.4826	-7.8015	-3.65	0.00065	0.0139	-7.6181	-7.6998	-8.0866
REACTOME_TRANSCRIPTIONAL_REGULATION_BY_MECP2	0.4825	0.0858	4.7212	2.1e-05	0.00155	-0.1479	0.0783	0.3271
REACTOME_TP53_REGULATES_TRANSCRIPTION_OF_CELL_CYCLE_GENES	-0.4819	10.5838	-3.4947	0.00104	0.0186	10.9593	10.3124	10.4796
REACTOME_APEX1_INDEPENDENT_RESOLUTION_OF_AP_SITES_VIA_THE_SINGLE_NUCLEOTIDE_REPLACEMENT_PATHWAY	-0.4801	-9.3788	-2.8762	0.00601	0.0549	-9.1026	-9.4456	-9.588
REACTOME_CATION_COUPLED_CHLORIDE_COTRANSPORTERS	-0.4792	-2.5691	-3.9185	0.000284	0.00861	-2.379	-2.4631	-2.8651
REACTOME_TRANSPORT_OF_SMALL_MOLECULES	-0.4781	16.1064	-4.399	6.09e-05	0.00326	16.39	16.0233	15.9058
REACTOME_TICAM1_TRAF6_DEPENDENT_INDUCTION_OF_TAK1_COMPLEX	0.4723	1.763	4.608	3.06e-05	0.00207	1.4746	1.865	1.9494
BIOCARTA_TERT_PATHWAY	0.4708	-6.1516	3.5829	0.000797	0.0159	-6.4263	-6.0743	-5.9543
BIOCARTA_IL3_PATHWAY	0.4698	-0.7716	3.6187	0.000715	0.0147	-0.9795	-0.821	-0.5144
PID_FCER1_PATHWAY	0.4696	3.2749	3.9079	0.000294	0.00864	3.1475	3.0575	3.6197
REACTOME_FGFR3B_LIGAND_BINDING_AND_ACTIVATION	-0.4681	1.5173	-4.9126	1.1e-05	0.00121	1.7557	1.5162	1.28
PID_CONE_PATHWAY	0.4677	-11.4247	3.2837	0.00193	0.0273	-11.6588	-11.4189	-11.1964
REACTOME_PROCESSING_OF_CAPPED_INTRON_CONTAINING_PRE_MRNA	0.4677	11.6616	4.8987	1.16e-05	0.00121	11.3626	11.7906	11.8316
REACTOME_ONCOGENE_INDUCED_SENESCENCE	0.4629	0.6682	4.3249	7.76e-05	0.00348	0.4246	0.6898	0.8902
REACTOME_G2_PHASE	-0.4592	-4.6348	-3.1208	0.00306	0.0363	-4.3732	-4.7025	-4.8287
BIOCARTA_CHEMICAL_PATHWAY	-0.4579	5.6387	-3.7012	0.000556	0.013	5.8704	5.6326	5.413
REACTOME_REGULATION_OF_MECP2_EXPRESSION_AND_ACTIVITY	0.457	-6.4433	3.8838	0.000317	0.00909	-6.6321	-6.5126	-6.1851
REACTOME_PROLACTIN_RECEPTOR_SIGNALING	0.4562	1.6603	3.6824	0.000589	0.0135	1.536	1.4537	1.9912
REACTOME_REGULATION_OF_RUNX1_EXPRESSION_AND_ACTIVITY	0.4557	-6.5521	3.5356	0.000918	0.0171	-6.7306	-6.6441	-6.2816
KEGG_PROGESTERONE_MEDIATED_OOCYTE_MATURATION	-0.4535	2.276	-3.8038	0.000406	0.0106	2.5063	2.2763	2.0454
PID_TCR_CALCIUM_PATHWAY	0.4498	-14.9735	3.023	0.00402	0.0426	-15.1364	-15.0916	-14.6925
REACTOME_MRNA_DECAY_BY_5_TO_3_EXORIBONUCLEASE	0.448	-3.9805	3.543	0.000898	0.017	-4.1637	-4.0685	-3.7094
REACTOME_CONDENSATION_OF_PROMETAPHASE_CHROMOSOMES	-0.4474	-0.0231	-3.2269	0.00227	0.0298	0.1852	-0.0058	-0.2487
REACTOME_GAMMA_CARBOXYLATION_HYPUSINE_FORMATION_AND_ARYLSULFATASE_ACTIVATION	-0.4454	1.3841	-3.9798	0.000234	0.00731	1.5952	1.4067	1.1504
REACTOME_BLOOD_GROUP_SYSTEMS_BIOSYNTHESIS	0.4451	-3.9625	3.6071	0.000741	0.015	-4.2193	-3.9001	-3.7681
REACTOME_G2_M_CHECKPOINTS	-0.4441	5.5523	-3.5283	0.000938	0.0172	5.7591	5.5775	5.3202
REACTOME_TOLL_LIKE_RECEPTOR_4_TLR4_CASCADE	0.4435	-1.7883	3.9122	0.00029	0.00862	-1.9863	-1.8421	-1.5365
KEGG_MELANOMA	-0.4429	1.4747	-3.7099	0.000542	0.0129	1.6411	1.5776	1.2053
REACTOME_IRAK4_DEFICIENCY_TLR2_4	0.4425	2.0306	3.067	0.00356	0.0401	1.8377	1.9771	2.2768
REACTOME_SMALL_INTERFERING_RNA_SIRNA_BIOGENESIS	0.4423	-4.3169	3.3466	0.0016	0.0244	-4.4819	-4.4453	-4.0234
REACTOME_FOXO_MEDIATED_TRANSCRIPTION_OF_CELL_CYCLE_GENES	-0.4415	4.4311	-2.998	0.00431	0.0443	4.722	4.2933	4.2779
REACTOME_HIGHLY_CALCIUM_PERMEABLE_NICOTINIC_ACETYLCHOLINE_RECEPTORS	-0.4412	-8.7404	-3.659	0.000633	0.0139	-8.5663	-8.6569	-8.9979
BIOCARTA_LYMPHOCYTE_PATHWAY	-0.4398	2.8088	-3.6513	0.000648	0.0139	2.9825	2.8959	2.548
KEGG_LEISHMANIA_INFECTION	0.4388	-4.4642	4.3222	7.83e-05	0.00348	-4.7564	-4.314	-4.3222
REACTOME_TERMINATION_OF_TRANSLESION_DNA_SYNTHESIS	-0.4369	0.4038	-3.8049	0.000405	0.0106	0.6666	0.3231	0.2217
REACTOME_DNA_REPAIR	-0.4362	-3.7867	-3.4195	0.0013	0.0217	-3.5947	-3.7322	-4.0332
REACTOME_SIGNALING_BY_TGF_BETA_FAMILY_MEMBERS	0.4359	-1.8221	4.7318	2.03e-05	0.00155	-2.0022	-1.8955	-1.5685
REACTOME_CD163_MEDIATING_AN_ANTI_INFLAMMATORY_RESPONSE	-0.4346	2.3538	-3.1789	0.0026	0.0323	2.5567	2.3731	2.1317
REACTOME_SIRT1_NEGATIVELY_REGULATES_RRNA_EXPRESSION	-0.4342	-8.539	-3.1406	0.0029	0.0349	-8.3829	-8.4318	-8.8022
KEGG_PENTOSE_AND_GLUCURONATE_INTERCONVERSIONS	0.4338	-0.7166	4.5026	4.34e-05	0.00262	-0.9489	-0.6982	-0.5026
REACTOME_ERCC6_CSB_AND_EHMT2_G9A_POSITIVELY_REGULATE_RRNA_EXPRESSION	-0.4321	-8.9987	-2.8628	0.00623	0.0556	-8.8471	-8.8874	-9.2616
PID_VEGF_VEGFR_PATHWAY	0.4321	-1.216	2.8812	0.00593	0.0546	-1.4245	-1.2269	-0.9966
REACTOME_RESOLUTION_OF_D_LOOP_STRUCTURES	0.4298	-18.5686	2.5004	0.0159	0.0973	-18.8331	-18.4701	-18.4026
REACTOME_INTERLEUKIN_2_SIGNALING	0.4294	1.1912	3.4453	0.0012	0.0207	0.9721	1.1878	1.4136
KEGG_REGULATION_OF_ACTIN_CYTOSKELETON	-0.4289	3.3508	-3.1882	0.00253	0.0318	3.5153	3.435	3.102
REACTOME_ESTABLISHMENT_OF_SISTER_CHROMATID_COHESION	-0.4283	9.1512	-3.3803	0.00145	0.0231	9.4391	9.0075	9.0071
REACTOME_COOPERATION_OF_PREFOLDIN_AND_TRIC_CCT_IN_ACTIN_AND_TUBULIN_FOLDING	0.4266	3.5815	3.6661	0.000619	0.0138	3.391	3.539	3.8144
KEGG_PURINE_METABOLISM	0.4266	-7.0188	2.8156	0.00706	0.0606	-7.2536	-6.9964	-6.8063
REACTOME_RUNX1_REGULATES_TRANSCRIPTION_OF_GENES_INVOLVED_IN_DIFFERENTIATION_OF_HSCS	-0.4261	3.3496	-3.8503	0.000351	0.00966	3.5483	3.3732	3.1272
REACTOME_TRIGLYCERIDE_BIOSYNTHESIS	-0.4255	2.462	-4.0221	0.000205	0.00672	2.6913	2.4269	2.2677
KEGG_AXON_GUIDANCE	-0.4255	1.7981	-3.0707	0.00352	0.0399	2.1797	1.4799	1.7346
REACTOME_GLUTAMATE_AND_GLUTAMINE_METABOLISM	-0.4248	2.0052	-3.7185	0.000528	0.0128	2.2912	1.8539	1.8706
REACTOME_ESTROGEN_BIOSYNTHESIS	-0.4237	3.5094	-5.1006	5.82e-06	0.000755	3.7895	3.3758	3.363
PID_NFAT_TFPATHWAY	0.4233	-13.9635	3.2063	0.0024	0.031	-14.0833	-14.1409	-13.6664
KEGG_TERPENOID_BACKBONE_BIOSYNTHESIS	-0.4211	0.7589	-2.9728	0.00462	0.0463	1.0876	0.5259	0.6632
REACTOME_EICOSANOID_LIGAND_BINDING_RECEPTORS	0.4202	-2.8608	3.2142	0.00235	0.0306	-3.1199	-2.7741	-2.6885
REACTOME_SIGNALING_BY_TGF_BETA_RECEPTOR_COMPLEX	0.42	-1.4208	3.4514	0.00118	0.0207	-1.5774	-1.527	-1.1581
REACTOME_SODIUM_COUPLED_SULPHATE_DI_AND_TRI_CARBOXYLATE_TRANSPORTERS	0.4196	-7.3127	2.6823	0.01	0.0737	-7.5538	-7.2721	-7.1122
REACTOME_TCF_DEPENDENT_SIGNALING_IN_RESPONSE_TO_WNT	-0.4194	4.2075	-3.558	0.000859	0.0166	4.3527	4.3225	3.9472
REACTOME_DNA_METHYLATION	-0.4183	-6.377	-2.8986	0.00565	0.0532	-6.1973	-6.3317	-6.602
REACTOME_REGULATION_OF_CHOLESTEROL_BIOSYNTHESIS_BY_SREBP_SREBF	-0.4175	-2.1483	-3.3086	0.00179	0.0261	-1.8622	-2.3022	-2.2804
SA_REG_CASCADE_OF_CYCLIN_EXPR	-0.4172	6.9348	-3.3547	0.00157	0.0242	7.1676	6.8822	6.7547
REACTOME_MEIOSIS	-0.4168	-3.8408	-3.6571	0.000637	0.0139	-3.592	-3.9327	-3.9979
REACTOME_INTERLEUKIN_35_SIGNALLING	0.4151	-4.1926	5.5061	1.44e-06	0.00036	-4.37	-4.2479	-3.9599
REACTOME_SIGNALING_BY_NTRK2_TRKB	0.4143	-8.2556	5.122	5.41e-06	0.000731	-8.4209	-8.3377	-8.0084
BIOCARTA_PTC1_PATHWAY	-0.4137	9.2029	-2.7955	0.00745	0.0626	9.4268	9.1805	9.0014
REACTOME_DEX_H_BOX_HELICASES_ACTIVATE_TYPE_I_IFN_AND_INFLAMMATORY_CYTOKINES_PRODUCTION	0.4136	-3.7428	4.1657	0.00013	0.00501	-3.9952	-3.6503	-3.5828
KEGG_LYSINE_DEGRADATION	-0.4133	-2.5311	-3.8348	0.000369	0.00997	-2.3411	-2.5038	-2.7484
REACTOME_PHOSPHOLIPID_METABOLISM	-0.4128	0.3813	-3.0515	0.00372	0.0412	0.54	0.4827	0.1211
REACTOME_TRAF6_MEDIATED_INDUCTION_OF_TAK1_COMPLEX_WITHIN_TLR4_COMPLEX	0.4117	-4.633	3.3202	0.00173	0.0256	-4.9358	-4.45	-4.5131
REACTOME_FC_EPSILON_RECEPTOR_FCERI_SIGNALING	0.4115	4.7647	5.2482	3.51e-06	0.000541	4.6113	4.6613	5.0215
REACTOME_HEPARAN_SULFATE_HEPARIN_HS_GAG_METABOLISM	-0.4113	-6.0657	-3.6972	0.000563	0.0131	-5.8942	-5.9972	-6.3057
PID_SYNDECAN_3_PATHWAY	0.4103	3.3451	3.9514	0.000256	0.00792	3.0773	3.4678	3.4903
NABA_ECM_REGULATORS	-0.4103	16.0019	-3.1456	0.00286	0.0346	16.2266	15.9678	15.8113
REACTOME_TELOMERE_MAINTENANCE	-0.4102	-4.0179	-2.746	0.00849	0.067	-3.8086	-4.034	-4.2112
PID_NOTCH_PATHWAY	-0.4101	-7.8128	-3.3536	0.00157	0.0242	-7.6163	-7.8015	-8.0204
KEGG_ABC_TRANSPORTERS	-0.4095	7.9425	-3.3058	0.00181	0.0262	8.2375	7.7777	7.8124
REACTOME_ACTIVATION_OF_NIMA_KINASES_NEK9_NEK6_NEK7	-0.4094	-6.8074	-3.8198	0.000386	0.0103	-6.5916	-6.836	-6.9947
KEGG_GLYCOSPHINGOLIPID_BIOSYNTHESIS_LACTO_AND_NEOLACTO_SERIES	0.4082	3.2046	3.2539	0.0021	0.029	3.0147	3.1719	3.4271
REACTOME_CONVERSION_FROM_APC_C_CDC20_TO_APC_C_CDH1_IN_LATE_ANAPHASE	0.4073	-8.3666	3.2839	0.00192	0.0273	-8.6175	-8.2847	-8.1977
BIOCARTA_NFAT_PATHWAY	-0.4047	2.7713	-3.15	0.00282	0.0343	3.0218	2.6835	2.6086
BIOCARTA_TPO_PATHWAY	0.4029	0.1491	4.1283	0.000146	0.00552	-0.025	0.0905	0.3818
REACTOME_SIGNALLING_TO_P38_VIA_RIT_AND_RIN	0.4022	-11.0045	3.233	0.00223	0.0295	-11.2111	-10.985	-10.8173
REACTOME_E2F_ENABLED_INHIBITION_OF_PRE_REPLICATION_COMPLEX_FORMATION	-0.401	5.3863	-3.4179	0.0013	0.0217	5.5667	5.4216	5.1707
REACTOME_THE_CANONICAL_RETINOID_CYCLE_IN_RODS_TWILIGHT_VISION	-0.401	-0.0711	-3.886	0.000315	0.00909	0.1475	-0.108	-0.2529
REACTOME_ION_TRANSPORT_BY_P_TYPE_ATPASES	-0.4002	6.4906	-2.7884	0.00759	0.0633	6.707	6.4694	6.2954
KEGG_RIBOFLAVIN_METABOLISM	0.4	-3.7896	3.2352	0.00221	0.0294	-4.0342	-3.7094	-3.6253
REACTOME_SYNTHESIS_OF_PROSTAGLANDINS_PG_AND_THROMBOXANES_TX	0.3993	-12.8092	3.1078	0.00318	0.0372	-13.0733	-12.6916	-12.6627
KEGG_ALDOSTERONE_REGULATED_SODIUM_REABSORPTION	-0.3976	0.6975	-2.5378	0.0145	0.0912	1.0125	0.4722	0.6079
REACTOME_TRANSLESION_SYNTHESIS_BY_Y_FAMILY_DNA_POLYMERASES_BYPASSES_LESIONS_ON_DNA_TEMPLATE	-0.3975	2.9213	-3.6344	0.000682	0.0143	3.1569	2.8565	2.7504
KEGG_DRUG_METABOLISM_OTHER_ENZYMES	0.3961	-6.5435	3.4837	0.00107	0.019	-6.7941	-6.4467	-6.3898
REACTOME_DISEASES_OF_BASE_EXCISION_REPAIR	-0.3955	-0.0858	-3.0852	0.00338	0.0391	0.149	-0.1607	-0.2458
BIOCARTA_EICOSANOID_PATHWAY	0.3941	-9.0001	2.778	0.0078	0.0644	-9.2495	-8.9064	-8.8445
PID_AURORA_A_PATHWAY	0.3935	-1.8843	3.8718	0.000329	0.00919	-2.0779	-1.8958	-1.6792
BIOCARTA_CD40_PATHWAY	0.393	-12.9876	5.3568	2.42e-06	0.000461	-13.1919	-12.9697	-12.8013
BIOCARTA_CBL_PATHWAY	-0.3927	12.4512	-3.7346	0.000502	0.0123	12.6432	12.4545	12.2559
REACTOME_SIGNALING_BY_NTRKS	0.3926	-8.9254	3.4438	0.00121	0.0207	-9.0569	-9.0512	-8.6682
REACTOME_DERMATAN_SULFATE_BIOSYNTHESIS	-0.392	-5.5007	-3.398	0.00138	0.0224	-5.3212	-5.4664	-5.7145
REACTOME_TRANSCRIPTIONAL_ACTIVITY_OF_SMAD2_SMAD3_SMAD4_HETEROTRIMER	0.3918	-5.7476	3.0031	0.00425	0.0439	-5.9079	-5.8121	-5.5228
PID_IL12_2PATHWAY	0.3911	-12.9083	3.4245	0.00128	0.0215	-13.097	-12.9259	-12.7019
REACTOME_REGULATION_OF_FOXO_TRANSCRIPTIONAL_ACTIVITY_BY_ACETYLATION	-0.3898	-1.692	-4.2525	9.81e-05	0.00384	-1.5361	-1.613	-1.927
REACTOME_GLUCAGON_TYPE_LIGAND_RECEPTORS	-0.3892	10.2691	-2.6959	0.00968	0.0731	10.6267	9.9337	10.247
REACTOME_METABOLISM_OF_LIPIDS	-0.3886	2.0817	-4.2643	9.45e-05	0.00375	2.3065	2.0205	1.9181
REACTOME_DNA_DAMAGE_BYPASS	-0.3882	4.8896	-3.3573	0.00156	0.0241	5.0893	4.8887	4.6908
REACTOME_NRCAM_INTERACTIONS	0.3871	-6.5885	2.7022	0.00952	0.0727	-6.6979	-6.7611	-6.3066
REACTOME_RHO_GTPASES_ACTIVATE_PKNS	-0.3862	-7.8444	-3.007	0.00421	0.0436	-7.6356	-7.8833	-8.0143
REACTOME_TANDEM_PORE_DOMAIN_POTASSIUM_CHANNELS	0.3854	-4.3462	2.8205	0.00697	0.0601	-4.5128	-4.3972	-4.1285
PID_PS1_PATHWAY	0.3853	-3.2761	3.1991	0.00245	0.0313	-3.4724	-3.2729	-3.083
PID_SYNDECAN_2_PATHWAY	0.3849	-6.205	3.671	0.00061	0.0136	-6.3905	-6.2216	-6.0028
REACTOME_DISEASES_OF_IMMUNE_SYSTEM	0.382	3.0521	3.016	0.0041	0.043	2.9418	2.9041	3.3103
BIOCARTA_ACE2_PATHWAY	-0.3813	-1.3364	-3.0517	0.00371	0.0412	-1.2035	-1.2354	-1.5702
REACTOME_RMTS_METHYLATE_HISTONE_ARGININES	-0.3805	-5.6374	-2.9424	0.00502	0.0492	-5.4427	-5.6491	-5.8204
REACTOME_CYTOKINE_SIGNALING_IN_IMMUNE_SYSTEM	0.3796	-4.8405	3.2211	0.0023	0.0301	-5.0543	-4.8029	-4.6642
REACTOME_G2_M_DNA_REPLICATION_CHECKPOINT	-0.3795	-6.0357	-3.0937	0.0033	0.0386	-5.8748	-5.9898	-6.2425
REACTOME_VEGF_LIGAND_RECEPTOR_INTERACTIONS	0.3783	-3.3974	2.6669	0.0104	0.0748	-3.6193	-3.3264	-3.2466
BIOCARTA_WNT_PATHWAY	0.3779	-2.5919	2.8776	0.00598	0.0549	-2.7565	-2.6384	-2.3807
PID_ANGIOPOIETIN_RECEPTOR_PATHWAY	0.3771	-3.246	3.2442	0.00216	0.0293	-3.5376	-3.0359	-3.1645
BIOCARTA_TNFR2_PATHWAY	0.3768	-4.5497	3.7915	0.000422	0.0108	-4.6446	-4.7286	-4.2759
REACTOME_REGULATION_OF_LOCALIZATION_OF_FOXO_TRANSCRIPTION_FACTORS	-0.3761	13.6351	-3.9379	0.000267	0.00818	13.8324	13.6234	13.4494
REACTOME_DEADENYLATION_DEPENDENT_MRNA_DECAY	0.376	-0.2808	3.2987	0.00184	0.0266	-0.4822	-0.2633	-0.0968
REACTOME_RRNA_PROCESSING_IN_THE_MITOCHONDRION	-0.3758	-8.4037	-3.2429	0.00217	0.0293	-8.2308	-8.3545	-8.6258
REACTOME_PLASMA_LIPOPROTEIN_ASSEMBLY_REMODELING_AND_CLEARANCE	-0.3758	5.3369	-4.3836	6.41e-05	0.00326	5.4863	5.4083	5.1161
REACTOME_GAP_FILLING_DNA_REPAIR_SYNTHESIS_AND_LIGATION_IN_GG_NER	-0.3755	0.0399	-2.6213	0.0117	0.0797	0.2924	-0.0786	-0.0941
PID_TCR_PATHWAY	0.3751	-4.6539	2.7115	0.00929	0.0719	-4.8199	-4.6863	-4.4555
REACTOME_INTERLEUKIN_21_SIGNALING	0.3749	9.1883	2.7569	0.00825	0.0664	8.9748	9.2254	9.3647
REACTOME_MINERALOCORTICOID_BIOSYNTHESIS	0.3745	-7.8354	4.6286	2.86e-05	0.00202	-8.0508	-7.7792	-7.6762
REACTOME_PHASE_0_RAPID_DEPOLARISATION	-0.3742	0.7605	-2.5579	0.0138	0.0878	0.8974	0.8593	0.5247
REACTOME_PASSIVE_TRANSPORT_BY_AQUAPORINS	-0.373	-1.3138	-2.6996	0.00958	0.0727	-1.0604	-1.4385	-1.4425
REACTOME_TP53_REGULATES_TRANSCRIPTION_OF_CASPASE_ACTIVATORS_AND_CASPASES	-0.373	2.1344	-3.9128	0.000289	0.00862	2.2663	2.234	1.9028
REACTOME_GLYCEROPHOSPHOLIPID_BIOSYNTHESIS	-0.3722	3.3994	-3.3841	0.00144	0.0231	3.6127	3.3512	3.2345
REACTOME_EICOSANOIDS	0.3706	-12.0061	3.2581	0.00207	0.029	-12.3027	-11.7891	-11.9265
REACTOME_PRESYNAPTIC_FUNCTION_OF_KAINATE_RECEPTORS	-0.3705	7.7982	-2.8406	0.00661	0.0582	8.1432	7.4794	7.7721
REACTOME_DEFECTIVE_CHST14_CAUSES_EDS_MUSCULOCONTRACTURAL_TYPE	-0.3697	-3.273	-3.6821	0.00059	0.0135	-3.0566	-3.3263	-3.436
REACTOME_ALPHA_PROTEIN_KINASE_1_SIGNALING_PATHWAY	0.369	-2.4778	3.6343	0.000682	0.0143	-2.7323	-2.3389	-2.3623
REACTOME_INTERLEUKIN_RECEPTOR_SHC_SIGNALING	0.3688	2.6571	2.8456	0.00652	0.0578	2.4793	2.6588	2.8331
REACTOME_REGULATED_PROTEOLYSIS_OF_P75NTR	0.3681	-1.9294	2.5883	0.0128	0.0836	-2.2059	-1.7473	-1.8351
PID_HDAC_CLASSIII_PATHWAY	-0.3679	1.5203	-3.404	0.00136	0.0222	1.7445	1.4413	1.3752
REACTOME_TRNA_PROCESSING_IN_THE_NUCLEUS	-0.3678	12.2041	-2.9412	0.00504	0.0492	12.3714	12.2482	11.9926
REACTOME_SIGNALING_BY_ERBB4	0.3674	0.9699	3.1271	0.00301	0.0359	0.7212	1.1011	1.0875
KEGG_GAP_JUNCTION	-0.3673	1.07	-3.3471	0.0016	0.0244	1.2515	1.0682	0.8905
SA_G2_AND_M_PHASES	-0.367	3.9308	-3.3198	0.00173	0.0256	4.0919	3.972	3.7286
REACTOME_EARLY_PHASE_OF_HIV_LIFE_CYCLE	0.3662	-1.9543	3.5434	0.000897	0.017	-2.1506	-1.9277	-1.7846
KEGG_BASE_EXCISION_REPAIR	-0.3661	-7.2236	-2.8219	0.00695	0.0601	-7.0118	-7.2789	-7.38
KEGG_GLIOMA	-0.3646	7.2257	-2.9022	0.0056	0.0532	7.4109	7.2228	7.0434
BIOCARTA_AMI_PATHWAY	-0.3645	-1.4145	-3.2057	0.00241	0.031	-1.2734	-1.3402	-1.6298
REACTOME_SIGNALING_BY_INTERLEUKINS	0.3645	-2.6416	3.1992	0.00245	0.0313	-2.8512	-2.6039	-2.4698
REACTOME_NUCLEAR_PORE_COMPLEX_NPC_DISASSEMBLY	-0.3641	5.8084	-2.8713	0.00608	0.0551	5.9222	5.9465	5.5564
PID_CXCR3_PATHWAY	-0.363	0.4218	-2.8032	0.0073	0.0622	0.6706	0.3013	0.2935
KEGG_SPLICEOSOME	0.3617	5.8669	3.4022	0.00136	0.0222	5.6511	5.9366	6.0129
REACTOME_CROSSLINKING_OF_COLLAGEN_FIBRILS	-0.3616	1.5834	-3.2565	0.00208	0.029	1.7598	1.5835	1.407
KEGG_BUTANOATE_METABOLISM	-0.3616	4.9739	-3.7981	0.000413	0.0107	5.1544	4.969	4.7983
REACTOME_FGFR3_LIGAND_BINDING_AND_ACTIVATION	-0.3613	1.6079	-3.9832	0.000232	0.00731	1.7588	1.676	1.3889
REACTOME_KERATAN_SULFATE_KERATIN_METABOLISM	0.3611	4.722	3.1385	0.00291	0.035	4.54	4.7244	4.9016
REACTOME_ABC_TRANSPORTERS_IN_LIPID_HOMEOSTASIS	-0.3605	3.5726	-2.6258	0.0116	0.0791	3.7299	3.6143	3.3734
REACTOME_ATF4_ACTIVATES_GENES_IN_RESPONSE_TO_ENDOPLASMIC_RETICULUM_STRESS	0.3601	-6.1718	4.31	8.15e-05	0.00352	-6.3024	-6.2633	-5.9498
REACTOME_KERATAN_SULFATE_BIOSYNTHESIS	0.3601	5.8073	2.6813	0.01	0.0737	5.6328	5.7959	5.9932
REACTOME_GABA_SYNTHESIS_RELEASE_REUPTAKE_AND_DEGRADATION	0.3598	1.9026	2.8	0.00736	0.0622	1.6925	1.9534	2.062
REACTOME_COPI_MEDIATED_ANTEROGRADE_TRANSPORT	0.3582	5.2253	3.6786	0.000596	0.0135	5.0277	5.2537	5.3945
REACTOME_FORMATION_OF_FIBRIN_CLOT_CLOTTING_CASCADE	-0.3568	8.69	-3.6603	0.00063	0.0139	8.8394	8.7456	8.4851
REACTOME_TRAIL_SIGNALING	-0.3567	2.2111	-3.1887	0.00253	0.0318	2.4188	2.1584	2.0562
REACTOME_HEME_DEGRADATION	0.3555	-2.4709	4.1117	0.000154	0.00569	-2.6753	-2.4153	-2.3222
REACTOME_TRANSCRIPTIONAL_REGULATION_BY_VENTX	0.3552	-6.4431	2.767	0.00803	0.0656	-6.6863	-6.3335	-6.3096
REACTOME_PERK_REGULATES_GENE_EXPRESSION	0.3549	-4.6111	4.0722	0.000175	0.00631	-4.7405	-4.6965	-4.3962
REACTOME_ACTIVATED_NOTCH1_TRANSMITS_SIGNAL_TO_THE_NUCLEUS	-0.3544	1.5761	-2.9011	0.00561	0.0532	1.7038	1.6725	1.3518
REACTOME_ARMS_MEDIATED_ACTIVATION	0.3542	0.1383	3.0416	0.00382	0.0414	-0.0808	0.2274	0.2682
REACTOME_PURINERGIC_SIGNALING_IN_LEISHMANIASIS_INFECTION	0.3536	5.9611	2.778	0.0078	0.0644	5.7269	6.0639	6.0926
BIOCARTA_INSULIN_PATHWAY	0.3523	-4.5797	3.532	0.000928	0.0171	-4.7139	-4.6575	-4.3676
REACTOME_POST_CHAPERONIN_TUBULIN_FOLDING_PATHWAY	0.351	0.1577	3.0126	0.00414	0.0432	-0.0147	0.153	0.335
BIOCARTA_VEGF_PATHWAY	0.3507	4.2417	3.3591	0.00155	0.0241	4.1057	4.1629	4.4563
REACTOME_GLUCURONIDATION	0.35	7.6999	3.2534	0.0021	0.029	7.5113	7.7203	7.8682
REACTOME_COMPLEX_I_BIOGENESIS	0.3498	15.487	2.6789	0.0101	0.0737	15.451	15.2148	15.7952
REACTOME_TRANSCRIPTIONAL_REGULATION_BY_RUNX2	-0.349	4.7596	-3.0781	0.00345	0.0394	5.0061	4.6248	4.6479
REACTOME_NEUROTOXICITY_OF_CLOSTRIDIUM_TOXINS	0.3488	-7.5094	2.5604	0.0137	0.0876	-7.7793	-7.311	-7.4379
REACTOME_DEFENSINS	0.3471	-5.9031	2.6088	0.0121	0.0816	-6.1299	-5.793	-5.7865
REACTOME_NADE_MODULATES_DEATH_SIGNALLING	-0.3465	-4.666	-2.8982	0.00566	0.0532	-4.5436	-4.5719	-4.8826
REACTOME_RHO_GTPASES_ACTIVATE_KTN1	-0.3462	4.0023	-3.511	0.000988	0.0178	4.1469	4.0665	3.7936
REACTOME_TERMINATION_OF_O_GLYCAN_BIOSYNTHESIS	0.346	1.6685	3.1954	0.00248	0.0315	1.4978	1.6602	1.8474
BIOCARTA_NGF_PATHWAY	0.3458	-4.2119	4.3915	6.25e-05	0.00326	-4.3644	-4.2532	-4.018
REACTOME_2_LTR_CIRCLE_FORMATION	0.3458	-8.9168	3.1784	0.0026	0.0323	-9.0967	-8.9072	-8.7466
REACTOME_VASOPRESSIN_LIKE_RECEPTORS	0.3456	-1.3575	3.0784	0.00345	0.0394	-1.4061	-1.5816	-1.0847
REACTOME_NEGATIVE_REGULATION_OF_THE_PI3K_AKT_NETWORK	-0.3455	-1.3475	-3.1202	0.00307	0.0363	-1.1646	-1.367	-1.5107
REACTOME_RRNA_MODIFICATION_IN_THE_MITOCHONDRION	-0.3454	-9.2275	-2.5016	0.0159	0.0972	-9.1157	-9.0976	-9.4692
REACTOME_DISEASES_OF_SIGNAL_TRANSDUCTION_BY_GROWTH_FACTOR_RECEPTORS_AND_SECOND_MESSENGERS	-0.3453	5.7536	-2.8217	0.00695	0.0601	5.9827	5.6387	5.6395
REACTOME_BIOSYNTHESIS_OF_THE_N_GLYCAN_PRECURSOR_DOLICHOL_LIPID_LINKED_OLIGOSACCHARIDE_LLO_AND_TRANSFER_TO_A_NASCENT_PROTEIN	0.3448	4.0064	2.7033	0.00949	0.0727	3.776	4.1144	4.1288
REACTOME_AQUAPORIN_MEDIATED_TRANSPORT	-0.3441	3.4613	-3.0544	0.00369	0.0411	3.7367	3.2609	3.3865
REACTOME_PROTEIN_LOCALIZATION	0.3438	6.6568	2.9091	0.00549	0.053	6.4618	6.6905	6.8181
REACTOME_INTEGRATION_OF_PROVIRUS	0.3432	-7.5468	3.1158	0.00311	0.0366	-7.7173	-7.5518	-7.3714
REACTOME_THE_NLRP3_INFLAMMASOME	0.3432	1.3078	3.5629	0.000846	0.0164	1.1262	1.3184	1.479
REACTOME_ACTIVATION_OF_GENE_EXPRESSION_BY_SREBF_SREBP	-0.3427	-7.7936	-2.7465	0.00848	0.067	-7.5721	-7.8941	-7.9146
REACTOME_SIGNALING_BY_NOTCH2	-0.3422	-1.5122	-4.3111	8.12e-05	0.00352	-1.3703	-1.4621	-1.7041
REACTOME_HS_GAG_DEGRADATION	-0.3414	1.8776	-2.6838	0.00998	0.0737	2.0783	1.8219	1.7328
REACTOME_TRAFFICKING_AND_PROCESSING_OF_ENDOSOMAL_TLR	-0.3411	4.5813	-3.343	0.00162	0.0245	4.7457	4.5847	4.4134
REACTOME_REPRODUCTION	-0.3404	-2.7822	-3.2828	0.00193	0.0273	-2.5904	-2.8261	-2.9301
REACTOME_HDACS_DEACETYLATE_HISTONES	-0.3404	-6.7557	-2.553	0.0139	0.0883	-6.6517	-6.6301	-6.9852
REACTOME_PINK_PARKIN_MEDIATED_MITOPHAGY	0.3402	11.4116	3.4489	0.00119	0.0207	11.2599	11.3685	11.6065
REACTOME_ACTIVATION_OF_RAC1_DOWNSTREAM_OF_NMDARS	-0.3392	0.7835	-3.4122	0.00132	0.0219	0.9523	0.7819	0.6164
REACTOME_FORMATION_OF_THE_CORNIFIED_ENVELOPE	0.3386	-7.181	3.0904	0.00334	0.0386	-7.3945	-7.0837	-7.0649
PID_IL5_PATHWAY	0.3386	2.5726	2.771	0.00795	0.0651	2.3802	2.6316	2.706
REACTOME_MICRORNA_MIRNA_BIOGENESIS	0.3386	-4.2502	3.3739	0.00148	0.0233	-4.3963	-4.2985	-4.0559
REACTOME_SHC_MEDIATED_CASCADE_FGFR3	-0.3386	2.3042	-3.82	0.000386	0.0103	2.4684	2.3228	2.1215
REACTOME_CASPASE_ACTIVATION_VIA_DEPENDENCE_RECEPTORS_IN_THE_ABSENCE_OF_LIGAND	-0.3383	8.1128	-2.6455	0.011	0.077	8.2985	8.087	7.9528
KEGG_DILATED_CARDIOMYOPATHY	-0.338	-8.9082	-2.8021	0.00732	0.0622	-8.7956	-8.8054	-9.1236
REACTOME_HATS_ACETYLATE_HISTONES	-0.338	-13.49	-2.6503	0.0109	0.0766	-13.3932	-13.3581	-13.7187
NABA_ECM_AFFILIATED	0.3373	2.0292	2.5081	0.0156	0.0964	1.8309	2.0965	2.1603
REACTOME_SIGNALING_BY_SCF_KIT	0.3371	5.7305	2.7735	0.00789	0.0648	5.5187	5.8227	5.8501
REACTOME_SIGNALING_BY_WNT	-0.3369	8.5944	-2.9216	0.00531	0.0516	8.7856	8.539	8.4586
BIOCARTA_P53_PATHWAY	-0.3365	4.4836	-2.7221	0.00904	0.0703	4.6764	4.4315	4.343
REACTOME_BILE_ACID_AND_BILE_SALT_METABOLISM	0.3338	4.0074	3.3444	0.00161	0.0245	3.8374	4.0049	4.1799
PID_AVB3_INTEGRIN_PATHWAY	-0.3335	4.3044	-3.332	0.00167	0.0251	4.572	4.1071	4.2341
PID_LYSOPHOSPHOLIPID_PATHWAY	0.3332	-8.3065	3.0426	0.00381	0.0414	-8.4982	-8.2598	-8.1616
REACTOME_REGULATION_OF_CYTOSKELETAL_REMODELING_AND_CELL_SPREADING_BY_IPP_COMPLEX_COMPONENTS	-0.3313	8.7184	-2.8003	0.00736	0.0622	8.9309	8.6136	8.6108
REACTOME_NOTCH3_ACTIVATION_AND_TRANSMISSION_OF_SIGNAL_TO_THE_NUCLEUS	-0.331	6.6648	-2.6781	0.0101	0.0737	6.8212	6.6816	6.4916
REACTOME_ACTIVATION_OF_BAD_AND_TRANSLOCATION_TO_MITOCHONDRIA	-0.3308	12.9474	-3.238	0.0022	0.0294	13.2063	12.77	12.8659
PID_NFAT_3PATHWAY	-0.3296	0.8639	-3.0825	0.00341	0.0392	1.0851	0.7619	0.7448
REACTOME_INTERLEUKIN_2_FAMILY_SIGNALING	0.3275	4.0831	2.64	0.0112	0.0771	3.9377	4.0532	4.2583
REACTOME_G2_M_DNA_DAMAGE_CHECKPOINT	-0.3257	-2.9286	-2.6029	0.0123	0.0824	-2.7841	-2.8938	-3.1079
REACTOME_FCERI_MEDIATED_CA_2_MOBILIZATION	0.3252	3.2748	2.4879	0.0164	0.0998	3.1874	3.123	3.5139
REACTOME_LINOLEIC_ACID_LA_METABOLISM	-0.3252	1.4904	-2.676	0.0102	0.0739	1.679	1.4453	1.347
REACTOME_MODULATION_BY_MTB_OF_HOST_IMMUNE_SYSTEM	0.3244	3.1683	3.9798	0.000234	0.00731	3.0034	3.1839	3.3176
KEGG_RNA_POLYMERASE	0.3235	1.3463	2.6395	0.0112	0.0771	1.1283	1.4487	1.4619
REACTOME_PI_3K_CASCADE_FGFR3	-0.3235	7.7151	-3.8681	0.000333	0.00922	7.8574	7.7647	7.5232
REACTOME_IRAK2_MEDIATED_ACTIVATION_OF_TAK1_COMPLEX	0.3231	-3.8822	2.8434	0.00656	0.058	-4.1225	-3.7376	-3.7866
REACTOME_PROTEIN_FOLDING	0.3228	2.6935	2.567	0.0135	0.0868	2.6405	2.477	2.9629
REACTOME_CONSTITUTIVE_SIGNALING_BY_ABERRANT_PI3K_IN_CANCER	-0.3225	-0.8607	-2.7479	0.00845	0.067	-0.6917	-0.8702	-1.0203
REACTOME_DNA_REPLICATION	-0.3224	8.391	-2.5655	0.0135	0.087	8.5701	8.3444	8.2586
BIOCARTA_BARD1_PATHWAY	-0.3216	6.1768	-2.5983	0.0124	0.0828	6.2791	6.28	5.9715
REACTOME_HYALURONAN_BIOSYNTHESIS_AND_EXPORT	-0.3206	5.014	-2.9845	0.00447	0.0451	5.2306	4.9096	4.9017
REACTOME_MITOPHAGY	0.3203	9.0464	3.3704	0.0015	0.0235	8.8761	9.0625	9.2008
REACTOME_DEFECTIVE_CHST3_CAUSES_SEDCJD	-0.3199	-6.1888	-2.8327	0.00675	0.0592	-6.0576	-6.1368	-6.3721
REACTOME_EXTRINSIC_PATHWAY_OF_FIBRIN_CLOT_FORMATION	-0.3183	1.7362	-4.9412	1e-05	0.00116	1.8974	1.7295	1.5816
REACTOME_BRANCHED_CHAIN_AMINO_ACID_CATABOLISM	-0.3179	9.1919	-4.0332	0.000198	0.0067	9.3462	9.2006	9.0288
REACTOME_NOTCH2_ACTIVATION_AND_TRANSMISSION_OF_SIGNAL_TO_THE_NUCLEUS	-0.3178	2.7188	-3.2087	0.00239	0.031	2.8705	2.7318	2.5542
REACTOME_INTRINSIC_PATHWAY_OF_FIBRIN_CLOT_FORMATION	-0.317	8.4134	-3.7531	0.000475	0.0118	8.5827	8.3835	8.2739
KEGG_LEUKOCYTE_TRANSENDOTHELIAL_MIGRATION	-0.3163	-0.1282	-2.5553	0.0139	0.0882	-0.0387	-0.0065	-0.3393
REACTOME_HYALURONAN_METABOLISM	-0.3161	9.4541	-3.8402	0.000363	0.00989	9.6313	9.4174	9.3136
KEGG_MELANOGENESIS	-0.3156	-6.5892	-2.5095	0.0155	0.0963	-6.4405	-6.5724	-6.7546
BIOCARTA_CREB_PATHWAY	-0.3153	4.3663	-3.3076	0.0018	0.0261	4.4692	4.4744	4.1552
REACTOME_SIGNALING_BY_RECEPTOR_TYROSINE_KINASES	0.3151	1.3989	3.1902	0.00252	0.0318	1.2907	1.3025	1.6035
BIOCARTA_41BB_PATHWAY	0.3145	-11.4652	2.8719	0.00608	0.0551	-11.6161	-11.481	-11.2986
REACTOME_PROGRAMMED_CELL_DEATH	-0.3144	6.9925	-2.7984	0.00739	0.0623	7.1939	6.9081	6.8755
REACTOME_NUCLEAR_SIGNALING_BY_ERBB4	0.314	-1.3283	3.0704	0.00353	0.0399	-1.5356	-1.2304	-1.2188
BIOCARTA_GH_PATHWAY	0.3133	1.415	2.8982	0.00566	0.0532	1.289	1.3543	1.6018
REACTOME_HDL_REMODELING	-0.3124	9.7549	-4.7553	1.87e-05	0.00148	9.8948	9.7898	9.5803
BIOCARTA_D4GDI_PATHWAY	-0.3119	-7.6172	-3.1285	0.003	0.0359	-7.551	-7.4553	-7.8454
REACTOME_CIRCADIAN_CLOCK	-0.3107	3.3383	-2.761	0.00816	0.0659	3.5648	3.1989	3.251
REACTOME_ORC1_REMOVAL_FROM_CHROMATIN	-0.3103	11.1363	-2.8563	0.00633	0.0565	11.304	11.1085	10.9964
REACTOME_MITOCHONDRIAL_FATTY_ACID_BETA_OXIDATION	-0.3063	6.1271	-3.523	0.000953	0.0174	6.2957	6.0883	5.9973
REACTOME_TYSND1_CLEAVES_PEROXISOMAL_PROTEINS	0.3054	5.9378	4.0796	0.000171	0.00623	5.7727	5.9522	6.0884
BIOCARTA_KERATINOCYTE_PATHWAY	0.3053	-10.863	3.2385	0.00219	0.0294	-10.9588	-10.977	-10.6531
BIOCARTA_TEL_PATHWAY	-0.3047	3.1468	-2.8822	0.00591	0.0546	3.2653	3.2117	2.9635
REACTOME_DEFECTIVE_B4GALT7_CAUSES_EDS_PROGEROID_TYPE	-0.3039	1.6399	-2.766	0.00805	0.0656	1.8495	1.532	1.5382
REACTOME_INTRACELLULAR_SIGNALING_BY_SECOND_MESSENGERS	-0.303	-3.2465	-2.7932	0.0075	0.0627	-3.0394	-3.3574	-3.3427
REACTOME_TOLL_LIKE_RECEPTOR_10_TLR10_CASCADE	0.3019	-7.8017	2.5646	0.0135	0.087	-7.8854	-7.9411	-7.5787
REACTOME_HEMOSTASIS	-0.3013	6.0681	-2.6434	0.0111	0.077	6.1974	6.1077	5.8993
BIOCARTA_EXTRINSIC_PATHWAY	-0.3004	4.706	-4.2634	9.48e-05	0.00375	4.8366	4.7422	4.5392
REACTOME_PROCESSING_OF_DNA_DOUBLE_STRAND_BREAK_ENDS	-0.3001	-6.3714	-2.5074	0.0156	0.0964	-6.2415	-6.3364	-6.5362
REACTOME_G0_AND_EARLY_G1	-0.299	-2.7891	-2.7065	0.00941	0.0724	-2.5847	-2.8979	-2.8848
PID_P73PATHWAY	-0.2987	-1.8601	-2.9865	0.00445	0.045	-1.6603	-1.9609	-1.9592
REACTOME_PECAM1_INTERACTIONS	0.2981	-0.076	2.5544	0.0139	0.0882	-0.2017	-0.1304	0.1041
BIOCARTA_GLEEVEC_PATHWAY	0.2971	-3.3846	3.5931	0.000772	0.0155	-3.5291	-3.3968	-3.2278
REACTOME_IKK_COMPLEX_RECRUITMENT_MEDIATED_BY_RIP1	0.2968	6.0464	3.0293	0.00395	0.042	5.9142	6.0149	6.2101
SIG_IL4RECEPTOR_IN_B_LYPHOCYTES	-0.2966	5.9369	-2.6996	0.00958	0.0727	6.1676	5.7828	5.8603
REACTOME_TP53_REGULATES_TRANSCRIPTION_OF_GENES_INVOLVED_IN_CYTOCHROME_C_RELEASE	0.2965	-1.8607	2.6156	0.0119	0.0807	-2.0201	-1.8509	-1.711
BIOCARTA_IL1R_PATHWAY	0.2957	-8.037	3.0182	0.00408	0.0429	-8.2231	-7.9608	-7.9271
KEGG_RNA_DEGRADATION	0.2952	-0.7275	2.6593	0.0106	0.0755	-0.8844	-0.7186	-0.5794
REACTOME_TCR_SIGNALING	0.2919	0.8079	2.6873	0.00989	0.0734	0.6812	0.7698	0.9729
REACTOME_METABOLISM_OF_AMINO_ACIDS_AND_DERIVATIVES	-0.2917	13.5503	-2.5784	0.0131	0.0852	13.6951	13.5544	13.4013
REACTOME_SIGNALING_BY_LEPTIN	0.2914	7.333	2.8685	0.00613	0.0553	7.2689	7.1712	7.559
BIOCARTA_EIF4_PATHWAY	-0.2913	3.7551	-3.6349	0.000681	0.0143	3.8781	3.7985	3.5889
KEGG_PORPHYRIN_AND_CHLOROPHYLL_METABOLISM	0.2898	3.8927	2.5969	0.0125	0.0828	3.7081	3.9693	4.0008
PID_WNT_NONCANONICAL_PATHWAY	0.2879	2.5865	2.6885	0.00986	0.0734	2.4245	2.6162	2.7187
BIOCARTA_EPONFKB_PATHWAY	0.2875	1.0199	2.6887	0.00986	0.0734	0.836	1.098	1.1256
BIOCARTA_EDG1_PATHWAY	-0.2872	8.3502	-2.5904	0.0127	0.0833	8.5266	8.2901	8.2338
REACTOME_DEFECTS_IN_VITAMIN_AND_COFACTOR_METABOLISM	-0.2862	-5.6525	-2.6665	0.0104	0.0748	-5.5163	-5.6368	-5.8044
REACTOME_TOLL_LIKE_RECEPTOR_CASCADES	0.2856	0.5103	2.7317	0.00881	0.0689	0.4094	0.4232	0.6982
REACTOME_CYCLIN_A_CDK2_ASSOCIATED_EVENTS_AT_S_PHASE_ENTRY	-0.2851	10.4217	-3.0448	0.00379	0.0414	10.6004	10.3545	10.3103
REACTOME_ENERGY_DEPENDENT_REGULATION_OF_MTOR_BY_LKB1_AMPK	-0.2847	15.1512	-2.7484	0.00843	0.067	15.4003	14.9505	15.1027
KEGG_COMPLEMENT_AND_COAGULATION_CASCADES	-0.2833	8.7772	-3.019	0.00407	0.0429	8.9072	8.7974	8.6269
REACTOME_NR1H3_NR1H2_REGULATE_GENE_EXPRESSION_LINKED_TO_CHOLESTEROL_TRANSPORT_AND_EFFLUX	0.2833	1.0235	2.8031	0.0073	0.0622	0.9068	0.9647	1.199
REACTOME_METABOLISM_OF_NUCLEOTIDES	0.2829	-6.0334	2.7105	0.00931	0.0719	-6.171	-6.0527	-5.8763
REACTOME_ABC_TRANSPORTER_DISORDERS	-0.2825	12.4289	-3.0715	0.00352	0.0399	12.6149	12.348	12.3239
PID_P38_MKK3_6PATHWAY	0.2816	-5.7233	2.5342	0.0146	0.0919	-5.8296	-5.7926	-5.5476
REACTOME_POST_TRANSLATIONAL_MODIFICATION_SYNTHESIS_OF_GPI_ANCHORED_PROTEINS	-0.281	7.1173	-2.6006	0.0124	0.0827	7.2711	7.1027	6.9781
REACTOME_GLOBAL_GENOME_NUCLEOTIDE_EXCISION_REPAIR_GG_NER	-0.2808	0.1058	-2.678	0.0101	0.0737	0.2788	0.0545	-0.016
REACTOME_SYNTHESIS_OF_BILE_ACIDS_AND_BILE_SALTS_VIA_27_HYDROXYCHOLESTEROL	0.2805	-0.4105	3.0498	0.00373	0.0412	-0.5739	-0.3699	-0.2877
REACTOME_NR1H2_AND_NR1H3_MEDIATED_SIGNALING	0.2804	1.284	2.6744	0.0102	0.0741	1.1875	1.1902	1.4744
REACTOME_SUMO_IS_CONJUGATED_TO_E1_UBA2_SAE1	-0.28	3.6845	-2.9578	0.00481	0.0478	3.8338	3.6768	3.5431
REACTOME_RESOLUTION_OF_AP_SITES_VIA_THE_MULTIPLE_NUCLEOTIDE_PATCH_REPLACEMENT_PATHWAY	-0.28	-5.3558	-2.5062	0.0157	0.0965	-5.1981	-5.3891	-5.4802
BIOCARTA_IL2RB_PATHWAY	0.2795	6.1599	2.7937	0.00748	0.0627	6.0112	6.1792	6.2894
REACTOME_DEADENYLATION_OF_MRNA	0.2786	3.3391	3.3301	0.00168	0.0252	3.1449	3.4428	3.4297
REACTOME_AKT_PHOSPHORYLATES_TARGETS_IN_THE_NUCLEUS	-0.2779	6.4178	-2.6335	0.0114	0.0778	6.541	6.4545	6.258
REACTOME_ESTROGEN_DEPENDENT_NUCLEAR_EVENTS_DOWNSTREAM_OF_ESR_MEMBRANE_SIGNALING	-0.2771	4.1803	-2.9795	0.00454	0.0455	4.309	4.2089	4.023
REACTOME_MISCELLANEOUS_SUBSTRATES	0.2769	1.1409	2.5722	0.0133	0.0858	0.9697	1.1982	1.2548
REACTOME_RETINOID_CYCLE_DISEASE_EVENTS	-0.2762	-1.5278	-2.7329	0.00878	0.0688	-1.3553	-1.5998	-1.6282
REACTOME_TP53_REGULATES_TRANSCRIPTION_OF_SEVERAL_ADDITIONAL_CELL_DEATH_GENES_WHOSE_SPECIFIC_ROLES_IN_P53_DEPENDENT_APOPTOSIS_REMAIN_UNCERTAIN	0.2747	-4.6041	2.8333	0.00674	0.0592	-4.751	-4.5881	-4.4733
REACTOME_ALPHA_LINOLENIC_OMEGA3_AND_LINOLEIC_OMEGA6_ACID_METABOLISM	-0.2728	3.2215	-2.65	0.0109	0.0766	3.373	3.1985	3.0929
PID_PI3KCI_PATHWAY	0.2721	-0.9499	2.6605	0.0106	0.0754	-1.0882	-0.9573	-0.8041
PID_ECADHERIN_STABILIZATION_PATHWAY	-0.2713	-0.854	-2.6332	0.0114	0.0778	-0.6721	-0.9463	-0.9437
REACTOME_C_TYPE_LECTIN_RECEPTORS_CLRS	0.2684	3.8295	2.9575	0.00482	0.0478	3.7469	3.7205	4.021
REACTOME_SIGNALING_BY_BMP	0.2672	5.399	2.9167	0.00538	0.0521	5.2532	5.4258	5.518
BIOCARTA_BCELLSURVIVAL_PATHWAY	0.2648	2.0849	2.717	0.00916	0.0711	1.8878	2.2117	2.1552
BIOCARTA_EEA1_PATHWAY	-0.2634	11.6865	-3.7129	0.000537	0.0129	11.8513	11.6235	11.5846
REACTOME_OREXIN_AND_NEUROPEPTIDES_FF_AND_QRFP_BIND_TO_THEIR_RESPECTIVE_RECEPTORS	-0.2616	-4.6454	-2.6333	0.0114	0.0778	-4.4804	-4.7107	-4.7451
REACTOME_SCF_SKP2_MEDIATED_DEGRADATION_OF_P27_P21	-0.2614	10.5742	-2.8638	0.00621	0.0556	10.7557	10.4711	10.4958
REACTOME_METABOLIC_DISORDERS_OF_BIOLOGICAL_OXIDATION_ENZYMES	-0.2595	3.4796	-2.9007	0.00562	0.0532	3.5972	3.5123	3.3292
REACTOME_JNK_C_JUN_KINASES_PHOSPHORYLATION_AND_ACTIVATION_MEDIATED_BY_ACTIVATED_HUMAN_TAK1	0.2588	1.2613	3.3784	0.00146	0.0231	1.1001	1.3146	1.3693
BIOCARTA_PTEN_PATHWAY	-0.258	10.206	-2.6875	0.00989	0.0734	10.3176	10.2491	10.0512
PID_SYNDECAN_4_PATHWAY	0.2579	-3.6756	2.5309	0.0147	0.0925	-3.8009	-3.6967	-3.5292
REACTOME_NEGATIVE_REGULATION_OF_TCF_DEPENDENT_SIGNALING_BY_WNT_LIGAND_ANTAGONISTS	-0.257	11.6681	-2.5105	0.0155	0.0963	11.7855	11.6866	11.5322
REACTOME_CELL_CELL_COMMUNICATION	-0.2553	9.8802	-2.6391	0.0112	0.0771	10.0212	9.8487	9.7705
KEGG_GLYCOSPHINGOLIPID_BIOSYNTHESIS_GANGLIO_SERIES	0.2528	8.8659	2.5389	0.0144	0.0912	8.755	8.8253	9.0173
REACTOME_RNF_MUTANTS_SHOW_ENHANCED_WNT_SIGNALING_AND_PROLIFERATION	-0.2514	-0.4311	-2.6992	0.00959	0.0727	-0.3594	-0.3308	-0.6032
REACTOME_FRS_MEDIATED_FGFR3_SIGNALING	-0.2488	1.6882	-2.8521	0.00641	0.0569	1.8316	1.6608	1.5722
REACTOME_PLASMA_LIPOPROTEIN_CLEARANCE	-0.2486	1.9048	-2.7497	0.00841	0.067	1.9836	1.9894	1.7415
REACTOME_PTK6_REGULATES_RTKS_AND_THEIR_EFFECTORS_AKT1_AND_DOK1	0.2468	10.115	2.5279	0.0148	0.093	10.0053	10.0855	10.2543
REACTOME_ACTIVATION_OF_IRF3_IRF7_MEDIATED_BY_TBK1_IKK_EPSILON	0.2466	2.9718	2.7741	0.00788	0.0648	2.8186	3.0303	3.0666
KEGG_GLYCINE_SERINE_AND_THREONINE_METABOLISM	-0.2435	1.4495	-2.5591	0.0137	0.0877	1.562	1.4624	1.3242
REACTOME_BIOSYNTHESIS_OF_MARESINS	0.243	1.4653	2.8063	0.00724	0.062	1.318	1.5043	1.5736
REACTOME_SUMOYLATION_OF_DNA_REPLICATION_PROTEINS	-0.2422	7.0543	-2.6532	0.0108	0.0765	7.1235	7.166	6.8735
BIOCARTA_IGF1R_PATHWAY	-0.2389	5.8423	-2.6443	0.0111	0.077	5.9383	5.8889	5.6996
PID_IL27_PATHWAY	0.2383	-8.6165	2.6441	0.0111	0.077	-8.7085	-8.6666	-8.4743
REACTOME_LDL_CLEARANCE	-0.2368	-2.0844	-2.8254	0.00688	0.0599	-2.0067	-2.0139	-2.2327
BIOCARTA_LONGEVITY_PATHWAY	-0.2324	11.9646	-2.8247	0.00689	0.0599	12.095	11.9372	11.8616
PID_IL2_1PATHWAY	0.2288	-3.8249	2.4966	0.0161	0.0979	-3.9956	-3.7167	-3.7625
REACTOME_SHC_RELATED_EVENTS_TRIGGERED_BY_IGF1R	-0.2217	2.645	-2.622	0.0117	0.0797	2.7856	2.5832	2.5662
REACTOME_VLDLR_INTERNALISATION_AND_DEGRADATION	-0.2149	-0.2582	-2.5774	0.0131	0.0852	-0.1583	-0.2452	-0.3711
REACTOME_REGULATION_OF_PTEN_LOCALIZATION	-0.2142	6.0347	-2.7069	0.0094	0.0724	6.104	6.1163	5.8838
BIOCARTA_EGF_PATHWAY	0.2068	-10.2876	2.5195	0.0152	0.0944	-10.4203	-10.2312	-10.2113
REACTOME_NEGATIVE_REGULATION_OF_NOTCH4_SIGNALING	-0.2054	10.8691	-2.7641	0.00809	0.0658	10.998	10.8182	10.791
BIOCARTA_CLASSIC_PATHWAY	-0.202	6.7457	-3.1734	0.00264	0.0324	6.893	6.6574	6.6868
REACTOME_LRR_FLII_INTERACTING_PROTEIN_1_LRRFIP1_ACTIVATES_TYPE_I_IFN_PRODUCTION	-0.1938	-1.0802	-2.4985	0.016	0.0976	-0.9867	-1.0729	-1.1809
REACTOME_REGULATION_OF_MRNA_STABILITY_BY_PROTEINS_THAT_BIND_AU_RICH_ELEMENTS	-0.188	8.6562	-2.5976	0.0125	0.0828	8.7926	8.5739	8.6023
REACTOME_TERMINAL_PATHWAY_OF_COMPLEMENT	-0.178	6.307	-3.442	0.00121	0.0207	6.418	6.264	6.2391
REACTOME_HDL_ASSEMBLY	-0.1725	2.7342	-2.6894	0.00984	0.0734	2.8177	2.7343	2.6507
BIOCARTA_COMP_PATHWAY	-0.1581	7.5357	-2.7615	0.00815	0.0659	7.6588	7.4518	7.4966
BIOCARTA_SARS_PATHWAY	-0.1575	2.96	-3.0441	0.00379	0.0414	3.0322	2.9744	2.8735
BIOCARTA_LECTIN_PATHWAY	-0.1394	7.5011	-2.5919	0.0126	0.0832	7.5984	7.4472	7.4576

## Sheet: S4-Portal Markers
Table S4: Differentially expressed genes and pathways for each region of interest in the GeoMx DSP WTA data.
Gene	Region	OverallDiff	Pval	AdjPval	QuantExprs	Portal	Zone1	Zone2	Zone3
C7	Portal	2.30941	4.32882e-30	1.13539e-26	1	8.49604	6.95997	6.00759	5.59234
FXYD2	Portal	2.08356	2.18815e-35	2.00873e-31	1	7.01236	5.07004	4.82694	4.88941
IGFBP7	Portal	1.81996	7.49907e-28	1.03021e-24	1	8.77416	7.06249	6.81308	6.98705
ANXA4	Portal	1.64096	2.85206e-33	1.74546e-29	1	7.20024	5.50692	5.53731	5.63361
MUC6	Portal	1.6009	2.32613e-19	3.95442e-17	1	6.28958	4.80312	4.64882	4.61411
FLNA	Portal	1.54662	1.64309e-25	1.25697e-22	1	4.7449	3.22787	3.21086	3.15614
DEFB1	Portal	1.49959	2.8317e-31	1.0398e-27	1	7.1436	5.63784	5.65403	5.64015
MGP	Portal	1.38073	4.1967e-26	3.50233e-23	1	6.07263	4.9707	4.59933	4.50567
ZFP36L2	Portal	1.3718	9.94269e-38	1.82548e-33	1	7.59837	6.2512	6.19384	6.23468
TM4SF4	Portal	1.36692	6.57471e-30	1.5089e-26	1	7.98609	6.64196	6.63397	6.58161
TESC	Portal	1.33632	1.03679e-30	3.17258e-27	1	6.22562	4.82834	4.78901	5.05054
S100A6	Portal	1.29254	1.77002e-27	2.1665e-24	1	6.35164	5.09178	5.06886	5.01665
FGFR2	Portal	1.28354	1.14154e-31	5.23965e-28	1	6.16636	4.90671	4.75548	4.9863
SPP1	Portal	1.22687	9.66394e-19	1.44252e-16	1	6.22541	4.92303	5.09957	4.97303
TMEM63A	Portal	1.20978	9.02046e-30	1.84017e-26	1	6.31509	5.07857	5.11163	5.12575
VIM	Portal	1.2089	7.8556e-28	1.03021e-24	1	6.46967	5.4133	5.25736	5.11166
FABP5	Portal	1.1835	1.377e-14	6.67065e-13	1	2.44108	1.39715	1.21533	1.16027
MUC5B_WTA	Portal	1.1677	1.10443e-19	2.13446e-17	1	6.00362	4.8657	4.81727	4.82477
JCHAIN	Portal	1.12504	8.06456e-12	1.9508e-10	1	6.09577	5.34051	5.12367	4.44803
AKR1B15	Portal	1.09125	7.59521e-09	8.02347e-08	1	6.99896	6.06795	5.78609	5.86909
NR2F2	Portal	1.08343	4.01153e-28	6.6956e-25	1	6.80251	5.80446	5.73758	5.61522
BCL6	Portal	1.06234	1.76694e-18	2.42097e-16	1	6.41239	5.36929	5.30932	5.37152
COL4A2	Portal	1.0487	5.8619e-18	6.72653e-16	1	5.90985	4.99984	4.83804	4.74558
GSN	Portal	1.03895	1.72787e-26	1.86609e-23	1	6.35378	5.38743	5.31566	5.2414
KRT73	Portal	1.03393	1.13322e-22	4.8386e-20	1	5.89621	4.89523	4.89836	4.79326
ANKRD36B	Portal	1.03365	5.05611e-28	7.73584e-25	1	6.46224	5.46089	5.37515	5.44976
CCN1	Portal	1.0268	1.38252e-14	6.67977e-13	1	6.94116	6.05193	5.74498	5.94617
PKHD1	Portal	1.02331	4.91839e-22	1.77062e-19	1	5.91607	4.7887	5.01268	4.87689
CD24	Portal	1.00689	2.99159e-21	9.15425e-19	1	6.45651	5.23642	5.31806	5.79436
SPARCL1	Portal	1.00121	3.71796e-17	3.59272e-15	1	5.94677	4.98724	4.95018	4.89924
GSTP1	Portal	0.996614	8.38923e-25	4.96859e-22	1	6.49189	5.52784	5.55275	5.40524
PRMT2	Portal	0.972123	3.29419e-16	2.57367e-14	1	3.4618	2.53562	2.60847	2.32494
NDST1	Portal	0.968052	3.55491e-13	1.20421e-11	1	2.55622	1.78025	1.68235	1.3019
BGN	Portal	0.960998	3.13656e-17	3.09608e-15	1	7.44404	6.72658	6.3155	6.40706
LYZ	Portal	0.950459	1.61602e-16	1.32456e-14	1	6.20297	5.22449	5.22692	5.30612
DCN	Portal	0.950044	3.38641e-18	4.11752e-16	1	7.72472	7.04544	6.66944	6.60914
ADAMTSL2	Portal	0.948317	1.34262e-14	6.5386e-13	1	5.79778	5.09772	4.95956	4.49112
CXCL6	Portal	0.942837	1.64531e-17	1.7076e-15	1	6.10899	5.06673	5.19309	5.23863
AHNAK	Portal	0.924922	2.31177e-26	2.2339e-23	1	7.09358	6.25205	6.19033	6.06361
AKAP7	Portal	0.922203	6.39823e-25	3.91572e-22	1	5.75821	4.78852	4.87743	4.84205
SLC12A2	Portal	0.917801	1.64671e-19	2.94877e-17	1	5.56289	4.81177	4.55149	4.572
QSOX1	Portal	0.914349	2.09447e-14	9.56577e-13	1	6.06342	5.2567	5.03881	5.1517
RD3	Portal	0.911331	1.02358e-10	1.82279e-09	1	2.07488	1.15153	1.05057	1.28855
RAP1GAP	Portal	0.90769	3.21626e-19	5.36823e-17	1	6.15786	5.1158	5.31479	5.31992
LCN2	Portal	0.902177	1.15687e-12	3.43138e-11	1	5.21266	4.42442	4.22379	4.28324
AQP1	Portal	0.901077	1.27551e-17	1.36154e-15	1	5.64629	4.80805	4.6891	4.73849
IGLL5	Portal	0.900399	0.00104957	0.00269061	1	6.30225	5.56375	5.59516	5.04663
GLIS3	Portal	0.9	5.67542e-20	1.19771e-17	1	6.48777	5.54671	5.61438	5.60221
ZNF763	Portal	0.877684	3.64756e-22	1.39519e-19	1	12.3424	11.5503	11.4193	11.4245
SPINT1	Portal	0.877611	1.63096e-19	2.94877e-17	1	5.44801	4.53941	4.55855	4.61325
KIF12	Portal	0.86218	6.23844e-27	7.15861e-24	1	6.00816	5.23927	5.07403	5.12464
SPRY1	Portal	0.850975	3.91046e-24	2.11165e-21	1	5.7121	5.04416	4.72693	4.81228
NANOGNB	Portal	0.850449	1.8812e-26	1.91883e-23	1	9.23	8.44646	8.3828	8.30939
SPINT2	Portal	0.847389	2.26899e-18	2.95452e-16	1	5.72985	4.90882	4.80611	4.93244
XRCC6	Portal	0.845685	3.15045e-07	2.16394e-06	1	2.70308	1.79325	1.85013	1.92879
CHST4	Portal	0.840356	1.02067e-13	3.94517e-12	1	5.49964	4.7321	4.60088	4.64486
ADAMTS9	Portal	0.837649	1.32976e-18	1.89259e-16	1	5.04079	4.27751	4.09791	4.234
CHI3L1	Portal	0.8342	8.26338e-09	8.66947e-08	1	6.86556	6.02866	5.92651	6.1389
COL3A1	Portal	0.823392	9.60177e-11	1.72325e-09	1	6.45622	5.79552	5.55217	5.55081
AEBP1	Portal	0.818599	1.17598e-14	5.85123e-13	1	6.03745	5.47179	5.12874	5.05602
BICC1	Portal	0.817993	7.07442e-16	5.03436e-14	1	5.02214	4.1249	4.26465	4.22291
TIMP3	Portal	0.816292	1.00835e-16	8.77412e-15	1	6.92828	6.19505	6.05208	6.08883
WNK2	Portal	0.809541	6.80247e-15	3.54722e-13	1	5.61086	4.81489	4.73265	4.85643
TBX2	Portal	0.807086	8.75416e-19	1.32832e-16	1	5.26388	4.61545	4.45422	4.30072
CBFB	Portal	0.804603	3.25458e-21	9.63776e-19	1	13.1963	12.4684	12.3329	12.3738
C11orf96	Portal	0.800802	1.09893e-15	7.31026e-14	1	6.76351	6.13205	5.90745	5.84862
ZNF626	Portal	0.800572	5.6942e-25	3.60502e-22	1	7.36646	6.53003	6.58456	6.58307
PDGFD	Portal	0.794372	2.34777e-18	3.03556e-16	1	5.30205	4.45043	4.58879	4.48382
RCHY1	Portal	0.793082	2.34028e-20	5.37094e-18	1	11.5626	10.8592	10.7081	10.7413
ZNF468	Portal	0.790175	9.0271e-21	2.33433e-18	1	11.7263	11.0223	10.8757	10.9104
EDNRA	Portal	0.789333	1.03337e-13	3.98586e-12	1	3.79173	2.78148	3.03464	3.19107
PDGFRB	Portal	0.788738	6.95102e-13	2.17692e-11	1	5.75961	4.99756	4.97119	4.94388
TMEM106B	Portal	0.788218	4.45791e-24	2.33849e-21	1	5.83255	4.94911	5.11181	5.07208
BACE2	Portal	0.787425	7.6226e-15	3.89835e-13	1	5.80549	5.08554	4.98598	4.98267
LAMC3	Portal	0.774064	3.69333e-18	4.36739e-16	1	5.49248	4.9712	4.66079	4.52326
TPM1	Portal	0.769674	4.40798e-22	1.61861e-19	1	6.70976	6.03381	5.89149	5.89495
CHD3	Portal	0.76751	6.06421e-19	9.51614e-17	1	5.63154	4.88129	4.85575	4.85505
ZNF492	Portal	0.7673	2.16161e-21	6.84262e-19	1	11.1432	10.4915	10.3166	10.3196
CHMP7	Portal	0.766343	6.39615e-18	7.29399e-16	1	5.33906	4.56917	4.52987	4.61912
NPDC1	Portal	0.762572	7.9023e-21	2.07266e-18	1	6.25118	5.47068	5.55563	5.4395
DHFR	Portal	0.762182	6.08453e-21	1.64282e-18	1	12.6037	11.9283	11.7993	11.7969
MRPS6	Portal	0.760572	1.23387e-11	2.83527e-10	1	4.18904	3.373	3.38952	3.52288
HAL	Portal	0.75645	3.03282e-14	1.34499e-12	1	7.86155	7.39514	7.14511	6.77505
TEX2	Portal	0.754976	1.34262e-22	5.60239e-20	1	6.06884	5.30885	5.3205	5.31225
DDX5	Portal	0.754969	2.51962e-28	4.62602e-25	1	8.06193	7.4044	7.24917	7.26732
ZNF28	Portal	0.751379	7.31085e-21	1.94532e-18	1	10.586	9.91402	9.79075	9.79917
CFTR	Portal	0.747027	6.62698e-17	5.99366e-15	1	5.62163	5.05384	4.75678	4.81318
TIMP1	Portal	0.743061	3.89128e-10	5.91375e-09	1	7.65527	7.21911	6.82531	6.6922
A2M	Portal	0.738716	1.7677e-12	5.00847e-11	1	9.19468	8.67103	8.58778	8.10907
TTPA	Portal	0.7385	4.06482e-21	1.1661e-18	1	12.1079	11.4426	11.3354	11.3302
ATP1A1	Portal	0.737693	1.34251e-18	1.89604e-16	1	6.78855	6.07969	6.07366	5.99923
TPM4	Portal	0.734595	3.23201e-18	3.98253e-16	1	5.74745	5.14542	4.98392	4.90922
UBE2L5	Portal	0.734578	1.05245e-22	4.60069e-20	1	8.10793	7.51073	7.33288	7.27644
KRT7	Portal	0.732258	2.11278e-11	4.53692e-10	1	4.93755	4.31598	4.20532	4.09457
TK2	Portal	0.730377	1.58751e-09	2.03088e-08	1	4.4922	3.84563	3.56047	3.87938
PRMT1	Portal	0.725679	2.40865e-06	1.29723e-05	1	2.86591	2.03716	2.20658	2.17696
HSPB6	Portal	0.723683	9.14519e-16	6.33606e-14	1	5.58413	5.00645	4.75406	4.82083
KLRD1	Portal	0.72326	1.12882e-19	2.15887e-17	1	12.3609	11.708	11.6025	11.6023
ZNF138	Portal	0.721942	1.43479e-19	2.66088e-17	1	5.84192	5.1387	5.18577	5.03546
RTN3	Portal	0.716848	2.06737e-18	2.73071e-16	1	6.26767	5.46223	5.53058	5.65966
LBH	Portal	0.716641	1.99853e-14	9.19625e-13	1	5.36613	4.70696	4.63759	4.60391
P2RY11	Portal	0.715315	4.50296e-12	1.16772e-10	1	5.49836	4.76565	4.70692	4.87656
CTPS1	Portal	0.715084	1.68512e-05	7.19338e-05	1	3.22451	2.4922	2.48906	2.54701
CCL21	Portal	0.713792	4.75927e-08	4.0673e-07	1	5.80817	5.11307	5.17199	4.99806
LTBP4	Portal	0.711562	4.25432e-14	1.8165e-12	1	5.64481	4.92725	4.95306	4.91943
TMEM54	Portal	0.709813	4.33669e-19	7.04616e-17	1	5.37659	4.65956	4.71583	4.62494
MFAP4	Portal	0.709705	2.7511e-09	3.29916e-08	1	5.59921	5.03173	4.92009	4.71669
PHLDB1	Portal	0.707818	5.303e-20	1.13213e-17	1	5.59616	4.88817	4.8668	4.91005
ZNF253	Portal	0.706551	4.6966e-25	3.19369e-22	1	9.52989	8.8625	8.76972	8.83781
EMP2	Portal	0.703349	3.39022e-09	3.95957e-08	1	2.86754	1.84119	2.52772	2.12366
MYRF	Portal	0.703282	2.34664e-15	1.42663e-13	1	5.79094	5.03388	5.07167	5.15743
PHAX	Portal	0.700408	4.08578e-22	1.53092e-19	1	7.44516	6.74424	6.75163	6.73837
ACTA2	Portal	0.700142	9.2204e-12	2.20138e-10	1	6.09879	5.42858	5.36154	5.40583
COL1A2	Portal	0.699042	8.52528e-18	9.40216e-16	1	6.67552	6.17106	5.96767	5.79072
DDHD2	Portal	0.698966	8.03013e-09	8.43922e-08	1	4.00984	3.38746	3.10806	3.4371
ZNF804A	Portal	0.69809	1.44417e-13	5.35656e-12	1	4.9666	4.07977	4.29543	4.43034
ZNF43	Portal	0.697746	4.24279e-21	1.19843e-18	1	11.5445	10.9264	10.8065	10.8073
HTR2A	Portal	0.696617	2.93446e-18	3.74143e-16	1	11.0769	10.4502	10.3362	10.3545
CPZ	Portal	0.692371	4.73425e-15	2.64197e-13	1	5.29986	4.54479	4.5505	4.72718
NPIPB6	Portal	0.691267	4.62507e-21	1.26741e-18	1	7.72012	7.09295	7.01599	6.97763
SFXN3	Portal	0.686983	5.82954e-20	1.21625e-17	1	8.77814	8.14253	8.05036	8.08057
MLLT6	Portal	0.685849	1.60785e-18	2.21957e-16	1	6.14903	5.51761	5.43572	5.4362
HAND2	Portal	0.684479	1.41248e-13	5.26025e-12	1	5.51319	5.04601	4.73954	4.70057
PDGFRA	Portal	0.68127	1.98338e-11	4.28411e-10	1	5.87073	5.43875	5.14646	4.98316
INF2	Portal	0.678074	4.16001e-17	3.91681e-15	1	6.34363	5.62007	5.58739	5.7892
TAGLN	Portal	0.677786	2.00557e-10	3.35052e-09	1	5.76013	5.29902	4.94314	5.00486
ENG	Portal	0.677749	4.2478e-10	6.35496e-09	1	5.90071	5.29686	5.19168	5.18035
ZNF737	Portal	0.672426	1.35811e-21	4.53362e-19	1	8.14848	7.50286	7.47614	7.44917
PKDCC	Portal	0.671071	5.41297e-15	2.9578e-13	1	5.4187	4.84566	4.67606	4.72117
INSIG1	Portal	0.670313	5.52347e-13	1.77914e-11	1	7.87436	7.41519	7.14864	7.0483
PLSCR1	Portal	0.67011	5.05239e-25	3.31292e-22	1	6.8003	6.14283	6.12802	6.11971
DOCK1	Portal	0.667163	1.55532e-14	7.32372e-13	1	5.58284	4.96443	4.91975	4.86285
ANXA3	Portal	0.666378	9.04672e-15	4.56313e-13	1	5.41379	4.80988	4.69804	4.73431
H2AC6	Portal	0.665048	1.97865e-20	4.78001e-18	1	8.58937	8.02181	7.9102	7.84097
MLEC	Portal	0.661677	4.55009e-20	9.9452e-18	1	6.46978	5.82516	5.77609	5.82305
MPRIP	Portal	0.659413	3.30879e-18	4.04995e-16	1	6.23378	5.59751	5.48595	5.63964
IFT81	Portal	0.656358	1.49859e-08	1.45964e-07	1	1.83703	1.34458	1.12609	1.07135
TNS2	Portal	0.65393	1.27769e-23	6.51624e-21	1	6.96842	6.34807	6.32666	6.26875
ZNF816	Portal	0.653882	5.83787e-19	9.32029e-17	1	6.2956	5.69114	5.61604	5.61796
ABCC4	Portal	0.65283	5.39878e-11	1.03684e-09	1	4.63521	3.89156	3.95162	4.10396
ZNF595	Portal	0.650921	9.8199e-22	3.33876e-19	1	8.89944	8.28768	8.22997	8.22791
ZEB2	Portal	0.650441	3.49497e-16	2.7075e-14	1	6.06532	5.48219	5.45418	5.30828
ADAMTS2	Portal	0.650336	3.76266e-13	1.26293e-11	1	5.6846	5.28435	4.93688	4.88154
SARS1	Portal	0.647038	1.03275e-18	1.51334e-16	1	8.53208	7.96511	7.86855	7.82145
ADAMTS1	Portal	0.645146	5.53421e-10	7.95678e-09	1	5.63916	5.04386	4.99328	4.94489
LUM	Portal	0.643453	3.88674e-12	1.01944e-10	1	5.39969	4.92065	4.78408	4.56396
PLXNB1	Portal	0.642935	9.53865e-22	3.30433e-19	1	6.46485	5.89642	5.81799	5.75133
ECRG4	Portal	0.641228	8.0282e-11	1.47398e-09	1	5.18957	4.5464	4.54335	4.55528
ARMC10	Portal	0.641048	5.47396e-18	6.32088e-16	1	13.5618	12.9923	12.8772	12.8927
CCL2	Portal	0.640775	1.23139e-08	1.22916e-07	1	5.36147	4.81442	4.69558	4.65209
DDX17	Portal	0.638826	2.39539e-22	9.35731e-20	1	8.18177	7.58526	7.53427	7.50931
MAN1C1	Portal	0.633603	3.56823e-09	4.13852e-08	1	3.33857	2.85824	2.51955	2.7371
ZNF814	Portal	0.633135	1.08451e-19	2.11825e-17	1	8.87775	8.32539	8.196	8.21246
ZNF600	Portal	0.632686	1.95091e-18	2.63373e-16	1	7.31331	6.7104	6.61055	6.72092
SNU13	Portal	0.632397	3.16426e-06	1.64531e-05	1	2.57943	1.77335	1.96568	2.10208
ZNF430	Portal	0.630356	1.08247e-19	2.11825e-17	1	12.1114	11.5544	11.4504	11.4383
TUBA1C	Portal	0.629781	2.02382e-18	2.71222e-16	1	7.57942	6.94334	6.93481	6.97078
SFRP5	Portal	0.628875	3.02056e-13	1.03853e-11	1	5.20039	4.47802	4.66501	4.57151
RBMS3	Portal	0.62834	2.7923e-15	1.65458e-13	1	5.50709	4.95367	4.89247	4.79012
RPLP0	Portal	0.627212	1.62495e-21	5.32752e-19	1	7.53347	6.90256	6.88016	6.93606
FCF1	Portal	0.626466	8.55208e-18	9.40216e-16	1	9.75327	9.18129	9.08399	9.11513
EPB41L5	Portal	0.626425	2.25254e-09	2.76079e-08	1	4.11507	3.50002	3.49176	3.47415
C12orf40	Portal	0.626196	7.24074e-12	1.77727e-10	1	1.57039	0.842587	1.00093	0.989053
ZNF514	Portal	0.625108	8.78304e-11	1.59344e-09	1	4.89887	4.21256	4.2262	4.38253
ARL15	Portal	0.620392	3.64866e-12	9.63877e-11	1	4.93902	4.21791	4.27077	4.4672
EPHB6	Portal	0.619885	5.4156e-13	1.75672e-11	1	5.05334	4.4742	4.46212	4.36405
ITGB5	Portal	0.619294	1.08982e-15	7.276e-14	1	5.97417	5.46192	5.29924	5.30345
SEPTIN7	Portal	0.618086	4.38455e-18	5.12741e-16	1	6.68724	6.08089	6.05885	6.0677
ZNF335	Portal	0.617467	6.55055e-15	3.43623e-13	1	5.5317	4.96774	4.8438	4.93116
DOCK9	Portal	0.616551	5.6608e-15	3.03896e-13	1	5.62469	5.0251	5.02736	4.97194
TGFB3	Portal	0.616172	2.64196e-12	7.20747e-11	1	5.75443	5.09641	5.1923	5.12607
CYBRD1	Portal	0.613394	7.12477e-12	1.75821e-10	1	5.52823	5.00236	4.82981	4.91233
PPARG	Portal	0.613184	1.28704e-07	9.76451e-07	1	1.56675	0.879826	0.973823	1.00705
DCTPP1	Portal	0.613106	1.29684e-13	4.86912e-12	1	5.4423	4.7239	4.92345	4.84025
PEX6	Portal	0.612917	2.52364e-16	2.01453e-14	1	5.70926	5.15014	5.03622	5.10268
LUC7L3	Portal	0.612534	3.11951e-21	9.38922e-19	1	6.47946	5.9628	5.89844	5.73953
JAG1	Portal	0.611563	1.70465e-12	4.84478e-11	1	5.68043	5.05689	4.98957	5.16014
KLC1	Portal	0.610954	9.20968e-17	8.05189e-15	1	6.04189	5.4527	5.40051	5.43959
H2BC11	Portal	0.610247	1.03856e-18	1.51334e-16	1	7.90994	7.36631	7.32577	7.20699
CAVIN1	Portal	0.607805	7.02078e-14	2.83924e-12	1	5.31881	4.69396	4.71225	4.7268
HLA-F	Portal	0.607676	4.72948e-14	1.98703e-12	1	8.65424	8.10414	7.96903	8.06651
SPARC	Portal	0.602458	2.98066e-13	1.02866e-11	1	7.19038	6.80323	6.53807	6.42245
ZNF611	Portal	0.600268	2.4399e-18	3.13263e-16	1	9.07487	8.56707	8.45827	8.39847
ZDHHC11	Portal	0.600075	1.29931e-15	8.45931e-14	1	5.68094	5.08648	5.01672	5.13941
ANXA1	Portal	0.599413	1.30035e-14	6.36654e-13	1	5.93035	5.26619	5.37404	5.35257
ZNF431	Portal	0.598705	1.65427e-19	2.94877e-17	1	7.4353	6.85724	6.77734	6.87522
CBX6	Portal	0.598138	4.3492e-14	1.84841e-12	1	5.68393	5.16933	5.05467	5.03339
NBPF3	Portal	0.597858	4.16389e-20	9.21072e-18	1	12.2489	11.7347	11.6273	11.5912
MICALL2	Portal	0.596819	9.64455e-11	1.72924e-09	1	4.91723	4.3791	4.23715	4.34498
SRARP	Portal	0.596139	1.867e-11	4.06067e-10	1	4.39424	3.86315	3.67908	3.85206
LAMB1	Portal	0.594416	4.90463e-16	3.60196e-14	1	5.96539	5.56599	5.27473	5.27221
RPSA	Portal	0.593577	6.01695e-23	2.69442e-20	1	8.63898	8.05673	8.03011	8.04936
TMSB10	Portal	0.59337	4.75448e-15	2.64522e-13	1	7.73105	7.24945	7.17978	6.9838
SDS	Portal	0.593239	1.43859e-13	5.34667e-12	1	6.77289	6.48151	6.19841	5.85904
PRAMEF1	Portal	0.593208	1.54243e-17	1.62753e-15	1	7.64396	7.13384	7.01916	6.99926
FRZB	Portal	0.592148	8.35077e-11	1.52103e-09	1	1.4397	0.899197	0.770734	0.872717
HLA-DRA	Portal	0.591305	1.10865e-10	1.96083e-09	1	6.2269	5.67198	5.68343	5.55137
CEP89	Portal	0.591086	4.74721e-11	9.3518e-10	1	4.95606	4.44003	4.28112	4.37377
VEGFC	Portal	0.590075	9.71248e-10	1.30638e-08	1	5.06386	4.43668	4.47187	4.5128
CRIP2	Portal	0.58996	4.85733e-12	1.24207e-10	1	5.72889	5.16531	5.14341	5.10805
ZNF85	Portal	0.589943	7.41261e-17	6.60658e-15	1	6.63071	6.08443	6.02877	6.00909
PPM1B	Portal	0.589248	2.32623e-14	1.04452e-12	1	6.16306	5.51491	5.55669	5.64986
DPH2	Portal	0.588427	2.2171e-14	1.00509e-12	1	4.96067	4.38126	4.3616	4.37386
COL6A2	Portal	0.586324	7.52458e-17	6.67398e-15	1	7.06756	6.63099	6.35679	6.45592
EPB41L1	Portal	0.58555	6.06219e-12	1.51225e-10	1	5.5401	5.07424	4.92451	4.86491
GSTA1	Portal	0.583416	1.74295e-05	7.40582e-05	1	6.89056	6.37289	6.30933	6.23922
MYL9	Portal	0.582057	3.68003e-11	7.48215e-10	1	6.19051	5.69592	5.59793	5.5315
PPP2R1B	Portal	0.582048	3.39328e-12	9.02908e-11	1	6.44072	6.02393	5.82622	5.72587
DDR1	Portal	0.580365	9.56321e-06	4.35144e-05	1	4.89249	4.32151	4.27533	4.33953
CBL	Portal	0.578535	1.77848e-15	1.11326e-13	1	5.66383	5.06668	5.09474	5.09448
RPL21	Portal	0.578013	1.79715e-24	9.99867e-22	1	8.80748	8.24042	8.24515	8.20284
CAV2	Portal	0.577162	3.9302e-13	1.30722e-11	1	5.06786	4.48046	4.50791	4.48372
CXCL2	Portal	0.576731	1.31422e-08	1.30076e-07	1	7.43767	6.99086	6.80801	6.78396
SERPINB3	Portal	0.576516	1.53037e-18	2.1286e-16	1	7.94799	7.43449	7.27118	7.40874
GABRE	Portal	0.576341	6.50297e-16	4.6457e-14	1	5.33314	4.87297	4.62544	4.77199
NBEAL2	Portal	0.576109	1.55569e-14	7.32372e-13	1	5.28386	4.61888	4.7782	4.72617
IQSEC2	Portal	0.575693	4.40556e-12	1.14569e-10	1	4.96789	4.3169	4.47915	4.38055
IL15RA	Portal	0.572893	3.2377e-12	8.65271e-11	1	5.8219	5.29374	5.15566	5.29762
GLS2	Portal	0.572752	1.52469e-15	9.71991e-14	1	6.49379	6.18716	5.97091	5.60503
DUX4	Portal	0.572625	4.56845e-15	2.55722e-13	1	9.66303	9.19245	9.07207	9.00671
FBLN5	Portal	0.570642	2.00537e-09	2.48936e-08	1	5.78994	5.29801	5.32598	5.0339
LAD1	Portal	0.570532	1.37646e-13	5.13653e-12	1	5.86644	5.23177	5.34502	5.31092
ANXA2	Portal	0.569996	8.21227e-15	4.17665e-13	1	6.54258	5.93041	5.98298	6.00436
SLPI	Portal	0.56946	1.93106e-10	3.24299e-09	1	6.62721	6.21989	6.13731	5.81604
CLDN3	Portal	0.569448	6.47371e-10	9.15695e-09	1	5.04925	4.45891	4.53314	4.44734
SCYL1	Portal	0.568598	8.84582e-18	9.66722e-16	1	6.30727	5.68387	5.79476	5.73738
RPS5	Portal	0.568572	7.64979e-19	1.17042e-16	1	6.24923	5.68534	5.75255	5.60408
SPTAN1	Portal	0.568183	4.30987e-16	3.25634e-14	1	6.29541	5.72426	5.68941	5.76801
NEURL1B	Portal	0.566851	2.30654e-09	2.81757e-08	1	5.44562	4.98868	4.80641	4.84123
PLA2G2C	Portal	0.566802	3.99719e-09	4.57534e-08	1	4.61302	4.01538	4.07682	4.04645
IQCE	Portal	0.566069	6.2201e-15	3.29109e-13	1	5.32578	4.65974	4.86216	4.75722
SLC6A6	Portal	0.565379	2.20444e-10	3.61693e-09	1	5.32299	4.73442	4.72587	4.81254
GPR135	Portal	0.56337	9.49484e-10	1.28086e-08	1	5.1721	4.60408	4.62239	4.59973
LDHB	Portal	0.563324	1.58135e-14	7.42549e-13	1	5.56544	5.10473	4.9153	4.98632
PRRC2B	Portal	0.56231	9.39422e-22	3.30433e-19	1	6.49137	5.98387	5.94944	5.85386
FAM171A1	Portal	0.562037	1.19604e-14	5.91563e-13	1	5.39605	4.80118	4.81451	4.88633
AKR1D1	Portal	0.561913	1.57433e-11	3.52496e-10	1	5.72452	5.14262	5.2046	5.1406
HNRNPA1	Portal	0.561903	2.82046e-20	6.31508e-18	1	8.33042	7.76125	7.77564	7.76868
IGFBP5	Portal	0.561093	6.23323e-10	8.8236e-09	1	6.48726	6.16443	5.78519	5.82889
PIK3C2B	Portal	0.560841	2.08345e-14	9.53919e-13	1	5.46586	4.94391	4.90332	4.86782
FAM3B	Portal	0.560801	6.08336e-14	2.47651e-12	1	4.90895	4.32212	4.33022	4.39209
FDFT1	Portal	0.560335	2.96975e-13	1.02683e-11	1	6.25482	5.85752	5.74859	5.47734
LGALS4	Portal	0.560011	2.89679e-10	4.56524e-09	1	6.35895	5.81987	5.87063	5.7063
OTOA	Portal	0.559659	1.46088e-05	6.34236e-05	1	2.4242	1.84094	2.02245	1.73023
GML	Portal	0.55853	4.24604e-06	2.13348e-05	1	3.52	2.97636	3.00433	2.90373
HS6ST1	Portal	0.557583	7.52544e-16	5.29376e-14	1	6.42986	6.01308	5.80707	5.79667
CAV1	Portal	0.557552	5.70609e-11	1.08605e-09	1	5.49365	4.87432	4.93921	4.99477
APOL3	Portal	0.556716	3.0339e-18	3.81524e-16	1	10.1323	9.61712	9.53009	9.57968
FMOD	Portal	0.556408	2.86338e-09	3.40932e-08	1	3.99083	3.57362	3.31053	3.4191
LIMD2	Portal	0.55623	1.8385e-17	1.88575e-15	1	4.95912	4.37221	4.36452	4.47194
DPAGT1	Portal	0.555419	3.74238e-12	9.82976e-11	1	5.32448	4.64485	4.77078	4.89155
OR10G4	Portal	0.55418	6.19621e-16	4.44385e-14	1	5.33094	4.68403	4.84298	4.80328
DEGS2	Portal	0.554119	2.13234e-11	4.56824e-10	1	5.49219	5.01183	4.91789	4.8845
ZBTB16	Portal	0.553737	3.4169e-14	1.48659e-12	1	6.81425	6.28231	6.26348	6.23575
EFNB3	Portal	0.553612	4.69913e-10	6.90761e-09	1	4.54048	3.90354	4.09209	3.96496
ATP5F1A	Portal	0.552933	3.13352e-18	3.89058e-16	1	7.19204	6.56197	6.66512	6.69022
NUMA1	Portal	0.552497	1.90343e-19	3.35269e-17	1	6.20597	5.63949	5.6761	5.64482
PML	Portal	0.552294	3.04305e-13	1.04246e-11	1	5.56252	5.01549	5.09515	4.92004
CAPRIN2	Portal	0.552176	4.13751e-17	3.9157e-15	1	5.39057	4.82082	4.81797	4.87638
VPS13B	Portal	0.551622	3.73428e-15	2.14207e-13	1	6.14995	5.56208	5.5824	5.65051
TM4SF1	Portal	0.551051	8.89074e-08	7.09097e-07	1	1.7977	1.4587	1.11821	1.16305
RGS12	Portal	0.550793	8.51273e-15	4.31751e-13	1	5.12723	4.58285	4.58824	4.55824
E2F6	Portal	0.550763	2.01265e-12	5.66752e-11	1	5.83121	5.32574	5.23532	5.28027
RASA4	Portal	0.549372	9.79605e-15	4.91408e-13	1	5.88985	5.41399	5.26937	5.33807
FAM20A	Portal	0.548391	4.40968e-16	3.31256e-14	1	6.56738	5.96938	5.99576	6.09183
ZDHHC12	Portal	0.547853	0.000421095	0.00121619	1	2.71038	2.20084	2.22051	2.06623
LSM8	Portal	0.547847	7.39235e-14	2.96988e-12	1	5.17983	4.74152	4.58316	4.57127
NINL	Portal	0.547073	8.02245e-12	1.94574e-10	1	5.33595	4.84569	4.79238	4.72855
KMT2D	Portal	0.54689	7.04904e-14	2.84441e-12	1	6.10649	5.54557	5.53943	5.59379
KRT80	Portal	0.546258	7.69978e-10	1.06212e-08	1	4.12056	3.65639	3.60263	3.46389
ID4	Portal	0.544502	0.000103745	0.000358037	1	3.28996	2.72836	2.82159	2.68643
AMZ1	Portal	0.54449	3.94339e-13	1.30923e-11	1	5.44086	4.8262	4.8105	5.05242
NUAK1	Portal	0.544264	7.41173e-11	1.36901e-09	1	5.12913	4.73042	4.57839	4.4458
CTBP2	Portal	0.544104	9.44598e-20	1.88509e-17	1	6.4353	5.96243	5.8668	5.84436
CHD5	Portal	0.543282	1.32835e-15	8.58753e-14	1	6.16435	5.66067	5.6739	5.52863
TXNIP	Portal	0.543265	7.26645e-10	1.01241e-08	1	6.97587	6.48083	6.44386	6.37313
SELENOV	Portal	0.543217	7.40018e-07	4.56544e-06	1	4.18098	3.76436	3.4519	3.69703
FCER2	Portal	0.543205	1.92577e-09	2.40688e-08	1	4.76363	4.24466	4.13615	4.28047
ENTPD1	Portal	0.543176	1.06882e-08	1.08898e-07	1	5.18239	4.61393	4.59526	4.70845
PIGR	Portal	0.543003	5.81407e-09	6.34639e-08	1	5.74619	5.27699	5.09382	5.23875
MSI2	Portal	0.542999	4.30827e-14	1.83526e-12	1	5.63741	5.15085	5.11302	5.01938
TBXA2R	Portal	0.542686	4.25048e-10	6.35496e-09	1	4.94544	4.36843	4.45842	4.3814
ARMS2	Portal	0.542294	4.14452e-12	1.08241e-10	1	4.87071	4.25537	4.36982	4.36006
SCTR	Portal	0.541811	1.10945e-10	1.96083e-09	1	6.15846	5.69616	5.60309	5.5507
RPS10	Portal	0.541163	1.69727e-22	6.77432e-20	1	7.91951	7.38002	7.36882	7.3862
HIF1A	Portal	0.540103	9.50445e-08	7.51515e-07	1	3.6813	3.15258	3.28392	2.98711
SLC36A1	Portal	0.5396	5.91877e-17	5.4064e-15	1	5.95713	5.47889	5.44354	5.33017
GNG5	Portal	0.539353	2.06391e-15	1.26734e-13	1	5.86187	5.27738	5.26401	5.42615
GTF3C2	Portal	0.538657	8.62911e-06	3.98267e-05	1	2.8037	2.32011	2.30584	2.16916
PIEZO1	Portal	0.537451	8.92543e-14	3.50151e-12	1	5.77537	5.22247	5.27581	5.21548
ITGA3	Portal	0.536842	1.67306e-11	3.71432e-10	1	5.25909	4.63367	4.67812	4.85497
NPIPB3	Portal	0.53654	1.36171e-19	2.55113e-17	1	8.61384	8.13998	8.03465	8.05728
UTF1	Portal	0.536368	4.94904e-15	2.74514e-13	1	7.85202	7.37228	7.28765	7.28704
RP1L1	Portal	0.535767	8.97961e-08	7.14322e-07	1	4.43553	3.88314	3.86859	3.94756
ARAP3	Portal	0.535565	3.39094e-10	5.25825e-09	1	5.41397	4.86717	4.77355	4.99448
PRMT8	Portal	0.535426	3.6912e-13	1.2435e-11	1	8.04278	7.60835	7.5011	7.41262
FUT4	Portal	0.535272	4.84528e-12	1.24072e-10	1	5.51717	5.11595	4.87939	4.95036
CLDN7	Portal	0.534547	1.99309e-09	2.47921e-08	1	5.52871	5.12657	4.8853	4.97062
MAT2A	Portal	0.534233	1.88691e-14	8.77057e-13	1	6.77529	6.30902	6.22488	6.18928
ARAP2	Portal	0.534104	1.18769e-12	3.51709e-11	1	5.60876	5.11851	5.0513	5.05416
HLA-B	Portal	0.534067	5.68529e-10	8.14656e-09	1	7.90565	7.37223	7.34748	7.39504
BBC3	Portal	0.533961	1.82079e-15	1.13321e-13	1	8.12927	7.66353	7.56351	7.55888
KAT2A	Portal	0.533671	4.52785e-16	3.35207e-14	1	5.87552	5.26031	5.33183	5.43341
C4orf46	Portal	0.533629	4.043e-16	3.08006e-14	1	8.05699	7.63031	7.44265	7.49711
H2BC9	Portal	0.533478	7.33869e-16	5.18224e-14	1	8.06004	7.56029	7.53854	7.48087
DNAJC10	Portal	0.533359	2.19598e-07	1.57801e-06	1	4.87894	4.31409	4.3575	4.36515
ERN1	Portal	0.533298	2.02777e-07	1.47096e-06	1	1.69145	1.33917	1.13291	1.00237
ZC3H4	Portal	0.532031	5.35744e-17	4.9678e-15	1	5.72908	5.20781	5.19752	5.18582
MYC	Portal	0.532	1.829e-09	2.30161e-08	1	5.76447	5.23185	5.33612	5.12945
SLC44A1	Portal	0.53135	1.16178e-10	2.03923e-09	1	5.25543	4.63039	4.78846	4.75339
ZNF587	Portal	0.531262	1.18194e-15	7.7758e-14	1	7.98562	7.51959	7.4147	7.42879
CEP68	Portal	0.530906	4.22179e-13	1.3916e-11	1	5.57058	5.01334	5.05583	5.04986
THRA	Portal	0.530848	1.29506e-11	2.96106e-10	1	5.09589	4.73158	4.44903	4.5145
CCDC102B	Portal	0.530708	2.56347e-12	7.03517e-11	1	5.29028	4.84341	4.66429	4.77103
LAMB2	Portal	0.530156	4.17866e-14	1.79111e-12	1	6.03038	5.459	5.57135	5.47032
PBX2	Portal	0.528986	3.47485e-18	4.19499e-16	1	6.1895	5.73749	5.68077	5.56327
ANO8	Portal	0.528424	4.81419e-11	9.46343e-10	1	5.43937	4.80784	4.94114	4.98385
CCDC130	Portal	0.528301	4.36823e-15	2.46014e-13	1	5.12345	4.48949	4.63787	4.6581
GPATCH2	Portal	0.528018	1.50691e-14	7.14908e-13	1	5.45523	4.93738	4.91476	4.92949
RAB40AL	Portal	0.527141	1.82707e-11	3.98396e-10	1	4.95105	4.38355	4.3516	4.53657
CCDC200	Portal	0.526851	1.63897e-12	4.68716e-11	1	5.15382	4.59189	4.66195	4.62708
ZNF724	Portal	0.525493	1.42219e-12	4.13809e-11	1	4.87149	4.24867	4.41405	4.37527
VPS4B	Portal	0.52533	3.71085e-18	4.36739e-16	1	5.51365	4.92709	4.99084	5.04703
ELAVL1	Portal	0.525329	0.000355497	0.00104682	1	3.03537	2.50488	2.58626	2.43898
TAF1D	Portal	0.523118	5.04829e-15	2.78338e-13	1	6.14977	5.61717	5.66186	5.60091
IZUMO1	Portal	0.52302	9.3864e-11	1.6879e-09	1	4.53379	3.884	4.06326	4.08504
MPP6	Portal	0.522655	1.2625e-12	3.71467e-11	1	5.28719	4.7249	4.77766	4.79106
ODF3B	Portal	0.522312	1.04899e-10	1.86441e-09	1	5.76859	5.14681	5.3151	5.27693
RGL2	Portal	0.522254	5.51896e-12	1.38616e-10	1	5.5139	4.9538	4.96055	5.0606
COMMD7	Portal	0.521867	2.39856e-11	5.07345e-10	1	5.10038	4.63912	4.51975	4.57667
GTF2IRD2B	Portal	0.520669	3.61167e-13	1.21894e-11	1	6.01662	5.45094	5.51668	5.52023
CHST5	Portal	0.520017	6.03776e-15	3.21314e-13	1	7.94784	7.5212	7.36277	7.3995
FRY	Portal	0.519531	1.46012e-12	4.24174e-11	1	5.27144	4.69263	4.69593	4.86718
SREBF2	Portal	0.51905	1.37773e-15	8.84448e-14	1	6.53153	6.07444	6.0253	5.93771
PCNX2	Portal	0.518781	3.68951e-12	9.73267e-11	1	4.75799	4.3421	4.15683	4.21869
SMOC2	Portal	0.518736	8.23008e-08	6.62447e-07	1	5.27113	4.79336	4.75698	4.70684
H2BC7	Portal	0.518562	2.46464e-15	1.48851e-13	1	8.12277	7.62845	7.62882	7.55535
FGFR3	Portal	0.518029	2.85709e-10	4.51042e-09	1	5.70199	5.2532	5.23889	5.05978
SYNPO	Portal	0.517864	2.4751e-11	5.21732e-10	1	5.76098	5.26886	5.17639	5.28411
SEMA4A	Portal	0.516664	1.03427e-08	1.05672e-07	1	4.95533	4.51772	4.39274	4.40553
GLI4	Portal	0.516403	2.6562e-19	4.47412e-17	1	7.36708	6.88789	6.80337	6.86076
LTBP3	Portal	0.516377	3.6043e-10	5.54693e-09	1	5.75546	5.25424	5.21789	5.24513
NPIPA1	Portal	0.515594	8.69878e-17	7.64161e-15	1	7.81462	7.34412	7.25015	7.3028
CA9	Portal	0.51553	9.46283e-09	9.75505e-08	1	5.15766	4.59493	4.58577	4.74568
GALR3	Portal	0.515109	5.26146e-16	3.83335e-14	1	6.19917	5.69506	5.72915	5.62798
S100A11	Portal	0.514856	1.16254e-11	2.69497e-10	1	6.32171	5.80944	5.8467	5.76442
NXPE3	Portal	0.514788	2.36331e-09	2.87735e-08	1	4.89721	4.41931	4.31327	4.41468
NKX6-3	Portal	0.514275	2.50741e-06	1.34412e-05	1	4.47221	3.88407	4.04984	3.93991
ELOA3D	Portal	0.513591	4.44399e-14	1.87999e-12	1	6.40846	5.98261	5.88301	5.81899
TACSTD2	Portal	0.512626	8.67219e-08	6.94078e-07	1	5.05254	4.48843	4.48705	4.64425
LENG8	Portal	0.512477	2.05357e-15	1.26522e-13	1	7.21402	6.78156	6.62165	6.70144
DPY19L4	Portal	0.512048	6.3115e-09	6.82847e-08	1	4.66508	4.16009	4.14052	4.15849
ACOT11	Portal	0.511713	1.68122e-11	3.72159e-10	1	5.25553	4.73426	4.7416	4.7556
STXBP5	Portal	0.510915	5.00902e-10	7.29886e-09	1	5.50572	5.02871	4.88151	5.07419
CDKN2D	Portal	0.510849	2.23817e-16	1.80232e-14	1	6.56085	6.16327	6.03273	5.95401
PLCG1	Portal	0.510734	1.45332e-13	5.37962e-12	1	5.43566	4.91689	4.89484	4.96303
CA2	Portal	0.510505	1.12975e-13	4.3123e-12	1	6.34827	5.90418	5.86424	5.74488
NOXRED1	Portal	0.509401	6.98135e-08	5.73245e-07	1	4.42321	3.91987	3.91445	3.90711
FAM107A	Portal	0.508349	4.21203e-11	8.44245e-10	1	5.32732	4.82975	4.87112	4.75602
B3GALNT2	Portal	0.508218	3.81075e-11	7.70544e-10	1	5.12107	4.53937	4.56887	4.73032
H2BC13	Portal	0.508172	1.64622e-17	1.7076e-15	1	7.85808	7.38948	7.3761	7.28414
TACC1	Portal	0.507878	1.58348e-15	1.00598e-13	1	6.12743	5.56314	5.73773	5.55778
NQO1	Portal	0.507188	2.32228e-08	2.15339e-07	1	5.28399	4.73479	4.7559	4.83972
PLIN3	Portal	0.507056	0.000291703	0.000882026	1	2.78425	2.17762	2.35989	2.29408
H3-3A	Portal	0.505801	2.97465e-18	3.76652e-16	1	7.73252	7.2729	7.22416	7.18309
MYO1D	Portal	0.505662	6.73198e-13	2.11642e-11	1	5.84818	5.44232	5.3352	5.25004
MTRNR2L10	Portal	0.505138	3.71843e-10	5.6987e-09	1	9.30018	8.84876	8.72453	8.81184
CXCL13	Portal	0.503848	1.70186e-09	2.16237e-08	1	5.08155	4.66096	4.49228	4.57985
ITPRID2	Portal	0.503581	9.89451e-16	6.72617e-14	1	6.33655	5.81109	5.82476	5.86304
TNFRSF11B	Portal	0.503468	4.88609e-09	5.45341e-08	1	5.15749	4.75941	4.62722	4.57544
TMEM164	Portal	0.503393	5.86975e-13	1.86774e-11	1	5.3243	4.83868	4.84198	4.78207
ABCC3	Portal	0.503269	2.85371e-16	2.25837e-14	1	7.43101	6.99146	6.87012	6.92164
MID1IP1	Portal	0.502512	3.80003e-09	4.37146e-08	1	5.8009	5.23166	5.28393	5.37958
PCOLCE	Portal	0.502243	4.60099e-12	1.18643e-10	1	5.73866	5.42385	5.18571	5.09971
FKBP2	Portal	0.501378	6.99297e-20	1.42657e-17	1	7.0497	6.53466	6.57841	6.5319
PLPP2	Portal	0.501348	2.04677e-13	7.36837e-12	1	5.32841	4.80692	4.86993	4.80433
SCG3	Portal	0.501027	3.83185e-13	1.28147e-11	1	8.31046	7.86162	7.77817	7.7885
TUSC3	Portal	0.500666	5.61208e-15	3.02164e-13	1	5.22833	4.69871	4.64923	4.83505
ACTN4	Portal	0.500583	4.08042e-17	3.88169e-15	1	6.96057	6.45788	6.42001	6.50205
ATN1	Portal	0.500097	1.52358e-12	4.41214e-11	1	5.92846	5.42914	5.39821	5.45775
SLC6A16	Portal	0.500076	0.00021584	0.000679845	1	2.04075	1.72091	1.45043	1.45067
PSG4	Portal	0.49994	2.00667e-09	2.48936e-08	1	4.9817	4.33963	4.57591	4.52974
TRIM65	Portal	0.499896	4.70664e-12	1.21028e-10	1	5.49508	4.90635	5.01971	5.05948
TMEM50B	Portal	0.499252	3.45935e-17	3.37838e-15	1	7.28618	6.83448	6.74409	6.78221
CEP135	Portal	0.499148	2.46585e-09	2.98242e-08	1	5.21771	4.67437	4.67325	4.80807
H2BS1	Portal	0.499061	9.14218e-16	6.33606e-14	1	8.4167	7.97029	7.94194	7.84069
CD59	Portal	0.499048	7.16076e-13	2.22456e-11	1	6.87276	6.26519	6.36528	6.49066
KRT78	Portal	0.498408	1.70025e-08	1.63438e-07	1	5.10558	4.68809	4.61568	4.51774
OPN1MW	Portal	0.498204	5.93119e-19	9.38765e-17	1	8.05477	7.67893	7.45723	7.53355
EPCAM	Portal	0.498121	1.78648e-13	6.52082e-12	1	5.01545	4.38851	4.43648	4.72702
ABCA2	Portal	0.497949	1.75908e-11	3.85863e-10	1	5.56278	5.05435	5.09349	5.04666
IFI27L2	Portal	0.497624	2.9848e-07	2.06484e-06	1	4.84535	4.41346	4.29181	4.33792
HSPG2	Portal	0.49718	9.88823e-11	1.76603e-09	1	6.01211	5.50192	5.556	5.48686
COL5A1	Portal	0.497166	2.61381e-12	7.1413e-11	1	5.74759	5.39061	5.2118	5.14887
TPSAB1	Portal	0.496438	1.01414e-07	7.95371e-07	1	5.02372	4.65597	4.49367	4.43221
HKDC1	Portal	0.496202	4.03063e-11	8.12321e-10	1	5.52578	4.86234	5.00178	5.22461
NFKBIE	Portal	0.496149	3.74047e-14	1.61588e-12	1	5.32932	4.7466	4.80022	4.95271
CTSH	Portal	0.496148	8.69331e-13	2.65573e-11	1	5.93872	5.42221	5.44682	5.45869
MTX1	Portal	0.495874	1.08956e-13	4.18499e-12	1	5.27063	4.5639	4.8335	4.92689
LGALS3	Portal	0.495551	5.08883e-10	7.39755e-09	1	5.32174	4.86374	4.80833	4.80651
RASA1	Portal	0.495309	6.05931e-14	2.4722e-12	1	5.80795	5.2692	5.25634	5.41237
BCAM	Portal	0.494992	5.41946e-11	1.03972e-09	1	5.77907	5.21571	5.34194	5.29459
NRBP2	Portal	0.49499	1.09635e-10	1.94295e-09	1	6.05663	5.53948	5.56928	5.57618
KIR2DS2	Portal	0.494915	2.49314e-11	5.24932e-10	1	5.72132	5.28447	5.19202	5.20273
UBE2G1	Portal	0.494579	1.20585e-17	1.2947e-15	1	5.69495	5.14804	5.15173	5.30133
SH3PXD2B	Portal	0.493831	6.36291e-14	2.57887e-12	1	5.25823	4.79231	4.72263	4.77826
JOSD1	Portal	0.493565	5.92649e-10	8.43492e-09	1	5.50358	4.99044	5.08751	4.95209
ZFYVE21	Portal	0.493337	1.32621e-16	1.11183e-14	1	5.63542	5.05404	5.09564	5.27658
KRTAP10-3	Portal	0.493111	2.82161e-15	1.66575e-13	1	6.8782	6.44832	6.40424	6.30272
PDLIM7	Portal	0.492661	8.04102e-08	6.48367e-07	1	5.02665	4.59258	4.47806	4.53132
CENPV	Portal	0.492339	9.24505e-10	1.249e-08	1	4.51128	3.94486	4.08043	4.03153
RAB25	Portal	0.49215	8.25137e-11	1.50892e-09	1	5.31453	4.81651	4.82211	4.8285
PVRIG	Portal	0.4921	2.26365e-12	6.28754e-11	1	7.12744	6.67937	6.57108	6.65556
NT5DC2	Portal	0.492068	4.25344e-11	8.51615e-10	1	5.36755	4.86373	4.89178	4.87094
KPNB1	Portal	0.491937	2.05521e-13	7.38428e-12	1	6.15895	5.6364	5.62542	5.73923
PTPRF	Portal	0.491007	1.97397e-14	9.129e-13	1	6.71303	6.26394	6.18579	6.21635
GRIN2B	Portal	0.490751	5.02051e-11	9.7956e-10	1	5.08949	4.54888	4.61956	4.62777
HLA-DRB1	Portal	0.490655	3.20418e-10	5.01523e-09	1	7.45171	7.03874	6.86357	6.98086
XPO1	Portal	0.490448	5.57892e-14	2.31217e-12	1	6.56828	6.16778	6.03594	6.02977
ZBTB4	Portal	0.489865	2.46098e-14	1.10204e-12	1	5.96001	5.46511	5.48522	5.46012
ZNF721	Portal	0.489547	1.35711e-16	1.12745e-14	1	5.96354	5.42857	5.46752	5.52588
GSTM2	Portal	0.488997	2.61377e-09	3.14681e-08	1	5.49619	4.95166	5.02636	5.04356
VPS8	Portal	0.488579	0.000150789	0.000498018	1	5.48059	5.01215	4.92137	5.04251
PAH	Portal	0.488059	1.25483e-11	2.87984e-10	1	8.43404	8.01528	7.92595	7.89671
LCN10	Portal	0.48797	6.13597e-11	1.15783e-09	1	4.79051	4.22539	4.18339	4.49886
NREP	Portal	0.487924	1.18872e-09	1.56676e-08	1	5.63204	5.15405	5.08686	5.19145
PTP4A3	Portal	0.487851	1.19859e-14	5.91563e-13	1	6.54715	6.09243	6.1071	5.97838
CPSF1	Portal	0.487617	2.47993e-15	1.49283e-13	1	5.93002	5.466	5.46941	5.3918
ZKSCAN4	Portal	0.487511	2.93086e-14	1.30292e-12	1	4.63894	4.2761	4.03783	4.14036
C4orf19	Portal	0.487443	9.5155e-12	2.25425e-10	1	5.68021	5.24048	5.2052	5.13262
DMWD	Portal	0.486698	5.05273e-11	9.83755e-10	1	5.45911	5.08971	4.94804	4.87949
PCID2	Portal	0.486081	1.07906e-12	3.23189e-11	1	5.96679	5.52484	5.47015	5.44715
GBP4	Portal	0.485587	1.14534e-14	5.71426e-13	1	5.33075	4.68636	4.99556	4.85357
REPIN1	Portal	0.485403	6.64119e-11	1.24548e-09	1	4.96915	4.58717	4.55383	4.31023
FUT5	Portal	0.485212	2.76325e-07	1.93296e-06	1	3.66381	3.34841	2.89797	3.28942
H2AZ1	Portal	0.484991	1.57047e-12	4.52651e-11	1	5.70843	5.14745	5.22008	5.30278
CRMP1	Portal	0.484805	1.89363e-05	7.96497e-05	1	2.3866	2.02779	1.80206	1.87553
CRISPLD1	Portal	0.48478	2.2488e-12	6.25576e-11	1	5.19465	4.62273	4.65887	4.848
DOP1A	Portal	0.483967	2.31117e-13	8.22346e-12	1	5.4281	4.94792	4.96179	4.92267
RPL7A	Portal	0.4838	2.62246e-20	5.94425e-18	1	9.06068	8.59574	8.54893	8.58598
CASK	Portal	0.483469	8.25606e-10	1.13036e-08	1	5.18687	4.6312	4.82234	4.65666
COLEC10	Portal	0.483247	6.70467e-06	3.18658e-05	1	5.99095	5.54166	5.4653	5.51616
SPART	Portal	0.482878	1.08452e-09	1.45024e-08	1	5.57576	5.21904	5.00071	5.05888
FYN	Portal	0.482346	1.11448e-07	8.63369e-07	1	4.36739	3.89145	3.8098	3.95388
MAPK3	Portal	0.482312	8.71374e-11	1.58244e-09	1	5.56899	5.09443	5.0861	5.07951
LGALS9C	Portal	0.48178	7.44862e-15	3.83072e-13	1	5.76867	5.37219	5.38356	5.10491
CCNI	Portal	0.481663	5.46627e-15	2.96925e-13	1	6.44922	5.96286	5.96528	5.97454
PLEKHA4	Portal	0.481652	3.11299e-15	1.80869e-13	1	6.25081	5.78881	5.75723	5.76143
RDH11	Portal	0.481049	5.76005e-11	1.09364e-09	1	6.21404	5.85448	5.67453	5.66997
MTRNR2L7	Portal	0.480841	1.42564e-08	1.39673e-07	1	8.21073	7.79111	7.65442	7.74413
CALM3	Portal	0.480715	1.88276e-15	1.16782e-13	1	6.93519	6.48786	6.45518	6.4204
PPIAL4A	Portal	0.480523	1.18177e-18	1.70845e-16	1	7.46223	6.96096	7.01564	6.96851
KDELR2	Portal	0.480493	6.60022e-12	1.64201e-10	1	6.44946	5.95078	5.99887	5.95724
NME1	Portal	0.480466	1.84573e-11	4.01988e-10	1	5.56351	5.01765	5.16417	5.0673
TP53BP1	Portal	0.480406	2.92371e-13	1.01473e-11	1	5.80141	5.33852	5.31201	5.31249
JPT1	Portal	0.480366	1.53719e-14	7.2739e-13	1	5.21988	4.71005	4.78516	4.72333
ZNF140	Portal	0.48011	5.98172e-14	2.44598e-12	1	7.37243	6.9249	6.92304	6.82904
FAM106A	Portal	0.479145	2.33254e-12	6.45933e-11	1	5.63102	5.1258	5.12829	5.20152
ADCY10	Portal	0.478112	2.58683e-10	4.14935e-09	1	4.74312	4.18217	4.36726	4.24559
MUC5B	Portal	0.477338	2.89358e-11	6.00295e-10	1	7.02457	6.67213	6.53483	6.43475
UTRN	Portal	0.477138	4.33809e-11	8.66675e-10	1	5.96625	5.57348	5.56031	5.33355
PRODH	Portal	0.477131	1.25572e-10	2.18738e-09	1	5.19771	4.72511	4.70533	4.7313
ZNF888	Portal	0.47705	1.94672e-15	1.20343e-13	1	6.20592	5.74607	5.68431	5.75622
CXCL1	Portal	0.476988	3.12359e-05	0.000124483	1	4.59966	4.09688	4.15053	4.12062
DAD1	Portal	0.47693	4.47154e-13	1.46341e-11	1	6.02158	5.41685	5.64049	5.57659
SLC23A1	Portal	0.476802	4.18977e-09	4.77493e-08	1	5.15516	4.68158	4.70524	4.64826
KRT8	Portal	0.476379	1.07664e-11	2.5149e-10	1	8.26041	7.73012	7.74914	7.87284
SPATA13	Portal	0.47608	1.09614e-13	4.19274e-12	1	8.83364	8.44734	8.34932	8.27602
GAS6	Portal	0.475355	3.7079e-11	7.52232e-10	1	6.03321	5.57034	5.57135	5.53187
MYH9	Portal	0.475172	1.74288e-15	1.09963e-13	1	7.64969	7.16604	7.12784	7.22967
PPIC	Portal	0.475055	1.00625e-11	2.37771e-10	1	5.50116	4.88585	5.03661	5.15586
OGA	Portal	0.474591	4.6058e-16	3.39608e-14	1	6.86335	6.37805	6.34243	6.44581
POLR2J2	Portal	0.474423	3.1362e-18	3.89058e-16	1	6.29437	5.88935	5.8042	5.76627
LYRM2	Portal	0.47369	5.43464e-14	2.25898e-12	1	9.63309	9.18389	9.13656	9.15774
FUZ	Portal	0.473504	7.30732e-11	1.35244e-09	1	5.05349	4.51315	4.56212	4.66468
TNXB	Portal	0.473076	1.09566e-07	8.52745e-07	1	4.73881	4.48122	4.10631	4.20967
MTRNR2L3	Portal	0.472806	2.44194e-10	3.94318e-09	1	14.7189	14.3107	14.1725	14.255
SLC5A1	Portal	0.472403	1.09661e-09	1.46428e-08	1	5.43861	4.84642	5.0055	5.04671
TERF1	Portal	0.471946	5.45273e-12	1.37517e-10	1	6.10858	5.66254	5.59582	5.65153
NFASC	Portal	0.471886	2.44559e-10	3.94561e-09	1	5.54075	5.19175	5.08068	4.93416
MYLK	Portal	0.47181	1.5465e-12	4.46443e-11	1	6.17592	5.82515	5.67751	5.60968
SEPTIN1	Portal	0.471541	2.58765e-11	5.43584e-10	1	5.22323	4.70388	4.75409	4.79709
RPL18A	Portal	0.471203	7.29246e-19	1.13466e-16	1	7.893	7.41276	7.4362	7.41645
PWWP3A	Portal	0.471087	2.55331e-10	4.10138e-09	1	5.73762	5.36269	5.20251	5.2344
SRSF10	Portal	0.47099	2.30156e-16	1.84527e-14	1	6.09435	5.56311	5.51037	5.79659
CHD4	Portal	0.470804	1.41933e-12	4.13634e-11	1	6.42031	5.9564	6.00611	5.88602
ANXA5	Portal	0.470002	1.11071e-10	1.96083e-09	1	6.90189	6.42985	6.44084	6.42498
LAMB3	Portal	0.469948	5.44569e-11	1.04257e-09	1	4.9917	4.34944	4.51415	4.70168
TMEM117	Portal	0.46993	3.4436e-09	4.01426e-08	1	4.86967	4.31031	4.43488	4.45403
IDI1	Portal	0.469833	2.13638e-10	3.52733e-09	1	6.36696	6.05179	5.94458	5.695
TMEM88B	Portal	0.469588	1.91629e-08	1.81919e-07	1	5.44566	4.973	5.02255	4.93266
RPS26	Portal	0.469405	3.49582e-18	4.19499e-16	1	8.29546	7.8212	7.85672	7.80023
ACSS2	Portal	0.469367	7.04427e-08	5.77379e-07	1	6.3686	6.00109	5.87753	5.8191
MMP7	Portal	0.468978	9.03986e-11	1.6368e-09	1	5.16911	4.52943	4.76637	4.80459
TAGLN2	Portal	0.468936	2.44734e-12	6.74671e-11	1	6.65162	6.18297	6.07154	6.29353
HSD3B2	Portal	0.468879	9.33288e-13	2.83695e-11	1	5.83803	5.24531	5.44657	5.41559
RBP1	Portal	0.468829	4.89602e-08	4.1674e-07	1	5.91095	5.54334	5.36979	5.41324
RAN	Portal	0.468567	1.23552e-14	6.08155e-13	1	6.74895	6.34132	6.26222	6.23762
DUX1	Portal	0.468319	1.67862e-13	6.15161e-12	1	7.44231	7.05324	6.96881	6.89991
PTMA	Portal	0.467956	1.16365e-16	9.93701e-15	1	7.76689	7.3369	7.31162	7.24829
RPL15	Portal	0.467728	2.33388e-20	5.37094e-18	1	8.58311	8.11692	8.10624	8.12298
GGTLC2	Portal	0.467111	1.73222e-11	3.80882e-10	1	5.76687	5.43271	5.19169	5.27488
ARIH2OS	Portal	0.466942	1.82813e-07	1.3457e-06	1	4.59657	4.10635	4.20519	4.07735
MRGPRE	Portal	0.466872	4.76291e-08	4.0673e-07	1	5.05635	4.5247	4.54105	4.70269
SPAG16	Portal	0.466433	1.3567e-11	3.0828e-10	1	5.6345	5.16351	5.10573	5.23496
GOLGA8J	Portal	0.466406	3.34561e-13	1.13962e-11	1	7.71833	7.26334	7.24031	7.25211
MGST3	Portal	0.466153	7.78809e-14	3.10172e-12	1	6.67627	6.23873	6.10829	6.28332
ITGAV	Portal	0.465613	4.9424e-12	1.25734e-10	1	5.61211	5.13796	5.14798	5.15356
IQCF1	Portal	0.465592	2.0292e-10	3.37771e-09	1	4.94282	4.41131	4.50937	4.511
COL5A3	Portal	0.465273	4.50116e-07	2.9695e-06	1	5.45793	5.03249	4.88184	5.06365
SLC30A4	Portal	0.465196	6.87772e-08	5.66001e-07	1	3.97306	3.33413	3.51252	3.67695
PIK3CG	Portal	0.464942	9.48439e-13	2.87824e-11	1	5.08326	4.51279	4.59965	4.74253
CTH	Portal	0.464553	3.22498e-09	3.79312e-08	1	6.04576	5.54578	5.59853	5.5993
SH3BP2	Portal	0.46357	4.54593e-10	6.73091e-09	1	5.73048	5.26423	5.28037	5.25613
IGFLR1	Portal	0.463417	2.07861e-05	8.65183e-05	1	3.76553	3.17599	3.22195	3.50839
OGT	Portal	0.463171	2.4968e-11	5.251e-10	1	4.8858	4.44873	4.43336	4.38579
PRDM6	Portal	0.463023	2.96618e-07	2.05429e-06	1	4.94078	4.50493	4.51682	4.41152
PTX4	Portal	0.462955	2.4206e-08	2.22656e-07	1	5.15783	4.71558	4.63464	4.73442
RPS18	Portal	0.462725	3.7144e-19	6.14383e-17	1	8.20006	7.78684	7.70086	7.72431
IL17RB	Portal	0.462447	1.82551e-10	3.08338e-09	1	4.79222	4.41491	4.25324	4.32118
EIF6	Portal	0.462444	1.75886e-11	3.85863e-10	1	5.20328	4.65753	4.68896	4.87601
IFITM1	Portal	0.462249	2.77729e-13	9.69411e-12	1	6.88365	6.46133	6.34929	6.45358
ERVW-1	Portal	0.462176	3.22538e-11	6.64623e-10	1	7.13688	6.74351	6.65532	6.62527
CABIN1	Portal	0.462146	7.80742e-12	1.90364e-10	1	5.6908	5.29343	5.18902	5.20351
KIAA0319	Portal	0.46141	7.14865e-06	3.36536e-05	1	3.81268	3.55499	3.28762	3.2112
ARL4A	Portal	0.461218	2.86328e-14	1.27597e-12	1	5.68201	5.28	5.1798	5.20258
SRSF2	Portal	0.461005	1.66163e-14	7.78254e-13	1	6.47622	5.99611	6.02791	6.02161
ZNF90	Portal	0.46086	9.80335e-14	3.80528e-12	1	7.28705	6.82139	6.82964	6.82753
RAI1	Portal	0.460249	5.67779e-13	1.8161e-11	1	5.36723	5.10236	4.8331	4.78549
EME1	Portal	0.458659	1.76552e-10	2.99031e-09	1	5.01887	4.45441	4.66744	4.55879
PLIN5	Portal	0.458611	2.71603e-11	5.67954e-10	1	6.43105	6.04977	5.91227	5.95526
UGT2B15	Portal	0.457973	5.28908e-11	1.02326e-09	1	6.59387	6.16676	6.15383	6.08711
KY	Portal	0.457944	0.00049035	0.00139104	1	4.25627	3.77341	3.90919	3.71236
PCMTD1	Portal	0.457186	1.84584e-12	5.22182e-11	1	5.77453	5.2904	5.31442	5.34723
PPIA	Portal	0.457088	1.66154e-17	1.71382e-15	1	8.84647	8.34306	8.38461	8.44049
HOMER2	Portal	0.456079	4.51123e-08	3.88308e-07	1	6.13006	5.60534	5.70524	5.71135
PABPN1	Portal	0.45577	8.47891e-14	3.3478e-12	1	6.43735	6.02313	5.99571	5.9259
URB1	Portal	0.455605	2.09778e-10	3.47297e-09	1	4.99265	4.4889	4.44647	4.67577
HCN2	Portal	0.455346	2.33837e-10	3.80606e-09	1	5.11795	4.611	4.70088	4.67594
HOXB4	Portal	0.455273	5.50427e-12	1.3855e-10	1	5.98686	5.49621	5.58537	5.51319
NPFF	Portal	0.45511	2.44028e-12	6.73737e-11	1	5.31009	5.03169	4.8471	4.68614
RPS3A	Portal	0.455045	2.13829e-18	2.80422e-16	1	8.44386	8.00801	7.93111	8.02731
DMPK	Portal	0.454872	3.18528e-08	2.84621e-07	1	4.79988	4.26485	4.36658	4.40361
EFEMP1	Portal	0.4547	5.7838e-06	2.8026e-05	1	5.2915	4.87552	4.81053	4.82436
RTEL1	Portal	0.454606	9.24296e-11	1.66536e-09	1	5.02347	4.61129	4.44829	4.64703
HP1BP3	Portal	0.454385	1.20267e-13	4.5622e-12	1	6.64088	6.19419	6.17101	6.19429
INPP4A	Portal	0.454264	7.39422e-10	1.02536e-08	1	5.68015	5.23786	5.26806	5.17174
H2AC8	Portal	0.454074	1.77091e-13	6.47687e-12	1	7.49951	7.10976	7.0671	6.95945
RPL10A	Portal	0.453748	1.53941e-16	1.26742e-14	1	7.75121	7.273	7.31363	7.30575
TC2N	Portal	0.453736	1.25306e-07	9.55012e-07	1	4.90928	4.33673	4.58248	4.44741
PAFAH1B1	Portal	0.453512	1.30358e-12	3.81717e-11	1	5.73803	5.35108	5.29278	5.20969
INTS6L	Portal	0.452885	7.29835e-13	2.26347e-11	1	5.60335	5.19372	5.11747	5.14021
EPHB1	Portal	0.452331	7.40862e-11	1.36901e-09	1	5.25509	4.70918	4.91187	4.78721
LRRC8B	Portal	0.4523	3.07868e-08	2.76403e-07	1	5.3035	4.794	4.86576	4.89386
TMEM237	Portal	0.452256	3.40014e-09	3.9661e-08	1	4.72105	4.10621	4.33817	4.36201
RASSF8	Portal	0.451811	1.2651e-08	1.25825e-07	1	5.32141	4.94061	4.78734	4.88084
ID1	Portal	0.451708	9.66891e-07	5.77868e-06	1	6.58531	6.26778	6.0052	6.12784
NIBAN2	Portal	0.4512	1.07421e-08	1.09145e-07	1	5.5731	5.10975	5.16755	5.0884
CBX5	Portal	0.450947	1.90565e-12	5.38272e-11	1	5.79985	5.36237	5.34876	5.33557
SOX1	Portal	0.450751	6.72632e-09	7.22194e-08	1	4.38587	3.80051	3.86952	4.13534
BRCC3	Portal	0.450282	7.98406e-08	6.4434e-07	1	5.47971	5.06721	4.97915	5.04191
NPEPPS	Portal	0.449937	1.1435e-08	1.15356e-07	1	5.59178	5.10202	5.10733	5.21619
ZNF280A	Portal	0.449918	2.37924e-10	3.8555e-09	1	5.11827	4.77018	4.60861	4.62626
DPYSL2	Portal	0.449722	2.0296e-07	1.4717e-06	1	5.08573	4.68777	4.66764	4.55262
BICDL1	Portal	0.448755	1.86994e-07	1.37164e-06	1	5.15958	4.70736	4.75436	4.67076
SFT2D2	Portal	0.44871	1.94412e-16	1.5864e-14	1	5.70927	5.13638	5.3318	5.31351
NUP153	Portal	0.448689	6.9467e-13	2.17692e-11	1	5.80785	5.34285	5.41722	5.31742
GSR	Portal	0.448576	9.65685e-15	4.85753e-13	1	6.17962	5.70781	5.70573	5.77958
RPS2	Portal	0.448487	5.34189e-16	3.87656e-14	1	8.30896	7.85732	7.83381	7.89027
CT55	Portal	0.448248	1.17936e-11	2.72364e-10	1	5.20803	4.92984	4.6889	4.66059
RIMKLB	Portal	0.447833	5.29617e-09	5.8401e-08	1	5.35883	4.78211	4.90423	5.04666
UBXN2B	Portal	0.447471	1.54452e-11	3.46668e-10	1	5.42463	4.91997	4.98827	5.02324
SOD3	Portal	0.447397	1.29022e-09	1.68961e-08	1	4.99402	4.66816	4.564	4.40772
WDFY3	Portal	0.447115	7.33012e-09	7.7613e-08	1	4.75498	4.36615	4.2418	4.31564
RAPGEF6	Portal	0.447106	7.11399e-10	9.94767e-09	1	5.38106	4.9196	4.8487	5.03356
CAPN2	Portal	0.446432	4.63673e-12	1.19397e-10	1	5.72894	5.37197	5.20487	5.2707
PPP3R2	Portal	0.446408	2.19203e-14	9.96178e-13	1	4.82896	4.30063	4.25523	4.5918
SHROOM3	Portal	0.445962	5.01465e-11	9.79458e-10	1	5.31174	4.8144	4.79222	4.99072
TPM2	Portal	0.445868	2.26069e-09	2.76739e-08	1	5.4004	4.959	4.98891	4.91568
LGALS3BP	Portal	0.44525	1.96618e-07	1.43307e-06	1	6.85364	6.31793	6.41067	6.49656
ANXA11	Portal	0.444941	7.15736e-17	6.41196e-15	1	6.55917	6.17973	6.06475	6.09821
CLEC1A	Portal	0.444491	1.03762e-08	1.05955e-07	1	5.05529	4.52152	4.48327	4.82761
H2BC14	Portal	0.444427	2.48569e-07	1.76137e-06	1	6.42185	5.96579	6.02977	5.93669
CLDN5	Portal	0.443341	2.30771e-07	1.64798e-06	1	5.82704	5.47715	5.41411	5.25984
DAB2IP	Portal	0.443077	3.33799e-07	2.27658e-06	1	5.30638	4.86862	4.82482	4.89649
CRYGC	Portal	0.442944	1.514e-10	2.59785e-09	1	5.02488	4.41712	4.5953	4.73338
KRTCAP3	Portal	0.442857	2.73102e-13	9.55078e-12	1	5.15894	4.63443	4.60991	4.9039
KRT34	Portal	0.442548	1.68242e-11	3.72159e-10	1	5.76669	5.29325	5.34157	5.33759
TANC1	Portal	0.441752	2.45062e-11	5.17166e-10	1	5.63705	5.27172	5.18134	5.13284
CDH7	Portal	0.441277	5.34342e-11	1.0316e-09	1	5.21344	4.63519	4.84765	4.83366
KRTCAP2	Portal	0.44114	6.86981e-11	1.28051e-09	1	6.44639	5.97394	5.96718	6.07462
ODF2L	Portal	0.440817	7.45987e-08	6.08455e-07	1	5.04108	4.53421	4.63367	4.63292
ZNF723	Portal	0.440805	1.09424e-13	4.19274e-12	1	6.73155	6.3224	6.3321	6.21774
TNFSF10	Portal	0.440709	4.53057e-12	1.17322e-10	1	5.66239	5.34578	5.20395	5.11532
TAF5L	Portal	0.440623	4.93446e-10	7.21886e-09	1	5.23796	4.71266	4.81317	4.86617
MAPKAP1	Portal	0.4406	1.67002e-12	4.75373e-11	1	5.69662	5.16609	5.3452	5.25676
SLC25A5	Portal	0.440594	5.61616e-14	2.32236e-12	1	6.05152	5.71806	5.6168	5.4979
EMCN	Portal	0.440364	2.46514e-09	2.98242e-08	1	5.21545	4.66471	4.82191	4.83862
AKAP13	Portal	0.440352	1.3281e-11	3.0253e-10	1	5.88901	5.39424	5.43276	5.51898
UBQLN4	Portal	0.440322	4.60233e-13	1.50354e-11	1	5.80222	5.30231	5.3494	5.43398
ETV6	Portal	0.439601	5.62817e-08	4.70981e-07	1	4.71611	4.34987	4.34847	4.13119
NOMO3	Portal	0.439417	1.05136e-11	2.47473e-10	1	6.39909	5.95715	6.00937	5.91252
SLC6A15	Portal	0.438858	1.19542e-07	9.15642e-07	1	4.84029	4.27571	4.51606	4.41251
RHBDF1	Portal	0.438779	1.12024e-08	1.13258e-07	1	5.46462	5.03932	4.98998	5.04821
ACVRL1	Portal	0.438669	8.34376e-09	8.73882e-08	1	5.46808	5.04693	5.02707	5.01424
WDR34	Portal	0.438533	5.08491e-09	5.63762e-08	1	5.16775	4.64518	4.75953	4.78295
ONECUT1	Portal	0.438336	2.58769e-10	4.14935e-09	1	6.31555	5.87848	5.9058	5.84736
ATF7	Portal	0.438184	1.05763e-11	2.48356e-10	1	5.65129	5.24048	5.21499	5.18385
ZBTB40	Portal	0.437839	2.65507e-08	2.41921e-07	1	5.05166	4.58555	4.49235	4.76355
SULT1A2	Portal	0.437817	5.60917e-15	3.02164e-13	1	6.27851	5.98249	5.84568	5.6939
HOXB3	Portal	0.437805	4.90075e-11	9.59148e-10	1	6.00068	5.64	5.54563	5.50299
FLII	Portal	0.4378	2.00381e-10	3.35052e-09	1	4.81241	4.40927	4.24455	4.47002
WIPI2	Portal	0.437381	1.67444e-08	1.61294e-07	1	5.42287	4.90863	5.04734	5.0005
COX4I1	Portal	0.437193	2.75698e-17	2.78038e-15	1	6.92379	6.3419	6.51723	6.60065
FYB1	Portal	0.43696	4.43853e-06	2.22316e-05	1	1.44096	1.09696	0.972267	0.942779
IL6ST	Portal	0.43651	7.06508e-13	2.20604e-11	1	7.41829	7.02059	6.90074	7.02403
CHFR	Portal	0.436438	4.16432e-08	3.60646e-07	1	5.15603	4.65629	4.74516	4.75732
C10orf120	Portal	0.436282	1.55108e-09	1.9859e-08	1	5.07662	4.60585	4.64516	4.67001
NCK2	Portal	0.436233	5.38151e-11	1.0346e-09	1	5.87103	5.56748	5.41874	5.31818
SORBS2	Portal	0.436014	1.15577e-11	2.68607e-10	1	6.7774	6.2882	6.38398	6.35197
CPD	Portal	0.435727	1.25704e-08	1.25158e-07	1	6.28793	5.91542	5.83859	5.8026
VSTM2L	Portal	0.43548	2.78378e-09	3.33183e-08	1	4.90914	4.52819	4.39345	4.49934
DACT1	Portal	0.435371	1.1549e-07	8.89429e-07	1	4.73763	4.28066	4.37415	4.25198
CCL28	Portal	0.435302	8.42348e-06	3.89854e-05	1	5.1598	4.64683	4.7065	4.82018
PPP6R3	Portal	0.435137	0.000127702	0.000430362	1	3.22953	2.78574	2.90069	2.69677
ASB3	Portal	0.434734	2.56337e-12	7.03517e-11	1	5.37566	4.92723	4.97369	4.92186
NOTCH4	Portal	0.434365	3.60961e-08	3.18311e-07	1	5.44587	4.94245	4.96037	5.13169
UBE2V1	Portal	0.433816	7.70592e-14	3.07567e-12	1	6.83078	6.3971	6.4377	6.35608
LASP1	Portal	0.433759	7.25398e-16	5.14221e-14	1	6.24946	5.83447	5.84857	5.76407
SPHK2	Portal	0.433444	0.000102176	0.000353287	1	5.16469	4.90171	4.72208	4.56996
CCNB2	Portal	0.433386	8.9891e-10	1.21981e-08	1	4.84875	4.36345	4.59898	4.28368
TRIM47	Portal	0.433336	3.65208e-09	4.22384e-08	1	5.60095	5.11201	5.15428	5.23656
ZNF10	Portal	0.433292	4.12284e-10	6.21473e-09	1	5.19627	4.81853	4.79255	4.67786
ACMSD	Portal	0.433048	3.58865e-10	5.53212e-09	1	6.26105	5.83254	5.87796	5.7735
MEGF6	Portal	0.432941	1.6663e-06	9.32438e-06	1	4.57544	4.1239	4.15991	4.14369
PPIB	Portal	0.432713	2.8679e-15	1.68765e-13	1	8.07642	7.70889	7.6869	7.53534
LRRC32	Portal	0.432183	3.50021e-09	4.06896e-08	1	5.18721	4.69469	4.85378	4.71663
ZNF587B	Portal	0.431961	2.22174e-16	1.79697e-14	1	7.26973	6.88229	6.86031	6.77071
SFT2D3	Portal	0.43196	1.12572e-07	8.69506e-07	1	4.81806	4.2827	4.44911	4.4265
C12orf42	Portal	0.431653	1.33082e-09	1.73536e-08	1	4.47523	3.84509	4.09314	4.1925
TGOLN2	Portal	0.431559	2.20798e-15	1.34679e-13	1	6.84846	6.37695	6.39541	6.47835
TVP23B	Portal	0.43141	4.41307e-13	1.44945e-11	1	6.22173	5.74802	5.81406	5.80888
APOLD1	Portal	0.43111	2.20948e-10	3.62197e-09	1	5.24762	4.78892	4.84606	4.81456
FGFR4	Portal	0.431017	6.12441e-08	5.08567e-07	1	4.35141	4.10934	3.86135	3.7905
NFIB	Portal	0.430938	3.51754e-10	5.4362e-09	1	5.6933	5.26977	5.20112	5.31619
TNKS1BP1	Portal	0.430763	1.35918e-12	3.97365e-11	1	6.21156	5.81586	5.81648	5.71005
ZBTB37	Portal	0.430748	1.27761e-07	9.71304e-07	1	4.85977	4.36315	4.54857	4.37534
SCFD2	Portal	0.430668	2.36638e-10	3.84144e-09	1	5.38439	4.99441	4.94823	4.91854
PRKG2	Portal	0.430249	2.38228e-05	9.77399e-05	1	4.66452	4.27914	4.15398	4.26971
TMEM151B	Portal	0.430191	8.95324e-09	9.2976e-08	1	5.07225	4.69908	4.59709	4.63
FAM181B	Portal	0.430116	1.0021e-08	1.02671e-07	1	4.82974	4.20665	4.5162	4.47603
CRIM1	Portal	0.430033	3.80802e-06	1.94479e-05	1	5.13203	4.71483	4.64343	4.74772
WWTR1	Portal	0.429829	4.80155e-09	5.37868e-08	1	5.44366	4.95777	5.07587	5.00786
ARHGAP44	Portal	0.429665	1.28334e-09	1.68301e-08	1	4.72664	4.22394	4.23207	4.43492
ZNF761	Portal	0.429532	3.38646e-10	5.25574e-09	1	6.5824	6.24413	6.16182	6.05265
EDDM3A	Portal	0.429527	5.8496e-14	2.40266e-12	1	1.22782	0.844952	0.778963	0.770954
TXNDC5	Portal	0.429485	1.05633e-13	4.06589e-12	1	7.17145	6.8217	6.75302	6.65116
ITGB1BP1	Portal	0.429276	2.394e-09	2.91277e-08	1	5.15015	4.74134	4.7327	4.68859
GDF1	Portal	0.428953	2.36881e-08	2.1866e-07	1	1.50442	1.1204	1.28824	0.817765
MEF2D	Portal	0.428835	3.00875e-13	1.03641e-11	1	5.73543	5.32687	5.37849	5.21442
GABRP	Portal	0.428792	2.35693e-10	3.8295e-09	1	5.26546	4.98539	4.66642	4.85819
ELP1	Portal	0.428775	8.84559e-14	3.48509e-12	1	5.70889	5.19047	5.28695	5.36294
OTUD5	Portal	0.428768	1.14545e-09	1.51938e-08	1	5.75211	5.27865	5.3205	5.37086
CEP83	Portal	0.428311	2.97359e-07	2.05786e-06	1	4.78921	4.44578	4.27231	4.36461
UROC1	Portal	0.42804	3.81042e-09	4.38067e-08	1	5.57724	5.24534	5.07733	5.12493
MYO18A	Portal	0.427862	1.02397e-12	3.08908e-11	1	6.22198	5.82983	5.80227	5.75026
TNC	Portal	0.427848	1.00204e-09	1.34386e-08	1	4.88798	4.35846	4.43858	4.58336
MMP2	Portal	0.427824	2.00488e-06	1.09814e-05	1	4.99289	4.61514	4.62998	4.45006
EOMES	Portal	0.427536	6.92924e-11	1.28897e-09	1	5.21056	4.74035	4.80388	4.80486
IPCEF1	Portal	0.427072	4.40988e-08	3.80119e-07	1	5.18862	4.66956	4.74079	4.87428
ODF3L1	Portal	0.427052	6.1767e-13	1.95525e-11	1	4.96971	4.54063	4.67001	4.41734
MRPL49	Portal	0.42641	3.50271e-08	3.09777e-07	1	5.69264	5.27893	5.27612	5.24365
SYVN1	Portal	0.426364	2.64046e-13	9.28714e-12	1	6.62951	6.11158	6.23483	6.26302
CELF1	Portal	0.426107	1.58108e-11	3.52914e-10	1	6.35685	6.03155	5.91386	5.84683
LONRF1	Portal	0.426046	2.40263e-11	5.07621e-10	1	5.1332	4.68722	4.74673	4.68751
DGKA	Portal	0.426035	2.00256e-10	3.35052e-09	1	4.70276	4.1543	4.33662	4.33925
RABGAP1L	Portal	0.425802	8.42827e-07	5.11378e-06	1	5.33137	4.82842	4.8879	5.00038
HPS6	Portal	0.425445	3.37007e-06	1.74098e-05	1	4.5544	4.18497	4.02317	4.17872
TESPA1	Portal	0.425125	6.69642e-11	1.25327e-09	1	4.73465	4.19099	4.44087	4.2967
TPGS2	Portal	0.424982	3.19164e-07	2.18896e-06	1	5.52239	5.12567	5.11811	5.04845
MTRNR2L6	Portal	0.424951	6.90025e-08	5.67347e-07	1	14.7413	14.3954	14.2295	14.324
ABCC6	Portal	0.42442	1.12566e-09	1.4978e-08	1	6.20159	5.81456	5.82243	5.69451
HLA-DQB2	Portal	0.424285	1.2851e-08	1.27537e-07	1	5.75127	5.35633	5.27657	5.34804
FAM83H	Portal	0.424274	2.06666e-13	7.41092e-12	1	7.80336	7.44665	7.36725	7.32337
CFL1	Portal	0.424213	7.06712e-18	7.91173e-16	1	7.75628	7.36741	7.31209	7.3167
LGALS1	Portal	0.424179	4.32029e-10	6.43314e-09	1	5.88091	5.53519	5.49568	5.33932
IPO11	Portal	0.423547	1.62163e-11	3.60886e-10	1	5.49006	4.99328	5.10887	5.0974
ANKRD13D	Portal	0.423444	4.57529e-09	5.14091e-08	1	5.46416	4.99816	5.13845	4.98553
B3GNT3	Portal	0.423309	4.76597e-08	4.06802e-07	1	4.99269	4.34563	4.6409	4.72161
NAP1L1	Portal	0.423135	1.62244e-13	5.9576e-12	1	6.81952	6.39027	6.39186	6.40702
ZC3H13	Portal	0.422996	2.65365e-09	3.18855e-08	1	6.78846	6.4144	6.33829	6.34371
EXOC3L4	Portal	0.422908	1.12823e-09	1.49995e-08	1	5.66184	5.29165	5.24233	5.18282
DAZAP1	Portal	0.422785	8.16858e-14	3.23222e-12	1	6.29261	5.85792	5.89792	5.85364
SUCNR1	Portal	0.422377	1.80501e-06	1.00181e-05	1	4.89826	4.45575	4.41461	4.55729
GPANK1	Portal	0.422215	4.16067e-13	1.37392e-11	1	5.68845	5.15505	5.33141	5.31223
MOGS	Portal	0.421798	5.76004e-11	1.09364e-09	1	5.23194	4.68681	4.82385	4.91976
ANXA8	Portal	0.421291	1.22193e-08	1.22126e-07	1	5.21918	4.79738	4.70486	4.89144
CDC25B	Portal	0.421269	8.30293e-09	8.70102e-08	1	5.62941	5.28152	5.19126	5.15163
RPS3	Portal	0.421115	2.79368e-15	1.65458e-13	1	7.64863	7.22844	7.21652	7.23757
AXL	Portal	0.420801	1.16614e-07	8.96387e-07	1	5.60023	5.09453	5.28085	5.16291
CD151	Portal	0.420682	1.13468e-11	2.6404e-10	1	5.78163	5.29123	5.30916	5.48244
FRMD6	Portal	0.420657	1.61225e-09	2.05704e-08	1	5.27771	4.79393	4.83296	4.94426
HNRNPDL	Portal	0.420623	1.29395e-09	1.69209e-08	1	6.93521	6.52017	6.48384	6.53976
NEURL3	Portal	0.420549	2.13112e-08	1.99936e-07	1	4.56154	4.11588	4.14227	4.16483
RIPOR3	Portal	0.420173	1.80972e-06	1.00413e-05	1	5.24429	4.85473	4.83728	4.78033
SULT1A4	Portal	0.419576	1.36344e-11	3.09429e-10	1	6.43813	5.99268	6.05938	6.0036
UBA2	Portal	0.419455	2.02025e-10	3.36626e-09	1	5.34656	4.95085	4.89706	4.93339
ITPA	Portal	0.419323	2.31501e-11	4.91562e-10	1	5.65831	5.22038	5.20394	5.29264
MYL4	Portal	0.419159	3.03173e-09	3.59346e-08	1	4.48285	3.99547	4.22332	3.97229
H1-4	Portal	0.418934	1.7519e-06	9.7588e-06	1	5.33552	4.869	4.86759	5.01316
COL4A4	Portal	0.418789	1.02307e-08	1.04643e-07	1	5.38773	5.07228	4.96018	4.87439
NAV1	Portal	0.418751	7.58117e-08	6.16159e-07	1	5.26571	4.79374	4.92996	4.81717
KRTDAP	Portal	0.41868	7.53204e-07	4.64054e-06	1	5.11571	4.64283	4.7037	4.74456
TMEM184B	Portal	0.418281	3.81459e-08	3.33504e-07	1	5.48384	5.08759	5.04598	5.06311
OR1J2	Portal	0.418238	4.58986e-05	0.000174834	1	4.73427	4.2747	4.35931	4.31409
H3Y2	Portal	0.418112	3.52208e-08	3.11191e-07	1	4.85025	4.38103	4.37651	4.53888
MRPL4	Portal	0.417993	1.69131e-09	2.15194e-08	1	6.03963	5.61932	5.59252	5.65306
RPS4X	Portal	0.417858	3.09399e-14	1.36224e-12	1	8.0802	7.69142	7.69394	7.60168
RPL12	Portal	0.417674	3.50319e-15	2.02897e-13	1	7.55398	7.11607	7.17449	7.11835
SLCO3A1	Portal	0.417646	1.06469e-07	8.30755e-07	1	5.26204	4.89632	4.84489	4.79195
IL1R1	Portal	0.417557	0.00413154	0.00883679	1	3.72098	3.28051	3.24267	3.3871
KANK2	Portal	0.417443	8.12549e-08	6.54891e-07	1	5.43883	5.05735	5.03313	4.97367
RPL11	Portal	0.417294	1.98911e-13	7.20318e-12	1	6.85678	6.37011	6.46919	6.47915
SNURF	Portal	0.417286	1.02318e-15	6.85602e-14	1	5.80042	5.39987	5.43501	5.31452
RBMX2	Portal	0.417249	3.48591e-11	7.11125e-10	1	5.74099	5.28559	5.31127	5.37435
GPR61	Portal	0.416818	4.68297e-10	6.88936e-09	1	4.85416	4.38519	4.45086	4.47599
ALDH3B1	Portal	0.416817	2.55816e-06	1.36813e-05	1	4.97622	4.59375	4.53973	4.54473
C14orf177	Portal	0.416441	9.08573e-05	0.000318697	1	4.15398	3.73808	3.75078	3.72376
RPL17	Portal	0.415965	1.7792e-14	8.29091e-13	1	8.69995	8.23892	8.26525	8.34778
TPM3	Portal	0.415486	1.48285e-12	4.30097e-11	1	7.0367	6.61212	6.63892	6.61261
RPS8	Portal	0.415447	2.57171e-16	2.04401e-14	1	8.47019	8.08161	8.04356	8.03906
POMT1	Portal	0.415437	2.31591e-11	4.91562e-10	1	5.72192	5.29125	5.39025	5.23796
ZGLP1	Portal	0.415269	5.44686e-15	2.96749e-13	1	8.83016	8.52668	8.37123	8.34675
RUFY1	Portal	0.415155	2.9289e-12	7.92791e-11	1	5.76047	5.37106	5.29546	5.36942
MATR3	Portal	0.415015	1.36294e-13	5.09646e-12	1	6.26335	5.75489	5.83777	5.95233
ELN	Portal	0.414834	4.16934e-09	4.76348e-08	1	5.48415	5.0462	5.00868	5.15305
OR7E24	Portal	0.414767	1.63764e-08	1.58164e-07	1	5.71717	5.293	5.3413	5.2729
RGPD2	Portal	0.414412	3.55181e-08	3.13667e-07	1	5.34162	4.90844	4.9109	4.9623
TRIM14	Portal	0.414411	4.35541e-09	4.93519e-08	1	5.50625	4.98065	5.20061	5.09427
CCDC151	Portal	0.414379	4.42035e-16	3.31256e-14	1	7.10065	6.68884	6.72239	6.64759
RBPMS	Portal	0.413505	1.1553e-12	3.43138e-11	1	7.08248	6.65345	6.6631	6.69037
SESN3	Portal	0.413456	2.42729e-09	2.94743e-08	1	5.20609	4.68648	4.86346	4.82796
LAMC1	Portal	0.412543	2.92584e-10	4.60707e-09	1	5.7179	5.40045	5.32077	5.19486
COPS7A	Portal	0.412411	1.27165e-08	1.26408e-07	1	5.34711	4.86284	4.98968	4.95159
EIF2B2	Portal	0.412194	5.06103e-08	4.29194e-07	1	4.96067	4.54169	4.53034	4.57341
FUS	Portal	0.412111	3.75679e-16	2.89809e-14	1	6.27407	5.81042	5.84112	5.93432
C12orf49	Portal	0.411711	2.45965e-09	2.98081e-08	1	5.11345	4.63975	4.67762	4.78786
DZIP1L	Portal	0.41145	1.02465e-12	3.08908e-11	1	5.68454	5.26943	5.25635	5.29349
ZNF135	Portal	0.4114	2.63964e-07	1.86042e-06	1	4.86349	4.36729	4.50489	4.48409
WSB2	Portal	0.41136	2.94366e-08	2.65319e-07	1	5.43979	5.00345	4.95414	5.1277
CD46	Portal	0.411329	8.86497e-14	3.48524e-12	1	6.74176	6.29565	6.27855	6.4171
RPS29	Portal	0.411293	2.52901e-15	1.5174e-13	1	7.96817	7.55592	7.55425	7.56045
TCL1B	Portal	0.411097	2.20597e-07	1.58395e-06	1	4.56881	4.15002	4.2338	4.08931
FIBIN	Portal	0.410435	4.0254e-06	2.04161e-05	1	4.82082	4.40565	4.3896	4.43591
EPB41L4A	Portal	0.41042	8.61488e-09	8.99711e-08	1	5.73507	5.42563	5.18164	5.36668
HAS1	Portal	0.41042	4.08441e-08	3.54227e-07	1	1.36482	0.877853	0.869639	1.1157
PTPN7	Portal	0.410134	1.29558e-09	1.69301e-08	1	5.0969	4.57085	4.76783	4.72162
GGT7	Portal	0.410094	2.1916e-13	7.82281e-12	1	9.11871	8.75716	8.64979	8.71891
CD74	Portal	0.409871	5.91099e-06	2.85444e-05	1	8.61077	8.28442	8.19628	8.12198
NANOGP8	Portal	0.409692	2.45237e-07	1.74382e-06	1	4.76713	4.45263	4.27881	4.34087
SUMO2	Portal	0.409455	2.60829e-10	4.17828e-09	1	5.95796	5.57703	5.59733	5.47116
SLC6A17	Portal	0.408738	5.77624e-11	1.09558e-09	1	5.56516	5.26409	5.0585	5.14668
IQGAP1	Portal	0.408695	6.54894e-10	9.24744e-09	1	5.62681	5.17983	5.26662	5.20791
FAM200B	Portal	0.408664	7.30597e-07	4.5149e-06	1	5.59441	5.14984	5.24621	5.1612
PON1	Portal	0.408238	7.3496e-07	4.53728e-06	1	6.845	6.37936	6.43873	6.49219
GPAA1	Portal	0.408203	7.2961e-15	3.77342e-13	1	6.1247	5.64755	5.74692	5.75502
TTI1	Portal	0.408174	4.61226e-10	6.81725e-09	1	5.34376	4.91433	4.88188	5.01055
SIGLECL1	Portal	0.408135	1.71011e-10	2.90719e-09	1	4.75371	4.2267	4.38711	4.42291
MSX1	Portal	0.40813	9.19322e-06	4.20707e-05	1	4.32823	3.91699	3.86099	3.98232
BTG1	Portal	0.408064	7.44297e-10	1.03134e-08	1	6.80325	6.42473	6.48211	6.2787
CEP120	Portal	0.40797	6.05645e-10	8.6132e-09	1	5.4243	5.06442	5.02213	4.96245
H2AX	Portal	0.407706	7.14481e-08	5.85097e-07	1	4.89801	4.43608	4.5316	4.50323
FKBP9	Portal	0.407597	1.35355e-09	1.75875e-08	1	5.94751	5.49297	5.54431	5.58247
PUS1	Portal	0.4072	2.43477e-06	1.30977e-05	1	5.14805	4.69906	4.75447	4.76901
ZFAND1	Portal	0.407126	2.40782e-10	3.89494e-09	1	5.32384	4.96464	4.95141	4.83409
GRAMD1B	Portal	0.407095	6.01777e-11	1.13786e-09	1	5.38443	5.07556	4.93279	4.92366
RUNX1	Portal	0.406999	9.84253e-08	7.74245e-07	1	5.59689	5.2046	5.14225	5.2228
CYP51A1	Portal	0.406379	7.30859e-09	7.74297e-08	1	6.58483	6.29587	6.29171	5.94776
NPM1	Portal	0.406193	4.00109e-11	8.07252e-10	1	7.8119	7.34017	7.40109	7.47585
ENTPD4	Portal	0.4059	5.48062e-13	1.77155e-11	1	5.78523	5.32903	5.35962	5.44933
SMG1	Portal	0.405742	7.38481e-12	1.8078e-10	1	5.76787	5.34859	5.32618	5.41161
PTPN13	Portal	0.405392	1.19125e-11	2.74765e-10	1	5.22691	4.74143	4.84592	4.87722
SGCE	Portal	0.4053	6.43483e-06	3.07585e-05	1	4.65828	4.16451	4.20036	4.39406
TKT	Portal	0.404968	8.35075e-09	8.74114e-08	1	6.00488	5.54107	5.62259	5.63608
CCDC181	Portal	0.404847	1.25407e-10	2.18659e-09	1	5.17258	4.68326	4.81181	4.80813
CHL1	Portal	0.404754	8.80011e-09	9.1593e-08	1	4.91046	4.4897	4.56928	4.45815
USP33	Portal	0.404714	1.11056e-10	1.96083e-09	1	5.55913	5.16094	5.127	5.17531
ARHGAP9	Portal	0.404712	2.62831e-06	1.39912e-05	1	5.30207	4.8805	4.94313	4.86845
NUCB2	Portal	0.404429	2.29766e-08	2.13379e-07	1	5.90539	5.57891	5.47831	5.44567
FDPS	Portal	0.404375	1.53172e-09	1.96522e-08	1	6.56189	6.3166	6.23194	5.924
WDR82	Portal	0.404257	6.84781e-11	1.279e-09	1	5.61948	5.14248	5.25232	5.25087
ELOVL5	Portal	0.404245	4.50116e-11	8.9342e-10	1	7.4074	7.05263	6.99832	6.95852
SULF1	Portal	0.40413	3.789e-07	2.547e-06	1	5.15827	4.64079	4.77827	4.84336
KRT18	Portal	0.403814	4.54231e-12	1.1746e-10	1	7.86094	7.42726	7.4444	7.49972
APP	Portal	0.403346	1.41692e-11	3.20772e-10	1	7.18958	6.8184	6.75459	6.78571
HLA-DPA1	Portal	0.403143	5.88327e-07	3.74278e-06	1	5.97777	5.65807	5.51293	5.55289
IGDCC3	Portal	0.403003	1.0029e-10	1.7877e-09	1	5.06347	4.61911	4.69694	4.66537
ANO6	Portal	0.402966	3.68402e-11	7.48215e-10	1	5.97675	5.64211	5.60408	5.47516
ACTR1A	Portal	0.402841	3.09919e-07	2.13513e-06	1	5.36814	4.89856	5.03668	4.96065
PDIK1L	Portal	0.402836	3.24649e-09	3.81109e-08	1	5.39105	5.00185	4.96191	5.0009
AMER2	Portal	0.40275	1.09389e-07	8.51728e-07	1	5.11856	4.57557	4.74238	4.82947
KLF2	Portal	0.402738	3.2841e-07	2.24399e-06	1	5.36323	5.01183	5.02767	4.84197
NR2F1	Portal	0.402655	1.12275e-07	8.68254e-07	1	5.3472	5.10807	4.93	4.79556
EFCAB14	Portal	0.40247	1.52549e-06	8.62848e-06	1	5.1881	4.84061	4.75598	4.76031
DRAM2	Portal	0.402157	5.57709e-09	6.11315e-08	1	4.86781	4.38239	4.47478	4.53979
TLE5	Portal	0.402071	4.95117e-10	7.23178e-09	1	5.96217	5.63487	5.50449	5.54093
CMSS1	Portal	0.401435	1.63357e-07	1.21722e-06	1	5.28857	4.85639	4.93903	4.86598
H4C15	Portal	0.40134	2.25696e-10	3.69321e-09	1	6.0667	5.80714	5.67518	5.51375
ZNF879	Portal	0.401155	3.9733e-15	2.26017e-13	1	6.47674	6.19439	5.96248	6.0699
EFCC1	Portal	0.401133	6.89469e-06	3.26254e-05	1	4.64639	4.30705	4.14286	4.28587
CD27	Portal	0.400881	3.46231e-08	3.07092e-07	1	5.4052	5.04826	5.0124	4.95229
GLOD5	Portal	0.400821	5.20372e-06	2.55114e-05	1	4.90222	4.45389	4.4708	4.57951
SNRPG	Portal	0.400815	4.99529e-15	2.76246e-13	1	6.65805	6.22926	6.3075	6.23494
FAM117A	Portal	0.40062	2.15178e-08	2.0136e-07	1	5.54308	5.12078	5.04061	5.26599
FKBP8	Portal	0.4005	7.3227e-15	3.77654e-13	1	6.5849	6.15946	6.16873	6.225
TRPM2	Portal	0.399877	5.00322e-07	3.25165e-06	1	4.7596	4.42563	4.36487	4.28867
DHRS7B	Portal	0.39981	4.46227e-09	5.03548e-08	1	5.38147	4.9664	5.06811	4.91046
ZNF251	Portal	0.399257	1.41135e-08	1.38643e-07	1	4.91689	4.45926	4.54882	4.54482
HSP90B1	Portal	0.399213	9.44589e-11	1.69693e-09	1	8.56465	8.21629	8.15479	8.12522
SLC43A2	Portal	0.399102	8.62493e-08	6.90898e-07	1	5.02117	4.5963	4.64785	4.62204
WDR78	Portal	0.398388	4.5958e-08	3.94294e-07	1	4.53924	4.06218	4.34297	4.01741
DUSP8	Portal	0.398366	4.61538e-10	6.81725e-09	1	5.29766	4.94252	4.88685	4.86851
TTC13	Portal	0.398196	2.77708e-09	3.32598e-08	1	5.47868	5.12624	5.02073	5.09449
PPDPF	Portal	0.398163	2.1065e-09	2.59718e-08	1	8.0334	7.56523	7.59947	7.74102
RNPEPL1	Portal	0.39808	4.39727e-09	4.97436e-08	1	5.70977	5.34551	5.34105	5.24851
OR51E1	Portal	0.398002	1.53039e-10	2.62352e-09	1	4.98249	4.45568	4.64766	4.65014
TMEM204	Portal	0.397683	3.39075e-07	2.30913e-06	1	4.89357	4.55049	4.51758	4.41959
DNAJC8	Portal	0.397426	1.01227e-12	3.06689e-11	1	5.98555	5.72065	5.54323	5.50049
MAP4	Portal	0.397395	5.67973e-12	1.42264e-10	1	6.37185	6.02967	5.99804	5.89565
OR6K6	Portal	0.397164	4.0998e-07	2.73221e-06	1	4.82159	4.39276	4.46498	4.41556
WDTC1	Portal	0.397057	2.74204e-09	3.29045e-08	1	6.03691	5.57069	5.64699	5.70189
UBE2G2	Portal	0.397015	2.271e-14	1.02446e-12	1	6.23074	5.80237	5.83005	5.86875
SMAD3	Portal	0.396979	2.73105e-11	5.69796e-10	1	5.36445	4.89786	4.94279	5.06176
VSIG2	Portal	0.39626	6.1216e-09	6.65438e-08	1	5.07663	4.52	4.6908	4.83032
KCNA1	Portal	0.39609	4.61356e-06	2.29677e-05	1	4.91246	4.66033	4.30921	4.57956
TCHP	Portal	0.396021	7.83332e-09	8.2655e-08	1	5.40537	5.07284	5.05401	4.90121
SEPTIN2	Portal	0.395679	1.09787e-12	3.27755e-11	1	6.40429	6.0637	6.01928	5.94285
CIRBP	Portal	0.395513	3.67007e-11	7.47035e-10	1	6.29554	5.9759	5.90681	5.81737
FAM98B	Portal	0.395504	8.20314e-05	0.000291089	1	4.82041	4.37355	4.39756	4.50361
TRIM4	Portal	0.395112	6.7733e-10	9.52934e-09	1	6.78317	6.41617	6.35809	6.38993
RPL13	Portal	0.393935	7.99535e-12	1.94173e-10	1	5.86522	5.49539	5.38088	5.53758
HLA-C	Portal	0.393669	2.06568e-11	4.44618e-10	1	7.25179	6.88124	6.88656	6.80655
TNRC18	Portal	0.393621	8.09627e-11	1.48351e-09	1	5.22993	4.6928	4.91532	4.90079
MMS19	Portal	0.393161	1.54726e-07	1.15761e-06	1	5.16285	4.80301	4.76141	4.74467
IRAK1BP1	Portal	0.392956	3.27521e-08	2.91765e-07	1	5.07274	4.65677	4.70416	4.67842
FAM111A	Portal	0.392905	1.26021e-07	9.59498e-07	1	5.35484	5.05372	4.91227	4.91983
RBM17	Portal	0.39271	2.14148e-08	2.00702e-07	1	5.5496	5.09769	5.18941	5.18357
SLC39A13	Portal	0.392038	5.60846e-09	6.14021e-08	1	5.46864	5.06295	5.04265	5.12419
RAD23A	Portal	0.391691	1.05823e-12	3.17469e-11	1	6.25225	5.80283	5.87506	5.90378
IRF9	Portal	0.391605	5.06403e-12	1.28242e-10	1	6.13625	5.68839	5.78845	5.75709
MTA3	Portal	0.391326	1.76961e-09	2.23914e-08	1	5.27976	4.864	4.99854	4.80276
DKK3	Portal	0.391205	5.72396e-05	0.000211665	1	5.03017	4.74355	4.59061	4.58274
EEF1D	Portal	0.390921	9.07368e-14	3.54453e-12	1	7.58957	7.1995	7.222	7.17446
MAMDC4	Portal	0.390709	7.71885e-09	8.1494e-08	1	5.403	5.0541	4.94781	5.03495
CCDC3	Portal	0.390452	4.51715e-06	2.25559e-05	1	5.26522	4.83645	4.86225	4.9256
CDC42BPB	Portal	0.39036	2.09004e-12	5.85851e-11	1	5.8987	5.54818	5.40406	5.57276
ASS1	Portal	0.390348	8.29944e-11	1.5162e-09	1	8.20152	7.89293	7.82983	7.71074
MIXL1	Portal	0.390259	2.6799e-07	1.88301e-06	1	4.95797	4.54169	4.50419	4.65726
SYMPK	Portal	0.390171	1.37085e-10	2.37441e-09	1	5.71153	5.35176	5.30939	5.30293
PMP2	Portal	0.390039	8.67893e-09	9.0537e-08	1	4.87713	4.41875	4.45686	4.58565
CSNK1E	Portal	0.389939	2.28762e-11	4.87246e-10	1	5.67961	5.36696	5.19033	5.31172
FZD1	Portal	0.389887	7.02603e-08	5.76398e-07	1	5.31055	4.96748	4.94553	4.84898
RPL6	Portal	0.389715	3.23416e-16	2.53758e-14	1	8.38523	8.01599	7.96705	8.00351
PKP4	Portal	0.389569	1.13239e-09	1.50439e-08	1	5.74525	5.27437	5.37189	5.42079
RTN4IP1	Portal	0.389365	7.35892e-08	6.00755e-07	1	5.15146	4.74243	4.70537	4.83849
TUSC2	Portal	0.389033	7.22516e-12	1.77582e-10	1	6.42302	6.07436	5.99203	6.03556
CARHSP1	Portal	0.388876	1.32603e-08	1.31103e-07	1	5.49325	5.21802	5.05256	5.04255
CAVIN3	Portal	0.388859	4.97292e-05	0.000187403	1	5.02863	4.64159	4.64084	4.63687
GABPA	Portal	0.388809	1.54035e-09	1.97492e-08	1	5.03199	4.68033	4.69554	4.55366
CDKN1C	Portal	0.388701	1.92446e-06	1.06042e-05	1	5.24668	4.83985	4.86723	4.86685
KRTAP9-4	Portal	0.388649	1.41692e-14	6.79233e-13	1	6.63617	6.26832	6.3176	6.15666
TANK	Portal	0.388637	1.55173e-08	1.5058e-07	1	5.71999	5.16979	5.31811	5.50615
IGFN1	Portal	0.3884	7.96321e-06	3.71172e-05	1	5.05953	4.60693	4.62965	4.77681
DHX40	Portal	0.388304	1.51085e-09	1.94252e-08	1	5.32208	4.97854	4.85926	4.96354
ARMCX3	Portal	0.388163	1.21473e-07	9.27721e-07	1	5.5146	5.04498	5.17629	5.15806
CDH1	Portal	0.387823	2.88191e-11	5.9855e-10	1	6.22952	5.71367	5.93163	5.87981
EYA2	Portal	0.387744	3.04465e-05	0.000121706	1	5.03571	4.64517	4.65386	4.64486
MEGF8	Portal	0.387642	4.18512e-14	1.79111e-12	1	6.19385	5.7378	5.87292	5.8079
EIF5	Portal	0.387546	2.87142e-07	1.9965e-06	1	4.61448	4.12879	4.32145	4.23057
THAP11	Portal	0.387395	4.90353e-11	9.59148e-10	1	5.39705	4.91141	5.02325	5.09432
GTPBP1	Portal	0.387252	1.35279e-09	1.75875e-08	1	5.49793	5.12023	5.13481	5.07701
TMEM243	Portal	0.387166	1.20546e-08	1.20809e-07	1	5.13388	4.76095	4.80411	4.67508
DPEP1	Portal	0.386991	8.17243e-09	8.57894e-08	1	5.09756	4.75752	4.65561	4.71856
QSOX2	Portal	0.386871	0.000102008	0.000352771	1	4.7198	4.19318	4.37979	4.42581
NOTCH1	Portal	0.386867	1.45993e-07	1.09764e-06	1	5.36736	4.91443	5.02402	5.00305
H3C10	Portal	0.386827	1.45323e-07	1.09439e-06	1	5.195	4.66427	4.91645	4.84379
MPPE1	Portal	0.386695	2.79345e-10	4.42135e-09	1	5.59128	5.203	5.17028	5.24049
MARS1	Portal	0.386649	6.24353e-09	6.7749e-08	1	5.81968	5.43292	5.45677	5.4094
GPR152	Portal	0.386598	3.68376e-10	5.65974e-09	1	5.68413	5.23576	5.37707	5.27978
GK5	Portal	0.386274	9.48471e-09	9.77213e-08	1	5.2541	4.99757	4.85199	4.75392
SYNGR2	Portal	0.38621	3.18176e-08	2.84545e-07	1	6.06267	5.63229	5.72001	5.67708
PPP2R2D	Portal	0.386201	4.40746e-11	8.76718e-10	1	5.4175	4.94741	4.99632	5.15016
SSTR3	Portal	0.386049	5.22898e-06	2.56011e-05	1	4.67526	4.38107	4.12133	4.36524
CTNNBL1	Portal	0.385952	1.49542e-10	2.57078e-09	1	5.93659	5.65118	5.50655	5.49419
YPEL3	Portal	0.385895	1.38603e-11	3.14167e-10	1	5.94594	5.54327	5.56019	5.57668
NBPF14	Portal	0.385765	3.01766e-12	8.12379e-11	1	8.4836	8.15667	8.09253	8.0443
DYNC1H1	Portal	0.385702	4.93443e-09	5.50401e-08	1	6.14746	5.75119	5.79993	5.73416
CUL9	Portal	0.385674	1.67889e-11	3.72159e-10	1	5.44606	5.00526	5.12139	5.05451
DPH5	Portal	0.38552	1.32059e-08	1.30636e-07	1	5.10458	4.57668	4.7702	4.8103
RPL5	Portal	0.385432	3.98367e-14	1.71289e-12	1	7.77897	7.38887	7.40971	7.38204
ADAT2	Portal	0.385294	5.22879e-05	0.0001958	1	4.393	3.95728	4.05286	4.01297
FAU	Portal	0.385105	2.14012e-11	4.57957e-10	1	6.60545	6.22154	6.202	6.2375
EPB41L2	Portal	0.384927	4.84838e-09	5.42333e-08	1	5.49752	5.12795	5.17394	5.03588
PAN3	Portal	0.384713	1.75157e-07	1.29464e-06	1	5.49584	5.13367	5.06087	5.13883
LDOC1	Portal	0.384502	6.48822e-07	4.07958e-06	1	5.10309	4.70608	4.64189	4.80779
SAXO1	Portal	0.384501	1.90905e-09	2.38924e-08	1	4.99937	4.57029	4.57153	4.70279
TIMP2	Portal	0.384231	5.28309e-08	4.44943e-07	1	6.15189	5.7975	5.68837	5.8171
JAG2	Portal	0.384155	1.64933e-06	9.2435e-06	1	5.09279	4.64421	4.75173	4.72997
APOOL	Portal	0.384002	4.76406e-07	3.1194e-06	1	5.69622	5.38092	5.27395	5.28179
MCM3AP	Portal	0.383959	5.65617e-11	1.07837e-09	1	5.74734	5.39071	5.38383	5.31561
ALG2	Portal	0.383686	5.31484e-15	2.91285e-13	1	5.65832	5.19073	5.31212	5.32106
TMEM35B	Portal	0.383274	1.11707e-10	1.96827e-09	1	5.81579	5.42456	5.42232	5.45066
RELA	Portal	0.383183	6.73841e-09	7.2307e-08	1	5.61016	5.21027	5.19157	5.27908
CORO1C	Portal	0.383049	1.70583e-10	2.9026e-09	1	5.5124	5.0575	5.03561	5.29495
GAL3ST1	Portal	0.382989	2.5511e-06	1.36515e-05	1	4.88929	4.44974	4.57635	4.49282
CITED4	Portal	0.382713	2.54057e-07	1.79749e-06	1	5.02742	4.57344	4.59809	4.76259
KLHL36	Portal	0.382652	2.61982e-09	3.15203e-08	1	5.41047	4.98204	5.0472	5.05421
RPS27	Portal	0.382561	3.85236e-13	1.28599e-11	1	8.70902	8.30909	8.31516	8.35512
ALMS1	Portal	0.382364	4.61236e-08	3.95345e-07	1	5.69323	5.39432	5.27016	5.26813
DOK1	Portal	0.38226	3.17066e-08	2.83691e-07	1	4.73358	4.41779	4.34066	4.29552
TLDC2	Portal	0.382223	0.000203395	0.000646381	1	4.53917	4.20102	4.05265	4.21716
H2AC19	Portal	0.381999	3.33288e-11	6.83706e-10	1	7.3307	7.04467	6.94717	6.85425
LARP7	Portal	0.381932	2.14373e-08	2.00811e-07	1	5.66247	5.29096	5.25772	5.29294
CCDC88A	Portal	0.381892	8.87978e-10	1.20586e-08	1	5.08592	4.68487	4.62379	4.80341
ETNPPL	Portal	0.381868	4.02984e-10	6.08472e-09	1	5.41942	5.12774	5.15336	4.83155
PRDM15	Portal	0.381715	4.53974e-06	2.26493e-05	1	4.95943	4.67	4.60477	4.45837
ZNF557	Portal	0.381669	1.22834e-06	7.14359e-06	1	4.82268	4.48242	4.42629	4.41431
EIF3K	Portal	0.38141	6.95527e-12	1.72333e-10	1	6.26815	5.90357	5.82411	5.93255
ATP6V0E2	Portal	0.381342	1.27792e-09	1.6771e-08	1	6.12253	5.7708	5.71153	5.74124
ZNF417	Portal	0.381322	2.98187e-12	8.03922e-11	1	6.93938	6.65824	6.54218	6.47375
ITGA2	Portal	0.381072	7.53378e-08	6.13393e-07	1	5.58108	5.18106	5.19799	5.221
KCNA10	Portal	0.38092	7.59245e-07	4.67255e-06	1	4.98276	4.53863	4.59888	4.66801
BRD4	Portal	0.380818	5.2145e-10	7.56225e-09	1	6.63817	6.25369	6.201	6.31737
UBXN6	Portal	0.380707	1.16105e-11	2.69492e-10	1	6.13862	5.67801	5.78864	5.8071
UBR4	Portal	0.380652	5.52691e-15	2.99333e-13	1	6.4419	6.05092	6.04075	6.09208
PSME1	Portal	0.380646	1.10656e-07	8.58679e-07	1	5.72516	5.2968	5.41937	5.31736
FAM217B	Portal	0.38052	1.88192e-07	1.37932e-06	1	5.07819	4.68446	4.6175	4.79105
PKD1	Portal	0.380447	2.14645e-10	3.53759e-09	1	5.82568	5.41097	5.44999	5.47475
SEZ6L2	Portal	0.380352	9.87874e-06	4.46953e-05	1	4.12513	3.81019	3.53067	3.89348
ADAMTS4	Portal	0.380275	4.19737e-05	0.000161762	1	5.36314	5.02623	4.89146	5.0309
SEL1L3	Portal	0.379793	6.55173e-08	5.41358e-07	1	5.4413	5.17382	5.04535	4.96534
KLF13	Portal	0.379759	3.51509e-07	2.38232e-06	1	5.56168	5.29696	5.13478	5.11402
NABP2	Portal	0.37975	4.93336e-08	4.19724e-07	1	5.38301	5.10708	5.00809	4.89461
SLC12A4	Portal	0.379531	1.42005e-08	1.39308e-07	1	5.87229	5.39731	5.47038	5.61061
FUT8	Portal	0.379315	1.089e-08	1.10526e-07	1	4.94666	4.70033	4.44634	4.55537
ORAI3	Portal	0.379246	1.11785e-07	8.65617e-07	1	5.75301	5.3075	5.38298	5.43082
NMNAT1	Portal	0.379052	1.38818e-08	1.36659e-07	1	5.55991	5.21242	5.11914	5.21101
ZNF513	Portal	0.378766	1.08962e-08	1.10527e-07	1	5.03504	4.51366	4.70774	4.74743
PGGHG	Portal	0.378735	3.60347e-06	1.85062e-05	1	5.91387	5.55559	5.57325	5.47658
CDK2AP1	Portal	0.378666	6.42755e-13	2.03115e-11	1	5.87653	5.52564	5.33362	5.63434
SLC34A1	Portal	0.378549	6.36375e-08	5.27012e-07	1	5.06426	4.57727	4.63144	4.84843
CBY1	Portal	0.378539	1.32452e-06	7.63045e-06	1	5.48995	5.10679	5.16062	5.06682
KHSRP	Portal	0.378454	2.13494e-12	5.96614e-11	1	6.4666	6.05008	6.03814	6.17623
CNTRL	Portal	0.378403	2.48257e-07	1.76092e-06	1	5.33453	4.9381	4.95225	4.97803
SBF1	Portal	0.378016	1.00435e-08	1.02844e-07	1	4.62426	4.11823	4.32497	4.29554
DPH1	Portal	0.378009	1.82594e-06	1.01171e-05	1	5.03494	4.62012	4.65331	4.69737
KNOP1	Portal	0.377801	3.63272e-09	4.21065e-08	1	5.02835	4.70264	4.64968	4.59934
ADAMTSL5	Portal	0.377787	6.40337e-11	1.2021e-09	1	5.38864	4.94805	5.0001	5.08439
DCPS	Portal	0.377783	5.40277e-09	5.95408e-08	1	5.86402	5.59641	5.47394	5.38837
HESX1	Portal	0.377729	1.47963e-10	2.5488e-09	1	5.28447	4.88262	4.87013	4.96746
ZC3H12B	Portal	0.377609	3.20429e-06	1.6633e-05	1	4.87533	4.51016	4.47988	4.50312
RWDD3	Portal	0.377518	7.27874e-10	1.01241e-08	1	5.49254	5.11236	5.125	5.10772
FAM110C	Portal	0.377368	8.06695e-07	4.92876e-06	1	5.23128	4.95269	4.7776	4.83144
ALDH1B1	Portal	0.377291	1.82773e-10	3.0843e-09	1	6.17052	5.80957	5.73483	5.8353
ZNF37A	Portal	0.377269	2.26106e-10	3.69663e-09	1	7.05547	6.78828	6.6255	6.62082
TLCD4	Portal	0.377183	2.45905e-09	2.98081e-08	1	5.98805	5.52558	5.70982	5.5972
EFNB2	Portal	0.377163	6.25944e-07	3.95333e-06	1	5.18372	4.88667	4.82014	4.71287
STIM1	Portal	0.376957	5.09999e-09	5.64751e-08	1	5.63092	5.25684	5.24301	5.26205
H3-5	Portal	0.376691	1.10028e-09	1.46811e-08	1	6.14004	5.73033	5.81255	5.74716
CAPN1	Portal	0.376519	4.6439e-10	6.85386e-09	1	5.63744	5.26522	5.1861	5.33144
ARHGDIG	Portal	0.376415	3.46712e-12	9.21219e-11	1	5.59038	5.26242	5.17854	5.20092
ZNF852	Portal	0.376315	1.88524e-08	1.79435e-07	1	5.29322	4.93963	4.87389	4.93719
TMSB4X	Portal	0.376074	3.20574e-08	2.86132e-07	1	7.7561	7.4306	7.44691	7.26257
RPL24	Portal	0.375777	8.60561e-12	2.06535e-10	1	7.37934	7.04136	6.96812	7.00122
CTDSP2	Portal	0.37571	4.21793e-10	6.31901e-09	1	6.17587	5.86392	5.82358	5.71298
ECSIT	Portal	0.375684	1.6009e-08	1.54861e-07	1	5.5454	5.11482	5.08672	5.30761
ZNF823	Portal	0.375256	1.30144e-06	7.51971e-06	1	5.04958	4.6314	4.64462	4.74693
DLGAP4	Portal	0.375103	4.49607e-09	5.06118e-08	1	5.97683	5.67738	5.60212	5.52569
A2ML1	Portal	0.374906	3.34902e-05	0.000132375	1	4.8446	4.37677	4.46241	4.5699
OCEL1	Portal	0.374747	2.71907e-07	1.90834e-06	1	5.38363	4.99308	4.97136	5.06221
MZB1	Portal	0.374374	1.56663e-06	8.83121e-06	1	4.64509	4.38488	4.31605	4.11121
IGF2BP2	Portal	0.37436	1.10066e-07	8.55911e-07	1	5.59675	5.2506	5.2818	5.13475
PDPK1	Portal	0.374202	8.88395e-08	7.08863e-07	1	5.49587	5.0538	5.10438	5.20682
KCNJ8	Portal	0.373942	2.66878e-07	1.87663e-06	1	5.06028	4.74583	4.64336	4.66984
ZNF217	Portal	0.373677	1.99787e-07	1.45315e-06	1	5.49918	5.09564	5.17117	5.10969
WDR66	Portal	0.373508	4.00961e-07	2.67989e-06	1	5.01818	4.75136	4.70123	4.48141
BAHD1	Portal	0.373275	2.50977e-09	3.03354e-08	1	5.41541	4.93805	5.04881	5.13953
MTNR1A	Portal	0.373245	1.65627e-06	9.2739e-06	1	4.97488	4.62262	4.57699	4.6053
MCTP1	Portal	0.373229	2.64322e-09	3.1781e-08	1	4.7938	4.18365	4.53278	4.54528
ZBP1	Portal	0.373092	1.31532e-07	9.96261e-07	1	4.90212	4.43099	4.5882	4.56789
VANGL1	Portal	0.373038	2.45e-08	2.25023e-07	1	5.26455	4.8793	4.88025	4.91497
CHST9	Portal	0.372865	0.000150818	0.000498025	1	4.92949	4.48688	4.59069	4.59231
CCNG1	Portal	0.372841	1.32716e-14	6.48047e-13	1	6.0908	5.74999	5.7815	5.6224
ANKRD11	Portal	0.372774	1.74384e-10	2.95904e-09	1	6.05305	5.73369	5.57097	5.73617
PF4	Portal	0.372555	1.67352e-06	9.35906e-06	1	5.1823	4.76208	4.8616	4.80556
GNA15	Portal	0.372354	2.08137e-10	3.45203e-09	1	5.63094	5.34058	5.19125	5.24392
ZNF708	Portal	0.372329	2.83785e-06	1.49592e-05	1	5.32813	4.96483	4.9808	4.92177
ZNF782	Portal	0.37214	1.51589e-08	1.47492e-07	1	6.29576	5.9331	5.86647	5.97129
DPP7	Portal	0.371881	6.29744e-08	5.22226e-07	1	5.5032	5.1034	5.20863	5.08192
ESD	Portal	0.371543	3.64846e-09	4.22356e-08	1	6.03882	5.63689	5.73042	5.63453
RUSC1	Portal	0.371443	3.32384e-07	2.26777e-06	1	5.21765	4.88388	4.81914	4.83561
SMYD1	Portal	0.371379	5.16509e-08	4.36699e-07	1	5.137	4.72279	4.76892	4.80515
RDH13	Portal	0.371281	4.2921e-10	6.40153e-09	1	5.91357	5.53638	5.50678	5.58371
SRCIN1	Portal	0.370914	3.6503e-11	7.43834e-10	1	5.1551	4.73391	4.8078	4.81084
CACNG4	Portal	0.370897	2.14744e-07	1.54737e-06	1	4.99706	4.5283	4.6169	4.73328
JUP	Portal	0.370711	3.7453e-10	5.73126e-09	1	5.6955	5.30563	5.33397	5.33478
DBNDD2	Portal	0.370601	4.57319e-08	3.93088e-07	1	5.07382	4.78682	4.75376	4.56909
TOP2A	Portal	0.370547	1.18235e-05	5.26255e-05	1	4.72809	4.42948	4.44746	4.1957
OR5L1	Portal	0.370406	1.47399e-08	1.43873e-07	1	6.54749	6.25883	6.20227	6.07015
FRG2	Portal	0.370209	5.10671e-07	3.30954e-06	1	5.47592	5.0719	5.05325	5.19197
FUBP1	Portal	0.369898	3.79702e-08	3.32285e-07	1	6.25479	5.92142	5.74688	5.98639
C1orf122	Portal	0.369876	2.16682e-07	1.5595e-06	1	5.43622	5.0933	5.08878	5.01695
WNK4	Portal	0.369578	5.42515e-06	2.64417e-05	1	5.0228	4.73845	4.59497	4.62626
ENSA	Portal	0.369265	7.35335e-09	7.78142e-08	1	5.72562	5.33742	5.41432	5.31733
GFPT1	Portal	0.369256	6.40295e-11	1.2021e-09	1	6.61064	6.26735	6.23117	6.22563
KAT6A	Portal	0.369024	1.22878e-07	9.36891e-07	1	5.22044	4.76715	4.89863	4.88846
LAMA4	Portal	0.368954	9.94685e-05	0.000345225	1	4.73748	4.36563	4.30015	4.43979
SLC35E4	Portal	0.368848	6.13144e-06	2.94966e-05	1	5.0751	4.67597	4.74148	4.7013
YAP1	Portal	0.368664	1.52273e-11	3.42195e-10	1	6.12391	5.71571	5.7555	5.79454
MELTF	Portal	0.368438	1.98619e-06	1.09018e-05	1	4.88201	4.4025	4.57958	4.55865
ASAP1	Portal	0.36839	5.17551e-07	3.3491e-06	1	5.3872	4.99639	4.92618	5.13384
KCNT1	Portal	0.368284	1.16477e-06	6.81706e-06	1	4.88586	4.52054	4.53699	4.49518
ADAMTS3	Portal	0.368117	1.45794e-07	1.09704e-06	1	4.80687	4.50964	4.41544	4.39118
PIGS	Portal	0.368095	9.45222e-06	4.30734e-05	1	5.47765	5.10044	5.10469	5.12355
OR4F21	Portal	0.367554	3.69716e-09	4.27186e-08	1	5.75852	5.49046	5.32388	5.35857
ADRA2A	Portal	0.367425	1.13415e-08	1.14601e-07	1	5.3374	4.92831	4.99294	4.98866
RNF216	Portal	0.367414	5.35493e-11	1.03274e-09	1	5.86552	5.625	5.49188	5.37744
NEUROG3	Portal	0.367389	0.000100739	0.000349109	1	1.38191	1.03545	1.03922	0.968892
RPL34	Portal	0.367382	5.46009e-13	1.76803e-11	1	8.56248	8.15822	8.19459	8.23247
TMPRSS9	Portal	0.367365	1.70896e-09	2.16839e-08	1	5.30945	4.80791	4.90612	5.11223
B3GNT7	Portal	0.367314	4.70423e-08	4.02468e-07	1	5.15157	4.8945	4.64004	4.81824
PBX1	Portal	0.367187	2.64095e-06	1.40496e-05	1	4.97044	4.67219	4.6083	4.52926
KATNBL1	Portal	0.367185	0.000369173	0.00108188	1	4.65975	4.31713	4.28195	4.2786
CERS5	Portal	0.36705	3.8635e-07	2.59071e-06	1	5.29028	4.89391	4.98813	4.88767
LRRFIP1	Portal	0.366957	6.1719e-10	8.74352e-09	1	6.37893	6.08545	5.96078	5.98967
FAM163B	Portal	0.366687	1.16288e-05	5.1872e-05	1	5.20967	4.89226	4.74282	4.89388
FMNL2	Portal	0.366613	2.21532e-07	1.5888e-06	1	4.888	4.32713	4.54954	4.68749
ZNF282	Portal	0.366148	7.50407e-11	1.38467e-09	1	5.3135	4.91448	4.90834	5.01923
BRD2	Portal	0.366067	2.10406e-12	5.88881e-11	1	6.60765	6.21309	6.18569	6.32596
ANKRD18A	Portal	0.366029	1.40242e-08	1.37913e-07	1	5.68852	5.35609	5.36077	5.25061
RAB40C	Portal	0.365827	3.43436e-07	2.33537e-06	1	5.42667	5.02401	5.03558	5.12293
TUBB4B	Portal	0.365793	4.45837e-09	5.03418e-08	1	6.79218	6.35787	6.4299	6.49141
MCCC1	Portal	0.365787	5.70571e-09	6.23553e-08	1	5.67591	5.28397	5.23914	5.40726
HIVEP3	Portal	0.36569	1.74444e-07	1.29041e-06	1	4.9865	4.52338	4.6917	4.64735
KCNJ11	Portal	0.365677	1.57768e-12	4.54016e-11	1	5.6153	5.30558	5.2612	5.18209
RSF1	Portal	0.365494	3.37211e-09	3.94344e-08	1	6.01632	5.67885	5.59212	5.68151
STAT4	Portal	0.365373	2.48866e-07	1.7628e-06	1	5.18763	4.84048	4.81044	4.81584
LRRC2	Portal	0.365178	1.73939e-06	9.6979e-06	1	5.24604	4.81971	4.90973	4.91315
MAP3K11	Portal	0.365018	5.42072e-09	5.97027e-08	1	5.29172	4.83315	4.99872	4.94824
SHKBP1	Portal	0.364988	1.65863e-07	1.23289e-06	1	5.40984	5.00234	5.0688	5.06341
YWHAB	Portal	0.364945	3.27536e-09	3.83763e-08	1	5.87326	5.36469	5.55518	5.60507
YWHAH	Portal	0.364879	8.8826e-09	9.22946e-08	1	6.00467	5.66927	5.64698	5.60312
OR6P1	Portal	0.364855	1.32524e-09	1.72931e-08	1	5.14849	4.69495	4.72389	4.93207
WDR20	Portal	0.364837	1.54547e-09	1.9801e-08	1	5.47911	5.06059	5.14947	5.13276
THAP12	Portal	0.364832	2.01214e-08	1.89938e-07	1	5.73358	5.43414	5.35943	5.31267
ARHGEF17	Portal	0.364466	2.93195e-12	7.92791e-11	1	5.09017	4.89276	4.81196	4.4724
MAGED1	Portal	0.364387	9.12018e-07	5.48825e-06	1	6.09532	5.67966	5.75665	5.75648
MYO1C	Portal	0.364232	3.89545e-10	5.91375e-09	1	5.75588	5.24884	5.47633	5.44976
FOXP1	Portal	0.364115	1.39927e-06	7.99833e-06	1	5.22614	4.88163	4.87406	4.83039
MYMK	Portal	0.364053	2.83357e-07	1.97736e-06	1	4.79528	4.31155	4.42555	4.55657
HIC1	Portal	0.363947	7.00926e-06	3.30823e-05	1	5.52061	5.13374	5.18557	5.15069
CCDC14	Portal	0.363917	8.8262e-07	5.33056e-06	1	5.70176	5.32544	5.27248	5.41561
ZMAT3	Portal	0.363838	9.03218e-14	3.53584e-12	1	6.77559	6.36993	6.46566	6.39966
MAFA	Portal	0.363799	4.77021e-07	3.12232e-06	1	5.51352	5.21352	5.18768	5.04795
HIF3A	Portal	0.363792	6.01587e-08	5.00232e-07	1	5.2339	4.99724	4.93349	4.67958
TMEM171	Portal	0.363769	1.56263e-05	6.72841e-05	1	5.02355	4.73916	4.5762	4.66398
PCNX1	Portal	0.363738	1.97481e-09	2.46148e-08	1	5.88642	5.55428	5.48976	5.524
CHAF1B	Portal	0.363616	1.01876e-07	7.98311e-07	1	4.73331	4.35773	4.21458	4.53677
ZRANB2	Portal	0.363573	3.16737e-09	3.73493e-08	1	5.63029	5.30175	5.34045	5.15795
CELSR3	Portal	0.363503	1.834e-05	7.74788e-05	1	4.31452	3.97349	4.03352	3.84605
RPS6	Portal	0.363335	7.51343e-14	3.01193e-12	1	8.18489	7.81744	7.82871	7.81851
PILRB	Portal	0.363306	5.21978e-10	7.56394e-09	1	6.48711	6.21694	6.03443	6.12003
HEXIM1	Portal	0.363018	3.19859e-11	6.59844e-10	1	6.83437	6.52984	6.43095	6.45328
TMEM126B	Portal	0.362934	6.64487e-06	3.16062e-05	1	5.50909	5.19191	5.08975	5.1568
PSPH	Portal	0.362809	4.66213e-07	3.0614e-06	1	5.22255	4.85801	4.7608	4.96042
WDR90	Portal	0.362647	1.88496e-05	7.93396e-05	1	4.71521	4.26755	4.28716	4.50298
LRFN4	Portal	0.362479	3.34165e-06	1.72824e-05	1	5.20733	4.76742	4.9066	4.86054
ERBIN	Portal	0.36247	1.78077e-09	2.24862e-08	1	5.48049	5.16939	5.17983	5.00485
IKZF3	Portal	0.362429	3.98742e-07	2.66602e-06	1	4.98021	4.66344	4.61136	4.57854
LRRC41	Portal	0.361967	3.89501e-10	5.91375e-09	1	5.88437	5.49753	5.5294	5.54029
CCL19	Portal	0.361894	0.000119712	0.000405916	1	5.39381	5.10577	4.89241	5.09758
DPM3	Portal	0.361765	1.27917e-07	9.71708e-07	1	5.67178	5.3977	5.22218	5.31015
ASPG	Portal	0.361654	1.03972e-10	1.84974e-09	1	6.91551	6.685	6.51315	6.46341
FHOD1	Portal	0.361552	6.79902e-08	5.60279e-07	1	5.14303	4.74779	4.8529	4.74375
SLC1A5	Portal	0.361461	9.21506e-09	9.5425e-08	1	5.25239	4.90837	4.88602	4.87841
CX3CL1	Portal	0.36131	2.15364e-05	8.93779e-05	1	5.20077	4.88342	4.75818	4.87678
ZNF302	Portal	0.361305	7.91198e-08	6.39648e-07	1	5.41544	5.12246	5.09727	4.94268
MRPL38	Portal	0.361216	6.40925e-08	5.30301e-07	1	5.51237	5.07294	5.09565	5.28488
TCTN2	Portal	0.36079	1.53257e-05	6.61248e-05	1	4.71231	4.34882	4.42663	4.27912
COG1	Portal	0.36065	3.81414e-05	0.000148584	1	4.5877	4.31163	4.14353	4.22599
DDX42	Portal	0.360559	5.39736e-07	3.46852e-06	1	5.89234	5.61368	5.50005	5.48161
RPA1	Portal	0.360539	3.68826e-07	2.48501e-06	1	5.50837	5.24527	5.1106	5.08763
RTL8C	Portal	0.360366	1.41319e-12	4.12497e-11	1	6.64255	6.31896	6.26984	6.25776
SEPTIN11	Portal	0.360334	1.26477e-08	1.25825e-07	1	5.79195	5.38738	5.45349	5.45397
BRDT	Portal	0.360312	8.39031e-07	5.09749e-06	1	4.83965	4.62362	4.42302	4.39137
JAM2	Portal	0.360292	3.88669e-07	2.60532e-06	1	5.35933	5.00093	5.00612	4.99004
SLC17A9	Portal	0.360268	2.33179e-09	2.84085e-08	1	6.81054	6.55086	6.38863	6.41134
HPCAL1	Portal	0.360148	1.56265e-10	2.67384e-09	1	5.66474	5.25666	5.2889	5.3682
SIPA1L3	Portal	0.360072	4.32104e-07	2.86405e-06	1	5.65052	5.29328	5.26003	5.31804
CAMSAP3	Portal	0.359981	3.15673e-06	1.64232e-05	1	6.09803	5.73817	5.71677	5.75921
NAP1L4	Portal	0.359915	9.50144e-12	2.25425e-10	1	5.80453	5.41631	5.47079	5.44675
ATP11A	Portal	0.359899	1.84146e-09	2.3157e-08	1	5.48849	5.03961	5.13478	5.21138
AKT3	Portal	0.35967	5.03406e-06	2.47855e-05	1	5.46638	5.19313	5.04789	5.0791
C9orf24	Portal	0.359441	4.94081e-10	7.2224e-09	1	5.06622	4.74224	4.79668	4.58143
PRR5	Portal	0.35929	1.70325e-09	2.16263e-08	1	5.96462	5.57426	5.60586	5.63589
PEX5L	Portal	0.358941	3.25066e-07	2.22363e-06	1	4.91895	4.41796	4.59954	4.66253
ZNF16	Portal	0.358799	1.04026e-07	8.13422e-07	1	5.00963	4.5259	4.68535	4.74124
TMEM97	Portal	0.358629	6.7244e-08	5.55126e-07	1	5.85091	5.53239	5.5436	5.40085
CT62	Portal	0.358547	9.2144e-06	4.21571e-05	1	4.272	3.79078	3.913	4.03657
UBE2D2	Portal	0.358478	0.000203512	0.000646563	1	4.55393	4.1855	4.17543	4.22543
OR11H4	Portal	0.358463	1.2845e-06	7.43252e-06	1	5.02987	4.7468	4.56936	4.69806
SLC22A5	Portal	0.358381	1.2033e-07	9.20905e-07	1	5.22187	4.82952	4.87062	4.89031
NACA	Portal	0.358313	5.78467e-13	1.84386e-11	1	7.41536	7.00664	7.09313	7.07137
OR1G1	Portal	0.358275	6.68696e-07	4.18876e-06	1	5.18315	4.94438	4.76528	4.76497
PRAC1	Portal	0.358026	4.57198e-09	5.14033e-08	1	5.71442	5.33684	5.3115	5.42086
SYNJ2	Portal	0.357985	4.21956e-10	6.31901e-09	1	5.29651	5.02896	4.90296	4.88367
TTC17	Portal	0.357962	4.91355e-14	2.05496e-12	1	5.991	5.43872	5.6718	5.7886
SFPQ	Portal	0.357917	7.55823e-11	1.39326e-09	1	6.73147	6.3885	6.38908	6.34306
FKBP7	Portal	0.357766	0.000179848	0.000580216	1	4.55457	4.21808	4.25338	4.11896
ELF3	Portal	0.357665	1.12315e-07	8.68254e-07	1	5.97627	5.63044	5.55001	5.67539
ITGB4	Portal	0.357383	3.42591e-06	1.76486e-05	1	5.39548	5.08569	5.05163	4.97695
VCPIP1	Portal	0.357349	1.68765e-08	1.62397e-07	1	5.55317	5.09173	5.20641	5.28932
EVC2	Portal	0.357328	4.62798e-08	3.96499e-07	1	5.0425	4.5842	4.80294	4.66837
GGCX	Portal	0.357213	2.38492e-13	8.4531e-12	1	6.6275	6.21443	6.32767	6.26875
TNS4	Portal	0.357012	7.67393e-07	4.7151e-06	1	4.85812	4.55562	4.42474	4.52296
AGO2	Portal	0.356447	1.84429e-09	2.31767e-08	1	5.46333	5.12423	4.97298	5.22343
CDC23	Portal	0.35634	7.43841e-09	7.86236e-08	1	5.4788	4.98865	5.16679	5.21194
NLRC3	Portal	0.356112	0.000159852	0.000524368	1	4.25917	3.93318	3.86322	3.91277
GJC2	Portal	0.356069	1.52748e-09	1.96116e-08	1	5.73897	5.28552	5.41394	5.44925
IFNA14	Portal	0.356045	5.06714e-11	9.84473e-10	1	5.41538	5.20525	5.00813	4.96463
PLCB1	Portal	0.355906	1.65614e-06	9.2739e-06	1	4.67157	4.25255	4.2631	4.43133
ERC1	Portal	0.355905	8.97273e-08	7.14084e-07	1	5.19746	4.96851	4.85426	4.7019
PHF19	Portal	0.355864	0.000643858	0.0017599	1	4.89818	4.47851	4.49566	4.65277
SLC27A3	Portal	0.355809	9.04067e-09	9.37778e-08	1	5.27017	4.86415	4.9526	4.92632
NRP1	Portal	0.355613	2.28091e-10	3.72576e-09	1	6.0212	5.81989	5.61212	5.56477
SPEN	Portal	0.355596	2.60443e-08	2.37897e-07	1	5.80975	5.38884	5.44392	5.52971
HMGB1	Portal	0.355483	3.61767e-12	9.57066e-11	1	7.69384	7.37805	7.33947	7.29754
G2E3	Portal	0.355424	3.56213e-09	4.13405e-08	1	5.31815	4.86442	5.04989	4.97387
NR2F6	Portal	0.354782	5.37671e-10	7.76073e-09	1	6.54711	6.19655	6.18348	6.19696
LMF2	Portal	0.35452	8.76507e-07	5.29713e-06	1	5.68281	5.31638	5.35676	5.31173
MRAS	Portal	0.354291	9.90453e-06	4.479e-05	1	4.78333	4.48113	4.43529	4.37071
HDDC2	Portal	0.354244	6.05014e-09	6.58451e-08	1	5.12419	4.71634	4.66772	4.92578
CFAP70	Portal	0.354112	1.34291e-05	5.88585e-05	1	4.81857	4.51821	4.37026	4.50491
OR1E1	Portal	0.354112	1.63986e-07	1.22141e-06	1	5.12744	4.88287	4.72888	4.70822
EVL	Portal	0.354047	4.6349e-08	3.96907e-07	1	6.9149	6.68592	6.49401	6.50262
PIGT	Portal	0.3537	1.61103e-09	2.05692e-08	1	5.85428	5.48984	5.46625	5.54564
RABEP1	Portal	0.353629	4.25346e-08	3.67672e-07	1	5.06787	4.69868	4.75553	4.68852
CDC42EP5	Portal	0.353585	5.96341e-07	3.78741e-06	1	5.41608	5.02948	4.98251	5.17549
SORBS3	Portal	0.353457	2.38863e-08	2.20268e-07	1	6.13274	5.79309	5.82884	5.71592
RPS13	Portal	0.353451	4.9108e-12	1.25225e-10	1	7.3797	6.99623	7.05064	7.03187
H2BU1	Portal	0.353428	1.03829e-09	1.39044e-08	1	5.46803	5.12389	5.1464	5.07351
IFIH1	Portal	0.35338	2.26281e-09	2.76739e-08	1	5.68861	5.43213	5.29605	5.27751
RPL35A	Portal	0.35337	6.46784e-15	3.41234e-13	1	7.41317	7.05358	7.0816	7.04421
PSENEN	Portal	0.353235	7.11094e-10	9.94767e-09	1	5.90399	5.46762	5.51738	5.66727
MRPS21	Portal	0.353062	2.80537e-08	2.54103e-07	1	6.11432	5.78003	5.76856	5.73518
MET	Portal	0.352938	2.33458e-08	2.16151e-07	1	5.4243	4.95976	5.04991	5.20442
SETSIP	Portal	0.35279	7.37877e-10	1.02399e-08	1	6.68919	6.25515	6.3615	6.39254
FARP1	Portal	0.352719	2.39234e-10	3.87331e-09	1	6.81377	6.51653	6.41802	6.44859
DDX25	Portal	0.352435	2.66556e-07	1.87508e-06	1	5.26395	4.88117	4.87512	4.97826
CCDC6	Portal	0.352378	2.92594e-07	2.03101e-06	1	5.25371	4.90947	4.90374	4.89078
LMF1	Portal	0.352312	3.24213e-09	3.80841e-08	1	5.21902	4.77945	4.85401	4.96667
MYO5B	Portal	0.352226	1.63073e-09	2.07773e-08	1	5.71676	5.27393	5.40565	5.41401
TRAPPC11	Portal	0.352113	4.49191e-09	5.0596e-08	1	5.25429	5.07161	4.83151	4.80342
USP22	Portal	0.352086	1.79152e-09	2.25753e-08	1	5.99665	5.72274	5.61764	5.5933
LMNA	Portal	0.352004	1.34069e-09	1.74699e-08	1	6.42445	6.07964	6.06333	6.07437
MZT1	Portal	0.351793	8.62852e-06	3.98267e-05	1	5.09377	4.84929	4.66736	4.70928
HNRNPA2B1	Portal	0.351615	2.3337e-13	8.28758e-12	1	8.51766	8.14046	8.15072	8.20694
NSD3	Portal	0.351416	8.74823e-08	6.99249e-07	1	5.79351	5.42066	5.48235	5.42328
CIB1	Portal	0.351407	6.65184e-11	1.2462e-09	1	6.06228	5.54025	5.71155	5.88083
VAMP2	Portal	0.351206	1.16501e-10	2.04295e-09	1	5.43204	5.09914	5.07686	5.06652
PPARGC1A	Portal	0.351159	4.07794e-06	2.06029e-05	1	5.80841	5.46586	5.39483	5.51108
CEP70	Portal	0.350933	6.97237e-07	4.34005e-06	1	5.49087	5.11268	5.08158	5.22555
KRTAP12-3	Portal	0.350827	9.18379e-08	7.28356e-07	1	5.96584	5.70361	5.58063	5.56079
MCOLN3	Portal	0.35051	3.08519e-06	1.60966e-05	1	4.82665	4.47435	4.42832	4.52577
TMED9	Portal	0.350413	2.10726e-07	1.5232e-06	1	6.50717	6.14999	6.14985	6.17042
RPLP1	Portal	0.350363	2.58331e-12	7.0685e-11	1	7.0743	6.71943	6.71235	6.74003
SPSB3	Portal	0.350024	4.44679e-10	6.60009e-09	1	5.91927	5.51888	5.63419	5.55466
NUDT1	Portal	0.349838	3.34426e-05	0.000132243	1	4.72274	4.34084	4.34217	4.43569
ATP6V1C1	Portal	0.349657	7.43308e-09	7.86125e-08	1	5.48036	5.09067	5.12949	5.17195
GBA2	Portal	0.349641	5.07473e-07	3.2923e-06	1	5.97547	5.6976	5.59665	5.58325
XRCC2	Portal	0.349602	2.79958e-09	3.34855e-08	1	6.77709	6.46008	6.40211	6.42029
MAP3K9	Portal	0.349566	1.16019e-08	1.16782e-07	1	4.85131	4.55928	4.40787	4.53808
PRPF4B	Portal	0.349432	4.85028e-09	5.42333e-08	1	6.32858	5.93984	6.03547	5.96213
EGLN2	Portal	0.349325	2.07248e-06	1.13212e-05	1	5.31851	4.95513	5.00585	4.94658
CNP	Portal	0.349276	2.07238e-08	1.95023e-07	1	5.72206	5.29223	5.41366	5.41245
NUTM2A	Portal	0.34924	2.1638e-10	3.5598e-09	1	5.32526	4.90466	4.89157	5.13184
CMPK1	Portal	0.349024	4.32613e-08	3.73602e-07	1	5.22105	4.81894	4.7987	4.99844
FSBP	Portal	0.348495	2.53719e-10	4.07905e-09	1	5.0774	4.73944	4.62225	4.82502
PPP1CC	Portal	0.348364	4.64765e-10	6.85389e-09	1	5.93496	5.57803	5.55658	5.62518
PPP2R5E	Portal	0.348336	3.17207e-06	1.64843e-05	1	5.43288	5.09291	5.0914	5.06933
FBXW4	Portal	0.34804	3.45475e-10	5.34816e-09	1	6.14993	5.76005	5.76606	5.87955
DUSP22	Portal	0.348021	1.22669e-07	9.35692e-07	1	5.54852	5.2877	5.0781	5.2357
CEP41	Portal	0.348005	0.000166702	0.000543824	1	4.39629	3.95757	4.06829	4.119
PTPRK	Portal	0.347975	9.00472e-09	9.34577e-08	1	6.11421	5.84999	5.72119	5.72752
CCT3	Portal	0.347891	1.48882e-11	3.35396e-10	1	6.19195	5.70989	5.86286	5.95943
PLAAT1	Portal	0.347882	4.74868e-09	5.3227e-08	1	5.25382	4.89875	4.78209	5.03698
FBXW10	Portal	0.347805	1.2196e-07	9.30665e-07	1	5.18356	4.93529	4.78704	4.78494
RPL27	Portal	0.347728	9.32065e-12	2.21955e-10	1	7.63827	7.27313	7.28294	7.31555
PPP3CB	Portal	0.347577	1.4434e-11	3.25963e-10	1	5.76748	5.35947	5.37513	5.52512
RPS19	Portal	0.347548	7.14389e-12	1.76056e-10	1	7.75828	7.37984	7.3618	7.49057
PYROXD1	Portal	0.347494	1.99847e-07	1.45315e-06	1	5.3324	4.94981	4.97581	5.02912
ULK3	Portal	0.347493	7.79782e-07	4.78084e-06	1	5.01017	4.62356	4.64323	4.72125
FGF10	Portal	0.347415	2.40299e-06	1.29495e-05	1	4.68976	4.16841	4.3769	4.48171
MAVS	Portal	0.347293	1.21769e-07	9.29594e-07	1	6.0117	5.59921	5.65194	5.74207
C4orf51	Portal	0.347263	1.59193e-06	8.95186e-06	1	4.99392	4.72514	4.57762	4.63723
SNRNP70	Portal	0.347202	3.11491e-08	2.78913e-07	1	6.29512	6.09524	5.90684	5.84167
GPAT2	Portal	0.347091	3.7613e-09	4.33778e-08	1	5.82099	5.58352	5.44123	5.39693
SCO2	Portal	0.346837	1.77437e-06	9.86298e-06	1	4.70148	4.31913	4.27332	4.47147
MBNL1	Portal	0.346829	9.46476e-07	5.66661e-06	1	5.48642	5.12602	5.11917	5.17359
RAD54L2	Portal	0.346714	6.63739e-09	7.13899e-08	1	5.40674	5.07068	4.96907	5.14033
PGA3	Portal	0.346671	2.37557e-07	1.69314e-06	1	5.25867	4.8973	4.96121	4.87748
ZNF276	Portal	0.346624	9.15948e-08	7.27056e-07	1	5.21647	4.91076	4.88758	4.81121
SDF2L1	Portal	0.346588	2.10773e-09	2.59718e-08	1	5.94716	5.64264	5.58423	5.57484
SCRN1	Portal	0.346509	1.26837e-07	9.65075e-07	1	5.26315	4.96785	4.89725	4.88483
HOXA5	Portal	0.346332	0.001015	0.00261543	1	4.36679	4.0017	4.01134	4.04833
PXK	Portal	0.34618	3.00775e-05	0.000120389	1	4.82913	4.49559	4.48364	4.46962
SPON1	Portal	0.346065	1.63253e-05	6.99004e-05	1	5.09854	4.7893	4.73827	4.72985
PFAS	Portal	0.346022	1.78191e-07	1.31547e-06	1	5.51312	5.21753	5.13937	5.14439
CAMSAP1	Portal	0.346008	5.70392e-08	4.76668e-07	1	5.20326	4.88083	4.8918	4.79913
GABBR1	Portal	0.345826	5.33328e-05	0.000199225	1	1.43261	0.962068	1.12039	1.1779
GPR39	Portal	0.345607	3.57451e-05	0.000140171	1	1.53083	1.19962	1.28003	1.07603
CCDC51	Portal	0.345513	2.07611e-06	1.13343e-05	1	4.72578	4.40892	4.2505	4.48137
NGDN	Portal	0.345285	1.84366e-05	7.77975e-05	1	5.05531	4.72767	4.6641	4.73832
FBXL5	Portal	0.34515	1.28108e-07	9.72329e-07	1	5.93619	5.58135	5.62296	5.5688
GPA33	Portal	0.3451	0.000268352	0.000820684	1	4.95855	4.72325	4.56509	4.552
PDIA6	Portal	0.344932	2.8253e-10	4.46792e-09	1	7.42462	7.10679	7.08512	7.04715
SMAD2	Portal	0.344794	3.16261e-09	3.73172e-08	1	5.82413	5.51019	5.46183	5.46599
OST4	Portal	0.344675	1.32737e-10	2.30345e-09	1	6.62263	6.2385	6.26595	6.32941
ARF3	Portal	0.344439	1.9526e-06	1.07302e-05	1	5.2097	4.84298	4.87011	4.88269
DDIT4	Portal	0.344371	0.000190949	0.000611728	1	4.92255	4.66553	4.57549	4.49351
GSDMD	Portal	0.344345	2.25113e-09	2.76079e-08	1	5.81317	5.40661	5.47188	5.52798
STK38L	Portal	0.344232	6.77289e-06	3.2139e-05	1	5.40446	5.06782	5.05321	5.05966
EFTUD2	Portal	0.34415	2.4969e-10	4.0178e-09	1	5.66972	5.17957	5.33939	5.45774
REXO4	Portal	0.343734	3.68778e-10	5.66087e-09	1	5.54974	5.07303	5.29296	5.25203
H3C4	Portal	0.343645	6.52411e-10	9.22114e-09	1	6.13741	5.97804	5.75205	5.65122
POU2AF1	Portal	0.343635	2.31265e-07	1.65023e-06	1	4.89266	4.48328	4.62595	4.53785
KLHL5	Portal	0.343508	1.47889e-05	6.40538e-05	1	5.94251	5.57935	5.63165	5.58601
PHIP	Portal	0.343251	2.74069e-08	2.4849e-07	1	5.74839	5.42775	5.35832	5.42934
FAM90A1	Portal	0.343196	9.63331e-08	7.59414e-07	1	6.07506	5.72278	5.82744	5.64537
ARHGEF18	Portal	0.342942	1.4601e-09	1.88254e-08	1	5.77378	5.48628	5.42341	5.38283
SYCE3	Portal	0.342688	8.94348e-06	4.10917e-05	1	4.6243	4.24219	4.2506	4.35204
NOP53	Portal	0.342583	2.41227e-09	2.93306e-08	1	6.4528	6.11651	6.09408	6.12007
ZNF391	Portal	0.342577	5.44904e-09	5.99787e-08	1	5.73005	5.51431	5.3478	5.30032
PANK3	Portal	0.342517	7.51172e-05	0.000268688	1	5.0284	4.72227	4.6957	4.63967
BBS9	Portal	0.342506	1.49247e-05	6.45656e-05	1	4.6959	4.36561	4.42757	4.26701
LTA4H	Portal	0.342488	3.6533e-09	4.22384e-08	1	5.60924	5.21111	5.25004	5.33911
P4HTM	Portal	0.342294	2.67495e-10	4.27434e-09	1	5.80113	5.46815	5.48394	5.42442
CSNK1G3	Portal	0.342092	1.78874e-09	2.25558e-08	1	5.30686	4.97382	4.89516	5.02532
NDUFS4	Portal	0.342023	9.39543e-12	2.23446e-10	1	5.73452	5.23437	5.36888	5.57426
SEC14L4	Portal	0.342015	1.0706e-08	1.08959e-07	1	5.62019	5.16625	5.31382	5.35446
YBX3	Portal	0.341913	3.6667e-05	0.000143327	1	5.77532	5.44384	5.40555	5.45084
ZNF598	Portal	0.341874	1.22409e-06	7.12112e-06	1	5.3327	4.97717	4.99998	4.99533
FBXL8	Portal	0.341838	1.29161e-05	5.68272e-05	1	5.56297	5.18881	5.25937	5.21522
GALNT7	Portal	0.341809	5.77485e-08	4.82157e-07	1	5.103	4.90132	4.72404	4.65822
EEF1G	Portal	0.341746	3.32225e-12	8.85289e-11	1	7.36279	7.02597	7.01437	7.02279
CMC2	Portal	0.341617	4.66586e-10	6.8697e-09	1	5.90978	5.50602	5.53377	5.66469
FFAR2	Portal	0.341615	6.78529e-06	3.21824e-05	1	4.49502	4.17267	4.03862	4.24893
TMEM250	Portal	0.341497	7.03801e-11	1.30523e-09	1	5.61599	5.10125	5.33023	5.39199
TP53TG3	Portal	0.341309	2.6612e-07	1.87274e-06	1	5.23019	4.98755	4.90423	4.77487
KIF13B	Portal	0.341299	2.50565e-08	2.29674e-07	1	5.58015	5.10516	5.38186	5.22953
FIGN	Portal	0.341249	1.96752e-09	2.45405e-08	1	4.99255	4.70281	4.53781	4.71329
NR4A1	Portal	0.341248	0.00023838	0.000741054	1	4.98439	4.54871	4.7283	4.6524
TSC2	Portal	0.341138	5.54825e-11	1.06e-09	1	5.9429	5.70064	5.65991	5.44474
PRH2	Portal	0.341062	2.41373e-06	1.29959e-05	1	4.84936	4.44348	4.51465	4.56676
YKT6	Portal	0.341034	1.32722e-07	1.00361e-06	1	5.64977	5.32713	5.40898	5.19009
CD55	Portal	0.340968	2.64912e-08	2.41619e-07	1	6.00318	5.57027	5.68491	5.73146
PCGF1	Portal	0.340951	2.49845e-07	1.76906e-06	1	4.96977	4.65132	4.60894	4.62621
DNMT1	Portal	0.34087	5.16991e-05	0.000193872	1	4.57886	4.14315	4.27786	4.29297
MCAM	Portal	0.340834	0.000372311	0.00109004	1	5.14994	4.78573	4.87503	4.76654
PLEKHF2	Portal	0.340691	1.54991e-05	6.68147e-05	1	5.13408	4.78237	4.81084	4.78696
KCTD21	Portal	0.340631	4.03537e-08	3.5047e-07	1	5.39007	5.07356	5.13143	4.94331
OAZ2	Portal	0.340622	4.13582e-08	3.58347e-07	1	5.97985	5.70058	5.71082	5.50628
CFAP126	Portal	0.340589	5.84767e-07	3.72143e-06	1	5.14993	4.79609	4.83785	4.79409
YY1AP1	Portal	0.340564	1.00121e-08	1.02636e-07	1	6.08758	5.75222	5.75955	5.72928
FBXO24	Portal	0.340457	6.69933e-09	7.19717e-08	1	5.16488	4.8928	4.83563	4.74484
ZNF771	Portal	0.340336	3.69067e-10	5.66087e-09	1	6.23979	5.90323	5.82562	5.96952
WBP2NL	Portal	0.340311	4.96405e-07	3.23227e-06	1	4.91144	4.54722	4.55832	4.60785
OR52M1	Portal	0.340151	8.04677e-06	3.74401e-05	1	4.90965	4.50439	4.54557	4.65853
PRR14	Portal	0.34015	3.34265e-10	5.19653e-09	1	5.75268	5.47648	5.35011	5.411
HNRNPA0	Portal	0.338941	3.14579e-09	3.71426e-08	1	5.81752	5.39432	5.49791	5.5435
HMGN4	Portal	0.338827	1.16484e-05	5.19465e-05	1	5.33048	4.95575	4.96369	5.05552
SPOP	Portal	0.338661	2.39842e-08	2.2103e-07	1	5.64906	5.36793	5.20785	5.35542
PRSS50	Portal	0.33861	7.78096e-07	4.77309e-06	1	4.93034	4.45069	4.60021	4.72429
BPIFA2	Portal	0.338571	3.23872e-06	1.67927e-05	1	4.91989	4.52208	4.54865	4.67323
TNK2	Portal	0.338474	2.28435e-08	2.12573e-07	1	5.52557	5.17148	5.28709	5.10271
RAB3IP	Portal	0.338457	2.57612e-06	1.37653e-05	1	5.18576	4.84064	4.87492	4.82634
RERG	Portal	0.33824	1.42615e-05	6.21475e-05	1	4.67887	4.34121	4.27143	4.40926
TRNP1	Portal	0.338221	7.55211e-07	4.65135e-06	1	5.29311	5.04763	4.9714	4.84563
MUC17	Portal	0.338179	9.32386e-07	5.59066e-06	1	5.73445	5.43959	5.45606	5.29315
ARHGAP23	Portal	0.33813	3.17593e-09	3.74022e-08	1	5.73894	5.54176	5.38111	5.27954
LDB1	Portal	0.338085	1.6308e-06	9.15082e-06	1	5.10982	4.81492	4.78329	4.717
C1orf194	Portal	0.337892	7.49735e-08	6.10969e-07	1	4.89161	4.51499	4.54878	4.59738
TRPT1	Portal	0.33775	8.32735e-10	1.13927e-08	1	5.2377	4.99899	4.92376	4.7771
ARSA	Portal	0.337747	1.01714e-12	3.07654e-11	1	6.15314	5.67726	5.86507	5.90386
PI15	Portal	0.337737	8.48283e-07	5.14009e-06	1	4.8253	4.43952	4.43517	4.58801
STMN1	Portal	0.337683	1.9143e-07	1.40018e-06	1	4.60559	4.16992	4.45073	4.18308
TNFRSF13B	Portal	0.337575	3.08259e-07	2.12608e-06	1	4.85345	4.49169	4.51333	4.54262
TBC1D3C	Portal	0.337523	1.53598e-08	1.4921e-07	1	6.04294	5.72317	5.66866	5.72442
ITGB1	Portal	0.337513	2.60323e-09	3.13618e-08	1	7.37332	7.027	6.99134	7.08907
ITGA9	Portal	0.337371	1.7037e-06	9.51337e-06	1	5.23101	4.77063	4.98493	4.92536
MDM4	Portal	0.337143	2.36878e-11	5.01624e-10	1	6.19707	5.83976	5.93339	5.80664
ZNF785	Portal	0.336985	3.21944e-06	1.67069e-05	1	5.12686	4.71974	4.84731	4.80258
TMEM258	Portal	0.336829	2.21235e-10	3.62344e-09	1	6.61386	6.17568	6.25073	6.4047
FOXD4L5	Portal	0.336779	8.3059e-07	5.05122e-06	1	6.76733	6.41853	6.42216	6.45096
G6PC3	Portal	0.336718	2.69831e-05	0.000109169	1	5.23834	4.89329	4.92236	4.88922
ZNF559	Portal	0.336603	2.92073e-09	3.4686e-08	1	5.16527	4.6828	4.82197	4.98122
SVOP	Portal	0.336168	3.57015e-07	2.41416e-06	1	4.59474	4.28312	4.15823	4.33437
TBC1D16	Portal	0.336108	7.91894e-09	8.33898e-08	1	5.54843	5.19856	5.16784	5.27056
SCD5	Portal	0.336071	6.74298e-07	4.22097e-06	1	5.21472	4.83983	4.88632	4.9098
SMARCC2	Portal	0.335933	4.41394e-08	3.80291e-07	1	5.82559	5.51962	5.49331	5.45602
BIN3	Portal	0.335772	0.00535387	0.0110645	1	4.47967	4.12388	4.15449	4.15333
HSD17B2	Portal	0.335714	2.60255e-06	1.38742e-05	1	6.20795	5.85007	5.84899	5.91765
MRTFB	Portal	0.335685	1.24059e-08	1.23588e-07	1	5.60027	5.22205	5.31294	5.25878
RBM26	Portal	0.335587	9.55595e-09	9.83449e-08	1	5.57624	5.2507	5.22278	5.24848
TADA1	Portal	0.335481	1.30724e-07	9.90548e-07	1	5.56361	5.23972	5.28991	5.15476
OSGIN1	Portal	0.335228	3.42065e-07	2.32777e-06	1	6.1719	5.88695	5.83328	5.78979
MTCL1	Portal	0.335097	0.00049224	0.00139597	1	3.83461	3.4948	3.51613	3.48761
SPRR4	Portal	0.335095	5.54577e-08	4.65146e-07	1	5.28363	5.01243	4.94713	4.88606
KISS1	Portal	0.334839	4.59223e-08	3.94172e-07	1	5.02996	4.68165	4.66667	4.73705
PLEKHG4	Portal	0.334833	1.69665e-09	2.15724e-08	1	5.25145	4.85161	4.91843	4.9798
PACS1	Portal	0.334811	2.50602e-07	1.77373e-06	1	5.25133	4.92536	4.86659	4.95759
BEX2	Portal	0.334727	2.51523e-05	0.00010253	1	4.73375	4.45035	4.35457	4.39215
ZNF142	Portal	0.334653	2.09366e-06	1.142e-05	1	5.36359	5.0465	5.00484	5.03546
FAAH2	Portal	0.33459	0.000626861	0.00172035	1	4.39851	4.01716	4.07522	4.09937
PLXNB2	Portal	0.334534	1.46176e-07	1.09857e-06	1	5.99199	5.68524	5.69549	5.59164
ERLIN2	Portal	0.334322	4.67378e-06	2.32235e-05	1	5.51531	5.1237	5.26763	5.15165
PDZD4	Portal	0.334291	8.91026e-06	4.09595e-05	1	4.84907	4.42254	4.56437	4.55744
ITIH2	Portal	0.334242	1.82615e-06	1.01171e-05	1	7.25396	6.96687	6.89011	6.90217
GATA6	Portal	0.334069	1.65202e-07	1.22847e-06	1	5.51906	5.14187	5.16485	5.24825
NTSR1	Portal	0.33404	9.44746e-08	7.4733e-07	1	4.91434	4.52512	4.46598	4.7498
RPS6KA2	Portal	0.333909	2.06107e-05	8.59247e-05	1	5.0653	4.80876	4.71149	4.67391
HLA-G	Portal	0.333795	5.26182e-07	3.39448e-06	1	6.15767	5.88861	5.76727	5.81576
LAPTM4A	Portal	0.333748	1.31203e-11	2.99242e-10	1	6.84157	6.55266	6.50212	6.46868
VOPP1	Portal	0.333552	5.50018e-07	3.52349e-06	1	5.71056	5.41578	5.36781	5.34743
BEND4	Portal	0.333417	1.91961e-05	8.05945e-05	1	4.73875	4.32695	4.49694	4.39209
RBM4B	Portal	0.333354	2.48313e-07	1.76092e-06	1	5.40316	5.12925	5.01669	5.06349
MFF	Portal	0.332917	2.62641e-08	2.39785e-07	1	5.9023	5.53937	5.57055	5.59823
ARAP1	Portal	0.332646	2.63609e-06	1.40286e-05	1	5.36348	5.01414	4.98628	5.09207
HELZ	Portal	0.332564	4.82379e-08	4.10973e-07	1	5.74678	5.34535	5.42982	5.46748
FICD	Portal	0.332519	1.99299e-06	1.09228e-05	1	4.91981	4.60011	4.69422	4.46753
DDB1	Portal	0.332455	2.30982e-10	3.76628e-09	1	6.34336	5.95664	6.07001	6.00605
TROAP	Portal	0.332136	2.30713e-05	9.50177e-05	1	4.84854	4.54165	4.58049	4.42706
BAIAP2L1	Portal	0.331772	8.96917e-06	4.11788e-05	1	4.96448	4.61022	4.62044	4.66748
COP1	Portal	0.331732	1.0318e-07	8.0784e-07	1	5.77559	5.39621	5.428	5.50738
NAPEPLD	Portal	0.331317	4.64266e-06	2.30875e-05	1	5.04126	4.71435	4.68088	4.7346
SRSF8	Portal	0.331248	8.59082e-07	5.20037e-06	1	4.93027	4.70672	4.55773	4.5326
OR2AJ1	Portal	0.331187	7.6177e-07	4.68546e-06	1	4.93048	4.53995	4.61726	4.64066
HMGN2	Portal	0.331035	4.03408e-06	2.04432e-05	1	4.96963	4.709	4.58729	4.61949
DERL2	Portal	0.330969	2.22986e-08	2.07893e-07	1	5.31222	4.89052	4.96013	5.09311
MSL1	Portal	0.330905	7.09139e-10	9.9312e-09	1	5.87007	5.555	5.51991	5.54259
PDK1	Portal	0.330825	1.40804e-05	6.14344e-05	1	5.48648	5.10872	5.19024	5.16801
ITIH5	Portal	0.33078	7.08265e-06	3.33857e-05	1	4.80872	4.44177	4.41523	4.57683
TGFBR3L	Portal	0.330756	3.96922e-08	3.45215e-07	1	5.76575	5.4427	5.47146	5.39082
MED29	Portal	0.330584	8.55702e-05	0.000302303	1	5.56472	5.20719	5.24489	5.25033
CAMSAP2	Portal	0.330575	2.58874e-05	0.000105223	1	4.73571	4.39239	4.45433	4.36869
HSPB11	Portal	0.330559	6.96986e-07	4.34005e-06	1	5.47829	5.23567	5.12785	5.07967
MYBBP1A	Portal	0.330534	3.34936e-09	3.92182e-08	1	5.15163	4.97693	4.63318	4.85318
OSTM1	Portal	0.330509	2.8697e-07	1.9965e-06	1	5.63233	5.17136	5.30292	5.43119
USP10	Portal	0.3304	2.13827e-09	2.62951e-08	1	6.21769	5.95591	5.86016	5.8458
RPN2	Portal	0.330342	8.94002e-11	1.62032e-09	1	6.92854	6.58282	6.63685	6.57492
TAF1C	Portal	0.330268	4.94934e-05	0.000186821	1	4.97958	4.66921	4.64806	4.63065
HEPH	Portal	0.330252	1.81821e-06	1.00822e-05	1	4.97305	4.53779	4.7235	4.66712
OR9Q2	Portal	0.330016	2.73967e-08	2.4849e-07	1	5.61245	5.3328	5.30689	5.20762
ZSCAN5B	Portal	0.329689	5.75995e-08	4.81132e-07	1	6.14858	5.85463	5.77214	5.8299
PRAMEF14	Portal	0.329646	2.35112e-08	2.17245e-07	1	5.66516	5.35287	5.36303	5.29065
MCRIP1	Portal	0.329545	3.96057e-07	2.65097e-06	1	5.64903	5.3589	5.23803	5.36152
CLIP3	Portal	0.329533	9.22554e-09	9.54796e-08	1	5.15828	4.94549	4.68755	4.85321
TGDS	Portal	0.329287	0.000230388	0.000719033	1	5.08346	4.76369	4.74152	4.75731
NFYC	Portal	0.329259	1.15501e-09	1.53002e-08	1	5.68721	5.45603	5.29888	5.31895
RNASEK	Portal	0.329213	1.1719e-08	1.17806e-07	1	6.19952	5.90427	5.85637	5.85027
ENPP2	Portal	0.329187	2.48125e-05	0.000101393	1	5.0387	4.71904	4.75242	4.65708
AKAP1	Portal	0.329147	2.97804e-08	2.68155e-07	1	5.85582	5.47646	5.57349	5.53008
GRID2IP	Portal	0.329039	0.000103106	0.0003561	1	4.91494	4.60057	4.54712	4.61001
CLPTM1	Portal	0.328899	1.85927e-08	1.77331e-07	1	6.01534	5.65961	5.65182	5.74788
PCED1A	Portal	0.328885	5.69197e-05	0.000210525	1	5.16779	4.8137	4.84864	4.85437
RUSC2	Portal	0.328856	3.67386e-08	3.23512e-07	1	4.96125	4.52393	4.59688	4.77637
ICE2	Portal	0.328847	2.0612e-09	2.54839e-08	1	5.48195	5.02346	5.30887	5.12697
GMPS	Portal	0.328825	2.18085e-07	1.56898e-06	1	5.42444	4.9844	5.16886	5.13358
HAUS5	Portal	0.328721	5.92864e-08	4.93874e-07	1	5.56842	5.09478	5.27691	5.3474
ATP10D	Portal	0.328573	2.41267e-10	3.89936e-09	1	5.76735	5.52357	5.42576	5.36701
SERPINB9	Portal	0.328528	1.15758e-06	6.77932e-06	1	5.39902	5.07425	5.12015	5.01707
GNAS	Portal	0.32852	1.45717e-09	1.88219e-08	1	6.39477	6.12542	6.05644	6.01689
DYRK1B	Portal	0.327974	2.34506e-05	9.63855e-05	1	4.9708	4.5846	4.63769	4.7062
SLC35E1	Portal	0.327936	4.92319e-06	2.43245e-05	1	5.24145	4.99396	4.8412	4.9054
VCPKMT	Portal	0.327845	0.000631658	0.00173171	1	5.02576	4.73056	4.70102	4.66215
FILIP1L	Portal	0.327789	2.20523e-06	1.19645e-05	1	5.28743	5.02133	4.8612	4.99638
NDRG2	Portal	0.327671	1.58842e-09	2.03088e-08	1	6.40381	6.06018	5.98554	6.18269
SPANXN2	Portal	0.32767	3.8004e-06	1.94198e-05	1	4.97273	4.73581	4.50165	4.69772
SMPD3	Portal	0.32748	6.19806e-07	3.92131e-06	1	5.21802	4.84008	4.89924	4.93231
PLLP	Portal	0.327442	2.16073e-06	1.17439e-05	1	5.28684	4.96321	4.91303	5.00195
EPN2	Portal	0.327374	1.26596e-06	7.33882e-06	1	5.40753	5.17247	5.05072	5.01728
INPP5F	Portal	0.327354	3.732e-05	0.000145724	1	5.38761	5.09332	5.06174	5.02571
GALNT4	Portal	0.327324	4.7624e-08	4.0673e-07	1	5.25048	5.04358	4.88183	4.84408
KREMEN1	Portal	0.327216	2.45712e-06	1.32024e-05	1	5.24776	4.8997	4.96831	4.89364
LAMA5	Portal	0.327165	5.12042e-05	0.000192212	1	5.06582	4.7177	4.84487	4.65339
PEX16	Portal	0.3269	2.57351e-09	3.10649e-08	1	5.16281	4.95636	4.85743	4.69395
SLC25A29	Portal	0.326805	1.87529e-09	2.3518e-08	1	5.50101	5.24616	5.04638	5.23007
FOXC1	Portal	0.326787	0.000425634	0.0012266	1	1.29251	0.94063	0.913368	1.04317
KANSL1L	Portal	0.326739	9.08273e-07	5.4693e-06	1	5.49269	5.11235	5.15643	5.22908
VGLL3	Portal	0.326529	6.07992e-05	0.00022324	1	5.05701	4.76371	4.71457	4.71316
MMP15	Portal	0.326491	1.77267e-09	2.24074e-08	1	5.65823	5.23297	5.369	5.39325
FOXD4L1	Portal	0.326474	1.25603e-05	5.54479e-05	1	5.59573	5.27781	5.15026	5.3797
HPS3	Portal	0.32629	2.05087e-07	1.48478e-06	1	5.37142	4.98989	4.98874	5.15676
CDH19	Portal	0.326283	4.24443e-06	2.13325e-05	1	5.28103	5.00891	4.95085	4.90448
ITGA7	Portal	0.326236	0.000611414	0.00168476	1	4.69595	4.37262	4.29632	4.4402
PLCXD3	Portal	0.326182	0.000146018	0.000484441	1	5.25237	5.00754	4.93129	4.83973
DBP	Portal	0.326095	6.64833e-05	0.000241471	1	4.73651	4.37098	4.43458	4.42568
USH1C	Portal	0.326049	1.77109e-10	2.99699e-09	1	5.00488	4.68039	4.73057	4.62552
CEP162	Portal	0.326032	4.81604e-07	3.14559e-06	1	4.97928	4.64488	4.71304	4.60181
SIX4	Portal	0.325609	5.00179e-07	3.25165e-06	1	5.14649	4.69971	4.79755	4.96537
CHST7	Portal	0.325586	0.00139205	0.0034403	1	4.02793	3.75911	3.73566	3.61227
SFXN2	Portal	0.325459	9.41809e-06	4.29285e-05	1	4.21168	3.92386	3.95539	3.77941
OVOL3	Portal	0.325452	6.13907e-06	2.95061e-05	1	4.85629	4.55538	4.40402	4.63312
THBS4	Portal	0.325287	4.91282e-06	2.42798e-05	1	5.13865	4.81835	4.82543	4.7963
NOTCH2NLA	Portal	0.325201	1.50572e-05	6.50623e-05	1	6.06466	5.75486	5.73126	5.73226
HOGA1	Portal	0.325087	5.34802e-05	0.000199613	1	5.71801	5.38201	5.38949	5.40726
HPDL	Portal	0.325074	2.98315e-05	0.000119482	1	4.8994	4.54623	4.64672	4.53004
POLR2A	Portal	0.324976	1.94278e-08	1.84053e-07	1	5.69784	5.35337	5.40586	5.35935
PRCC	Portal	0.324895	2.19704e-05	9.10146e-05	1	5.27756	4.94027	4.92329	4.99442
ANGEL1	Portal	0.32487	4.91137e-06	2.42791e-05	1	5.13001	4.79904	4.79588	4.82051
LBR	Portal	0.324695	2.95075e-07	2.04591e-06	1	5.82682	5.46186	5.49614	5.54836
WDR13	Portal	0.324682	0.000675962	0.00183753	1	5.56168	5.23396	5.21278	5.26424
SYNGAP1	Portal	0.324489	3.20135e-08	2.8588e-07	1	5.51147	5.30912	5.19045	5.06137
FSTL5	Portal	0.324465	5.75097e-06	2.78743e-05	1	4.8919	4.39457	4.68889	4.61884
PTCD3	Portal	0.32438	5.7055e-07	3.64105e-06	1	5.20852	4.93431	4.89336	4.82477
ANKRD55	Portal	0.324318	1.95567e-05	8.19588e-05	1	4.77709	4.5259	4.46041	4.37199
ANAPC7	Portal	0.324138	1.08773e-09	1.45347e-08	1	5.38158	5.03851	5.07671	5.05712
PDSS2	Portal	0.324114	1.85448e-07	1.36248e-06	1	5.42938	5.15962	4.99674	5.15946
ZNF333	Portal	0.32405	6.763e-06	3.21181e-05	1	5.06272	4.7228	4.67175	4.82147
KCNH4	Portal	0.323882	6.35321e-06	3.04159e-05	1	4.92143	4.60283	4.61091	4.57891
RAVER1	Portal	0.323525	6.4145e-07	4.04344e-06	1	5.32419	5.07388	4.98892	4.93919
MAX	Portal	0.323473	2.28758e-07	1.63488e-06	1	5.91412	5.60921	5.62263	5.54009
LRRC57	Portal	0.323092	2.18372e-07	1.57043e-06	1	4.90108	4.4455	4.65414	4.63432
KCNJ16	Portal	0.322886	2.49899e-08	2.29292e-07	1	5.15503	4.68785	4.92279	4.88579
SCUBE2	Portal	0.322754	3.12961e-06	1.6296e-05	1	5.07253	4.68078	4.78837	4.78016
PPP1R2	Portal	0.322718	9.97749e-09	1.02396e-07	1	5.44893	5.17208	5.13691	5.06967
MTA1	Portal	0.322636	4.564e-12	1.17855e-10	1	5.89499	5.67066	5.5785	5.46789
RIOX1	Portal	0.322574	3.63698e-06	1.86542e-05	1	4.93736	4.58099	4.623	4.64038
SPECC1L	Portal	0.322511	5.27165e-07	3.39963e-06	1	5.62004	5.24723	5.33592	5.30945
OR56B4	Portal	0.322416	3.48718e-08	3.08552e-07	1	5.34443	5.0165	4.95354	5.09601
CHRNG	Portal	0.322309	1.52475e-06	8.62848e-06	1	4.86339	4.42422	4.65555	4.54349
MARVELD1	Portal	0.322287	0.000103808	0.00035812	1	5.12775	4.88961	4.84071	4.68607
CARD9	Portal	0.322192	1.84732e-07	1.3583e-06	1	5.28227	4.92534	4.99715	4.95774
GRB7	Portal	0.322027	2.06345e-05	8.60044e-05	1	4.93816	4.58285	4.59417	4.67138
ARL17B	Portal	0.321721	1.00935e-07	7.92632e-07	1	5.60242	5.28391	5.38007	5.17811
RPE	Portal	0.321708	1.79706e-09	2.26297e-08	1	5.49732	5.09343	5.18451	5.2489
PPP1R42	Portal	0.321704	3.63551e-06	1.86542e-05	1	4.77055	4.43886	4.4628	4.44488
TUBB2B	Portal	0.321665	1.19492e-05	5.30819e-05	1	5.13629	4.73464	4.78774	4.92149
CDC37	Portal	0.321623	3.46153e-08	3.07092e-07	1	6.52025	6.16447	6.16744	6.26398
NUP210	Portal	0.321323	1.73138e-09	2.1938e-08	1	5.30104	4.82261	4.99602	5.12052
PNMA8B	Portal	0.321305	2.79832e-06	1.47805e-05	1	4.61213	4.37239	4.25618	4.24391
CLDN10	Portal	0.321239	0.000453272	0.00129708	1	5.31846	4.99228	5.00558	4.99381
RPL29	Portal	0.321232	7.277e-10	1.01241e-08	1	7.92021	7.57624	7.59005	7.63066
FOXO3	Portal	0.321161	8.4957e-08	6.82331e-07	1	5.44405	5.15436	5.18312	5.03118
TMCC3	Portal	0.321053	7.14743e-06	3.36536e-05	1	5.03712	4.62748	4.81011	4.71061
RPL23	Portal	0.320721	1.48968e-10	2.56332e-09	1	7.44098	7.12154	7.14412	7.09513
RPS24	Portal	0.320675	1.34276e-09	1.74845e-08	1	8.26822	7.93431	7.92432	7.98399
MAN2B1	Portal	0.320657	1.1258e-09	1.4978e-08	1	5.59277	5.38497	5.25897	5.17239
LCN12	Portal	0.320539	5.74566e-05	0.000212382	1	4.52542	4.28805	4.09891	4.22769
PREP	Portal	0.320435	1.34319e-06	7.72347e-06	1	5.26227	4.99888	4.87396	4.95265
AAK1	Portal	0.320402	1.18357e-06	6.92049e-06	1	5.32171	4.9451	5.04453	5.01431
OTOP1	Portal	0.32036	1.43798e-09	1.85925e-08	1	5.77619	5.41961	5.55313	5.39475
FAM117B	Portal	0.320203	2.34159e-05	9.62858e-05	1	5.06932	4.86375	4.70119	4.68239
ODF4	Portal	0.320171	1.19391e-06	6.96986e-06	1	5.07499	4.75309	4.71536	4.79599
RPS7	Portal	0.320125	1.11381e-08	1.12732e-07	1	6.7307	6.41499	6.39199	6.42475
PODN	Portal	0.320103	9.3074e-06	4.25296e-05	1	5.0941	4.81495	4.8768	4.63025
MBD3L2	Portal	0.320049	2.22028e-07	1.59111e-06	1	5.52935	5.24934	5.23684	5.14173
TXLNA	Portal	0.320021	9.34984e-06	4.26704e-05	1	5.60707	5.28873	5.30297	5.26945
HDHD3	Portal	0.320012	6.79693e-10	9.55526e-09	1	5.83368	5.39756	5.55545	5.58799
MARCKS	Portal	0.319915	0.000290569	0.000878742	1	4.90454	4.4977	4.59169	4.66447
BDH2	Portal	0.319863	1.57487e-08	1.52665e-07	1	6.25942	5.95253	5.92755	5.93859
MEIKIN	Portal	0.319681	1.13956e-05	5.09244e-05	1	4.71978	4.30559	4.37644	4.51825
ATP13A2	Portal	0.319635	1.33191e-06	7.6658e-06	1	5.20498	4.8834	4.94876	4.82388
DDIAS	Portal	0.319575	9.73526e-06	4.4155e-05	1	4.86843	4.60889	4.57688	4.46081
STAT5B	Portal	0.319562	9.54306e-09	9.82672e-08	1	5.59144	5.23375	5.2913	5.2906
FZD10	Portal	0.319484	1.33781e-08	1.32125e-07	1	4.91486	4.54752	4.75827	4.48036
LDB3	Portal	0.319445	3.71731e-06	1.90376e-05	1	5.10533	4.62714	4.9178	4.81272
RBP7	Portal	0.319443	7.68368e-05	0.0002743	1	5.16216	4.91019	4.83531	4.78266
DYNLT3	Portal	0.319416	2.10512e-10	3.48198e-09	1	5.79292	5.39273	5.44689	5.5809
GIT2	Portal	0.319234	8.44481e-10	1.15191e-08	1	5.93493	5.57375	5.63438	5.63895
CNOT6L	Portal	0.319191	3.68287e-08	3.24149e-07	1	5.73819	5.42758	5.47082	5.35859
ZNF578	Portal	0.319028	9.40234e-07	5.63537e-06	1	5.74714	5.471	5.3769	5.43643
RHPN2	Portal	0.318778	1.04501e-11	2.46296e-10	1	5.97118	5.55445	5.65792	5.74484
SDK1	Portal	0.31877	8.78033e-05	0.000309167	1	5.05941	4.7146	4.79161	4.71569
IL17RC	Portal	0.318569	1.87758e-07	1.37669e-06	1	5.82972	5.56031	5.54054	5.4326
PDIA4	Portal	0.318494	3.0256e-06	1.58307e-05	1	7.04054	6.77759	6.74225	6.6463
MBD1	Portal	0.318475	2.43376e-07	1.73193e-06	1	5.82892	5.49411	5.51099	5.52625
PDP2	Portal	0.318387	0.000100854	0.000349306	1	5.00261	4.73242	4.70667	4.61359
ZNF396	Portal	0.318281	2.23898e-05	9.25641e-05	1	4.87294	4.60537	4.46675	4.59188
MGLL	Portal	0.318216	4.40668e-08	3.80022e-07	1	6.61493	6.3922	6.30669	6.19127
CGN	Portal	0.318113	3.73092e-08	3.27444e-07	1	5.93821	5.53728	5.59548	5.72754
CUL7	Portal	0.318081	3.55231e-05	0.000139449	1	5.18055	4.90736	4.87871	4.80134
RPN1	Portal	0.318038	1.0801e-08	1.09683e-07	1	6.7842	6.41091	6.43166	6.55591
DSG2	Portal	0.317983	8.94965e-07	5.39801e-06	1	5.29295	4.93397	5.04974	4.9412
FRMD4A	Portal	0.317864	1.94858e-05	8.1699e-05	1	5.15302	4.80362	4.81542	4.88642
TRPC7	Portal	0.317848	8.27577e-07	5.04108e-06	1	4.998	4.54784	4.70626	4.78636
TSR2	Portal	0.317655	1.01816e-07	7.98185e-07	1	5.43731	5.12771	5.04396	5.18729
SIK1	Portal	0.317641	0.00109092	0.00278031	1	6.2327	5.90551	5.87281	5.96684
CRNN	Portal	0.317606	8.4423e-05	0.00029894	1	4.68992	4.34876	4.38563	4.38255
FASN	Portal	0.317499	0.00021582	0.000679845	1	6.42903	6.15917	6.06998	6.10544
NLK	Portal	0.31737	4.78611e-07	3.12938e-06	1	5.30849	4.90585	5.01331	5.05419
RBM19	Portal	0.317352	2.96165e-07	2.05208e-06	1	5.2193	4.86794	4.94121	4.89668
IQCF2	Portal	0.317194	0.000172548	0.000560011	1	4.76628	4.3837	4.47503	4.48852
HLX	Portal	0.317037	1.45902e-06	8.30621e-06	1	5.11315	4.75862	4.76041	4.8693
BBS12	Portal	0.316976	3.83129e-07	2.57194e-06	1	4.86041	4.69758	4.56621	4.36651
TSPYL4	Portal	0.316962	9.95992e-09	1.02273e-07	1	5.43794	5.13316	5.19697	5.03282
RUNDC1	Portal	0.316775	6.61528e-06	3.1498e-05	1	5.00675	4.70558	4.73318	4.63115
CLEC2D	Portal	0.316595	0.000506607	0.00143097	1	4.75061	4.44726	4.46888	4.3859
PLEKHA8	Portal	0.316579	1.77218e-05	7.51611e-05	1	5.28238	4.86054	4.99536	5.04151
STAG2	Portal	0.316573	1.1175e-06	6.58027e-06	1	5.49063	5.14477	5.10885	5.26856
SNRPC	Portal	0.316514	1.48453e-09	1.91135e-08	1	6.72977	6.36081	6.44061	6.43833
TRIP10	Portal	0.316488	1.30217e-05	5.72233e-05	1	5.12223	4.78515	4.83085	4.80124
EDN2	Portal	0.316448	0.000381264	0.00111376	1	3.63509	3.25373	3.31953	3.38265
NIPAL2	Portal	0.316396	0.000141286	0.000470696	1	4.84852	4.43101	4.55165	4.61371
CA14	Portal	0.316378	8.1734e-07	4.9855e-06	1	5.12561	4.77281	4.75562	4.89925
ATP6V1FNB	Portal	0.316188	3.30067e-06	1.70946e-05	1	4.77314	4.39064	4.5039	4.47634
TELO2	Portal	0.316122	1.02307e-07	8.01346e-07	1	5.14778	4.79643	4.8168	4.88175
PAPSS1	Portal	0.316037	1.41808e-08	1.39229e-07	1	4.95759	4.70922	4.46458	4.75086
AQP7	Portal	0.315916	5.14328e-08	4.35565e-07	1	5.87051	5.5961	5.5156	5.5521
CNGB1	Portal	0.315699	0.000735768	0.00197496	1	4.41634	4.13052	4.0422	4.1292
GLIPR2	Portal	0.31554	2.32487e-08	2.1547e-07	1	5.01975	4.88161	4.65781	4.5732
TEKT2	Portal	0.3155	4.74615e-05	0.000180189	1	4.81854	4.54719	4.53475	4.42719
DMXL1	Portal	0.315446	1.1067e-06	6.53526e-06	1	5.44733	5.11323	5.10919	5.17324
H2AZ2	Portal	0.315412	1.95418e-08	1.84942e-07	1	5.52724	5.26491	5.1187	5.25187
VPS37C	Portal	0.315294	8.34271e-06	3.86701e-05	1	5.08796	4.84366	4.68618	4.78815
GAK	Portal	0.315232	9.1301e-10	1.23711e-08	1	6.2229	5.85601	5.94214	5.92484
CBX3	Portal	0.315217	5.7638e-09	6.29526e-08	1	6.13868	5.88618	5.80476	5.77946
LRRC18	Portal	0.315198	0.000632721	0.00173436	1	4.80899	4.46647	4.44675	4.56815
SUSD3	Portal	0.315151	0.000276392	0.000841552	1	5.16815	4.83065	4.90965	4.81871
MBOAT4	Portal	0.314895	0.000218201	0.000685753	1	4.34377	4.11055	3.87853	4.09755
TAFA5	Portal	0.314805	5.73181e-07	3.6553e-06	1	4.91229	4.48958	4.63487	4.66802
SDR42E2	Portal	0.314795	9.7521e-05	0.000339171	1	4.70758	4.39133	4.3972	4.38981
KIAA1107	Portal	0.314783	4.07649e-05	0.000157733	1	5.02369	4.54373	4.74716	4.83584
ZFP41	Portal	0.314741	1.84952e-07	1.35937e-06	1	5.18445	4.8019	4.8383	4.96892
SPCS3	Portal	0.314552	1.49071e-09	1.91798e-08	1	6.75878	6.43991	6.46844	6.42433
ZMIZ1	Portal	0.314548	2.7121e-10	4.32241e-09	1	5.92141	5.54036	5.6774	5.60283
DNAJB6	Portal	0.3144	8.97096e-07	5.40582e-06	1	5.97431	5.70052	5.61684	5.66237
CYP4Z1	Portal	0.314372	2.69826e-08	2.45126e-07	1	5.81607	5.57635	5.44902	5.47973
SLCO6A1	Portal	0.314301	0.00305652	0.00681784	1	4.46835	4.15741	4.1332	4.17155
RNF40	Portal	0.314255	2.35813e-06	1.27339e-05	1	5.71053	5.37235	5.43143	5.38506
TK1	Portal	0.3142	4.13494e-06	2.08565e-05	1	5.08667	4.70706	4.78247	4.82788
NFIL3	Portal	0.314076	5.88609e-06	2.84567e-05	1	5.43497	5.10489	5.06127	5.19652
SLC9A3R2	Portal	0.314038	9.28311e-08	7.3528e-07	1	7.4766	7.20054	7.13796	7.14918
NPAT	Portal	0.314014	0.000178433	0.000576563	1	4.90588	4.66843	4.56794	4.53923
INSRR	Portal	0.3139	0.000153347	0.000505375	1	4.79342	4.50576	4.48327	4.44953
MED15	Portal	0.313715	2.0461e-08	1.92648e-07	1	5.76073	5.49462	5.40032	5.4461
MRNIP	Portal	0.313715	1.2851e-06	7.43363e-06	1	5.57115	5.22163	5.22443	5.32625
CHMP3	Portal	0.313586	1.46601e-06	8.33826e-06	1	5.54976	5.30513	5.14029	5.2631
WAPL	Portal	0.313507	1.15612e-07	8.89993e-07	1	5.78744	5.32813	5.52042	5.57324
ATL2	Portal	0.313432	6.56816e-09	7.08111e-08	1	5.8863	5.56489	5.61532	5.53839
RAP1A	Portal	0.313417	7.18067e-10	1.00256e-08	1	6.09521	5.8074	5.75025	5.78773
OVOL2	Portal	0.313374	1.06375e-05	4.78686e-05	1	5.21934	4.94643	4.88167	4.88979
APBB1IP	Portal	0.313363	0.00367028	0.00798512	1	4.61687	4.26565	4.25606	4.38882
PDCD4	Portal	0.313328	1.13766e-10	2.00071e-09	1	6.95357	6.76279	6.59658	6.56137
GNAI2	Portal	0.313187	6.19249e-06	2.97317e-05	1	6.19105	5.87525	5.88426	5.87407
NSA2	Portal	0.312994	4.06855e-08	3.53018e-07	1	6.46305	6.18423	6.13478	6.13116
PRELID1	Portal	0.31296	7.17746e-06	3.37719e-05	1	5.80285	5.47402	5.4827	5.51295
RPL18	Portal	0.312935	2.30988e-11	4.91419e-10	1	7.92536	7.58596	7.64471	7.60661
KRT6A	Portal	0.312907	6.64281e-05	0.000241318	1	4.87481	4.52406	4.63701	4.52464
COA1	Portal	0.312838	1.56717e-06	8.83155e-06	1	5.46437	5.16615	5.17039	5.11805
TSNAXIP1	Portal	0.312706	1.86485e-09	2.34031e-08	1	5.11956	4.75533	4.70713	4.95809
NET1	Portal	0.312643	6.02821e-06	2.90341e-05	1	5.54077	5.22187	5.15505	5.30747
MARCHF9	Portal	0.312545	0.000129049	0.000434264	1	4.87551	4.56869	4.51067	4.60955
TMEM107	Portal	0.31248	5.11668e-08	4.33513e-07	1	12.0764	11.8464	11.714	11.7311
HEYL	Portal	0.312399	1.03637e-06	6.14589e-06	1	5.2005	5.00567	4.74364	4.91499
DHX9	Portal	0.31231	2.10501e-07	1.52217e-06	1	5.16714	4.70126	4.91948	4.94375
RPL38	Portal	0.312213	5.53261e-09	6.06803e-08	1	7.92408	7.58494	7.56728	7.68338
RPS15A	Portal	0.312212	6.55279e-10	9.24744e-09	1	6.55995	6.29477	6.27426	6.17417
POFUT2	Portal	0.312115	1.1953e-08	1.19922e-07	1	5.64151	5.38393	5.23431	5.36995
ACSS1	Portal	0.312088	9.67765e-07	5.78015e-06	1	5.44574	5.24352	5.04016	5.11727
TEX51	Portal	0.312088	1.7151e-06	9.57408e-06	1	5.35813	4.92675	5.10546	5.10591
RPL36A	Portal	0.312058	4.17949e-10	6.28465e-09	1	7.05042	6.68329	6.80526	6.72655
INPPL1	Portal	0.312004	1.10706e-06	6.53526e-06	1	5.97668	5.67986	5.68039	5.6338
ELF2	Portal	0.311895	1.32399e-06	7.62978e-06	1	5.54337	5.23812	5.21844	5.23788
SHROOM4	Portal	0.311894	1.48565e-08	1.4478e-07	1	5.21544	4.98173	4.83179	4.89713
FHL2	Portal	0.31189	0.00569068	0.0116391	1	5.55366	5.2609	5.22999	5.23443
ERICH5	Portal	0.311591	7.2635e-10	1.01241e-08	1	5.36124	5.15306	5.05736	4.93854
TMEM74B	Portal	0.311568	1.19875e-07	9.17812e-07	1	5.02453	4.75024	4.6831	4.70556
BTF3	Portal	0.311441	5.69902e-10	8.15542e-09	1	7.52418	7.1778	7.20158	7.25883
SIL1	Portal	0.311411	3.1288e-10	4.90981e-09	1	6.40926	6.12578	6.08825	6.07952
GAL3ST4	Portal	0.311226	0.000468663	0.00133671	1	5.30225	4.96327	4.94403	5.06578
PRPF38B	Portal	0.311079	7.87932e-08	6.37288e-07	1	5.70641	5.50135	5.37448	5.31019
CCDC107	Portal	0.31106	2.28582e-08	2.12602e-07	1	6.04046	5.77068	5.71791	5.69959
PAGR1	Portal	0.311047	5.04412e-09	5.6006e-08	1	5.79808	5.52267	5.50519	5.43323
MTMR6	Portal	0.311015	2.22182e-06	1.20474e-05	1	5.16241	4.68654	4.89991	4.96775
SNX15	Portal	0.310894	1.95518e-05	8.19568e-05	1	4.77242	4.52287	4.42876	4.43295
PLBD2	Portal	0.310601	0.000104655	0.000360449	1	5.16437	4.85742	4.9679	4.736
IFI16	Portal	0.310572	1.84355e-05	7.77975e-05	1	6.19801	5.90177	5.93664	5.82389
BCLAF1	Portal	0.310531	1.33509e-05	5.85296e-05	1	5.88217	5.6595	5.55577	5.49964
PLEKHH3	Portal	0.310499	3.44047e-06	1.77187e-05	1	5.30548	4.94699	5.03312	5.00483
LYST	Portal	0.310492	1.4698e-06	8.35726e-06	1	5.76625	5.50203	5.43973	5.42553
GPATCH4	Portal	0.310364	2.91875e-06	1.53372e-05	1	5.44823	5.2119	5.10425	5.09743
KIFC3	Portal	0.310269	1.44004e-07	1.08624e-06	1	5.58049	5.19226	5.29972	5.31869
RAET1L	Portal	0.310216	4.43956e-08	3.82319e-07	1	5.32195	5.02448	4.96046	5.05025
UBE2D3	Portal	0.310199	8.86019e-09	9.21139e-08	1	6.68273	6.31037	6.38726	6.41995
SLC44A2	Portal	0.310184	8.47775e-07	5.13871e-06	1	5.56631	5.34876	5.30994	5.10968
DGCR2	Portal	0.310108	1.1104e-06	6.54689e-06	1	5.64742	5.30766	5.40697	5.2973
PROSER2	Portal	0.309863	1.14497e-06	6.71618e-06	1	4.99121	4.70684	4.6248	4.71241
INTS3	Portal	0.309816	1.05143e-07	8.20759e-07	1	5.90401	5.60372	5.59354	5.58533
LMOD1	Portal	0.309662	1.52161e-06	8.61714e-06	1	4.95679	4.58987	4.75442	4.5971
SMIM17	Portal	0.309624	1.75913e-05	7.46765e-05	1	5.77297	5.43052	5.42312	5.53641
CCDC34	Portal	0.309558	3.28809e-05	0.000130416	1	4.96035	4.74561	4.57251	4.63425
FSTL1	Portal	0.309367	1.2362e-06	7.18249e-06	1	5.64891	5.34517	5.41671	5.25675
TIAL1	Portal	0.309134	1.17385e-08	1.17898e-07	1	6.25284	5.93062	5.89223	6.00827
MCM8	Portal	0.309084	1.1187e-07	8.65911e-07	1	5.07059	4.76904	4.70547	4.81002
WAC	Portal	0.308967	2.75073e-10	4.3726e-09	1	6.42062	6.1	6.12195	6.11299
GLA	Portal	0.308856	4.17304e-06	2.10371e-05	1	5.61691	5.34155	5.30075	5.28187
SLC52A3	Portal	0.308853	4.21881e-05	0.000162418	1	4.71183	4.26262	4.46937	4.47695
TEP1	Portal	0.308848	1.17237e-09	1.54854e-08	1	5.44978	5.13481	5.22108	5.06691
NCEH1	Portal	0.308787	1.47814e-06	8.39944e-06	1	5.241	4.94347	4.97916	4.87402
ESAM	Portal	0.308666	0.000123082	0.000416166	1	5.65956	5.3444	5.39906	5.30921
ALG3	Portal	0.308659	4.34924e-09	4.93219e-08	1	5.66246	5.33307	5.3367	5.39164
SNX5	Portal	0.308589	2.15076e-08	2.0136e-07	1	6.00167	5.71543	5.66865	5.69516
TREM2	Portal	0.308579	0.00039862	0.00115783	1	4.36485	4.03226	3.9793	4.15725
CRAMP1	Portal	0.308508	2.22589e-05	9.21473e-05	1	5.11128	4.81986	4.78524	4.80322
SENP1	Portal	0.308466	5.32109e-05	0.00019891	1	5.32864	5.03231	4.98322	5.04499
PTPN11	Portal	0.308388	7.10333e-07	4.40305e-06	1	5.88614	5.48403	5.54694	5.7023
TOMM34	Portal	0.308285	7.14835e-09	7.60833e-08	1	5.88556	5.56098	5.59538	5.57547
TADA3	Portal	0.308087	9.91808e-07	5.90645e-06	1	5.31608	4.91878	4.9736	5.13162
CD9	Portal	0.307542	4.97294e-06	2.45241e-05	1	6.44264	6.10709	6.06406	6.23413
BHLHA15	Portal	0.307497	6.35248e-05	0.000232056	1	5.19564	4.82915	4.91626	4.91901
DEFA6	Portal	0.307379	4.44579e-07	2.94037e-06	1	4.58973	4.16709	4.24231	4.43766
ST8SIA5	Portal	0.307374	3.27089e-05	0.000129789	1	4.96357	4.62048	4.63013	4.71796
CCNT1	Portal	0.307361	8.11047e-09	8.51877e-08	1	5.39483	4.96527	5.12428	5.17287
FRRS1L	Portal	0.307361	0.000397706	0.00115554	1	4.70258	4.41724	4.41479	4.35364
MANSC1	Portal	0.307318	8.9396e-07	5.39372e-06	1	5.31709	4.89066	5.08854	5.05011
ZNF398	Portal	0.307196	1.09252e-05	4.90311e-05	1	5.25941	4.90288	4.9495	5.00427
LMAN2L	Portal	0.307079	0.00081777	0.00215846	1	5.02409	4.68933	4.75029	4.7114
CCNY	Portal	0.307062	5.86965e-08	4.89182e-07	1	5.79298	5.3708	5.48765	5.59932
ZNF658	Portal	0.307043	1.94114e-08	1.83992e-07	1	5.05148	4.89962	4.62491	4.70879
SCAP	Portal	0.30703	1.56106e-06	8.80256e-06	1	5.75306	5.43773	5.41105	5.48931
PIK3CD	Portal	0.306963	2.79285e-06	1.47559e-05	1	5.29161	5.02786	4.93957	4.9865
COG7	Portal	0.306909	1.39395e-05	6.09066e-05	1	5.3838	5.09009	5.03627	5.1043
SRRM2	Portal	0.306878	2.30866e-10	3.76628e-09	1	7.64665	7.48113	7.31261	7.22558
MAMDC2	Portal	0.306832	0.000550994	0.00154117	1	5.03573	4.6741	4.73457	4.77802
LAMA2	Portal	0.306824	5.95574e-05	0.000219265	1	5.08811	4.74432	4.83899	4.76054
ZFP36L1	Portal	0.306813	1.62568e-06	9.13047e-06	1	7.50887	7.17799	7.18533	7.24284
STRN3	Portal	0.306396	5.27528e-07	3.40078e-06	1	5.65941	5.25201	5.4161	5.39094
RPS21	Portal	0.306374	6.37462e-09	6.8927e-08	1	7.11942	6.75533	6.79375	6.89004
NUP43	Portal	0.306229	3.10947e-07	2.14141e-06	1	5.1811	4.72516	4.92545	4.97402
IAH1	Portal	0.30609	6.49049e-07	4.07961e-06	1	5.39482	4.99117	5.09529	5.17972
TRPV5	Portal	0.305846	5.53106e-09	6.06803e-08	1	6.58774	6.34278	6.22258	6.28033
FLOT1	Portal	0.305683	1.75419e-07	1.29605e-06	1	6.18629	5.77683	5.91828	5.94669
HAUS4	Portal	0.305563	3.22251e-05	0.000128119	1	5.34105	5.01919	5.04382	5.04343
PLD2	Portal	0.305384	1.29003e-06	7.45982e-06	1	5.38076	5.06379	5.08463	5.0777
CAPZB	Portal	0.305325	5.65308e-08	4.7285e-07	1	6.25454	5.95776	5.97383	5.91605
KLK14	Portal	0.305294	6.85858e-07	4.27875e-06	1	4.84267	4.42619	4.53549	4.65045
RPS28	Portal	0.305228	6.95999e-13	2.17692e-11	1	9.04184	8.6857	8.68006	8.84408
CCNJL	Portal	0.305104	1.44232e-05	6.27216e-05	1	4.70926	4.33004	4.36719	4.51525
TMEM60	Portal	0.304989	7.02719e-06	3.31499e-05	1	5.13368	4.87105	4.77963	4.8354
PBRM1	Portal	0.304905	6.15277e-10	8.72989e-09	1	5.67792	5.45322	5.33744	5.32838
NYAP1	Portal	0.304791	7.52579e-06	3.52308e-05	1	5.3122	5.09776	4.95704	4.96742
MAP3K7CL	Portal	0.304693	4.88584e-09	5.45341e-08	1	8.79529	8.55353	8.44497	8.47329
ESPN	Portal	0.304521	2.02819e-05	8.46502e-05	1	5.30643	5.04958	4.99226	4.96389
AFAP1	Portal	0.304412	7.2183e-06	3.39293e-05	1	5.03166	4.70296	4.72149	4.7573
OTUD7B	Portal	0.304411	1.29897e-09	1.69624e-08	1	5.51321	5.30476	5.2567	5.06493
VIPR1	Portal	0.30439	4.67107e-07	3.06507e-06	1	5.23156	5.05461	4.71619	5.01071
RAB2B	Portal	0.304357	4.85335e-06	2.40247e-05	1	5.32251	5.01023	4.97042	5.07381
PHC2	Portal	0.304353	2.47936e-07	1.75961e-06	1	6.20233	5.86904	5.9133	5.91159
EHF	Portal	0.304227	0.000169668	0.000552029	1	4.96414	4.65208	4.60106	4.72661
VPS25	Portal	0.304157	1.17616e-05	5.24007e-05	1	5.60735	5.29146	5.3586	5.25953
RERE	Portal	0.304119	7.83523e-06	3.65485e-05	1	5.66915	5.31938	5.35985	5.41586
SRGAP2B	Portal	0.304	6.67848e-10	9.40314e-09	1	5.86474	5.56807	5.67953	5.43463
AMER1	Portal	0.303812	0.000155918	0.00051247	1	4.95277	4.59002	4.62986	4.72698
NEXN	Portal	0.303598	9.08703e-05	0.000318697	1	4.95667	4.71517	4.61898	4.62506
CSMD2	Portal	0.303543	0.000222101	0.000697055	1	4.72275	4.29923	4.50559	4.45279
CEP72	Portal	0.303521	1.86855e-05	7.8739e-05	1	5.35157	5.08502	5.01424	5.04488
NPTN	Portal	0.303324	2.12245e-06	1.15598e-05	1	6.05846	5.78108	5.75279	5.73153
SPATS2L	Portal	0.303311	6.56278e-06	3.12806e-05	1	5.92813	5.60487	5.6356	5.63397
ABCB1	Portal	0.303239	3.81753e-07	2.56458e-06	1	5.63689	5.34965	5.33557	5.31574
F8A1	Portal	0.303028	6.80676e-09	7.29551e-08	1	6.19537	5.87682	5.87312	5.92709
FAM149A	Portal	0.302876	1.13694e-07	8.76803e-07	1	5.40398	5.16729	5.07705	5.05897
PRR11	Portal	0.302858	1.26631e-06	7.33882e-06	1	4.9646	4.64626	4.63916	4.69981
PPP1R12B	Portal	0.302826	5.74389e-06	2.78473e-05	1	5.2916	5.00102	4.99065	4.97465
TNFRSF11A	Portal	0.302717	1.87136e-05	7.88392e-05	1	4.83584	4.48112	4.61379	4.50445
CNBD1	Portal	0.302471	1.39733e-08	1.37487e-07	1	4.7747	4.28706	4.60304	4.52659
GTF2H2C	Portal	0.302255	1.75778e-06	9.78559e-06	1	5.96143	5.66853	5.63187	5.67714
CTF1	Portal	0.302141	0.000115359	0.000392511	1	4.36293	3.98743	4.06569	4.12924
LRRC75B	Portal	0.30212	7.65942e-08	6.22243e-07	1	6.09346	5.69051	5.78859	5.8949
EEF2KMT	Portal	0.302086	7.22213e-07	4.46609e-06	1	6.44711	6.2278	6.12176	6.08552
BDP1	Portal	0.301968	8.30227e-07	5.05068e-06	1	5.46384	5.20813	5.14823	5.12927
STRN4	Portal	0.301915	1.94771e-07	1.42123e-06	1	5.68068	5.36766	5.43402	5.33462
OLFML1	Portal	0.301781	1.03282e-05	4.65569e-05	1	5.24124	5.03665	4.97745	4.80428
C10orf95	Portal	0.301665	0.000144021	0.00047868	1	5.06663	4.75675	4.80467	4.73347
RASSF4	Portal	0.301653	1.5261e-06	8.62926e-06	1	5.58608	5.23905	5.38425	5.22997
KLHL9	Portal	0.301642	3.86352e-05	0.000150316	1	4.90012	4.60185	4.55105	4.64255
PRKAR2A	Portal	0.301494	2.8265e-09	3.37197e-08	1	5.78413	5.45163	5.581	5.41526
SPON2	Portal	0.301465	2.18525e-05	9.0567e-05	1	5.97134	5.61172	5.69848	5.69943
MSH6	Portal	0.301416	1.21368e-07	9.27692e-07	1	5.64001	5.36994	5.3389	5.30694
KCNH2	Portal	0.301303	9.11237e-06	4.17736e-05	1	5.25624	5.00033	4.98782	4.87666
ANPEP	Portal	0.301297	2.16342e-09	2.65867e-08	1	7.62686	7.2471	7.31044	7.41916
GTPBP10	Portal	0.301287	5.93528e-08	4.94203e-07	1	5.25209	4.85737	5.00252	4.99253
SPATA5L1	Portal	0.301258	7.70459e-08	6.24807e-07	1	5.09254	4.72699	4.75962	4.88724
LRRC42	Portal	0.301231	7.041e-07	4.37175e-06	1	5.30315	4.96296	5.00452	5.03827
ODAPH	Portal	0.301222	1.21718e-05	5.39534e-05	1	4.99447	4.54164	4.7859	4.75221
NARS2	Portal	0.301163	2.8596e-06	1.50609e-05	1	5.15427	4.88964	4.79043	4.87926
GTF2I	Portal	0.301159	6.35471e-11	1.19649e-09	1	6.37152	6.09544	6.05135	6.0643
ERH	Portal	0.301124	3.94691e-08	3.436e-07	1	6.13285	5.70878	5.86917	5.91723
WDR6	Portal	0.300917	1.83309e-06	1.01494e-05	1	6.06261	5.76758	5.74088	5.77662
NDUFS7	Portal	0.30085	1.10291e-07	8.56676e-07	1	5.56367	5.13314	5.29151	5.3638
MUS81	Portal	0.300674	5.33989e-05	0.000199391	1	5.04949	4.72917	4.70648	4.81079
SLC25A16	Portal	0.300658	4.59272e-07	3.02122e-06	1	5.7182	5.33384	5.45518	5.46361
SGSM2	Portal	0.300613	4.95986e-06	2.44859e-05	1	5.33403	5.14569	4.96021	4.99434
BTN3A1	Portal	0.300479	3.3199e-11	6.82568e-10	1	5.674	5.30556	5.41536	5.39965
ZSCAN21	Portal	0.300479	0.000540608	0.00151438	1	4.54111	4.23404	4.18183	4.30603
RAB11B	Portal	0.300393	1.73652e-08	1.66488e-07	1	6.42011	6.11889	6.08029	6.15997
TINF2	Portal	0.300219	0.000538934	0.00151066	1	5.22024	4.8616	4.93925	4.95922
STARD13	Portal	0.300079	3.31924e-06	1.71762e-05	1	5.38311	4.9877	5.15151	5.10986
GJA1	Portal	0.299879	0.000250083	0.000771166	1	5.24862	4.94793	4.92145	4.97686
COX7A2L	Portal	0.299854	9.84372e-11	1.76151e-09	1	6.10079	5.70882	5.86279	5.8312
NOL4L	Portal	0.299814	1.12737e-06	6.632e-06	1	4.84594	4.62565	4.4309	4.58181
USP3	Portal	0.299705	0.000288757	0.000874296	1	5.03997	4.7685	4.71634	4.73596
ECT2	Portal	0.299644	4.61576e-05	0.000175711	1	4.84901	4.64342	4.55045	4.45422
F11R	Portal	0.299502	1.53142e-06	8.6567e-06	1	6.204	5.91135	5.84875	5.95338
ARHGAP24	Portal	0.299434	0.000158397	0.000519778	1	4.87997	4.52879	4.57347	4.63935
CDC42	Portal	0.299423	3.59318e-10	5.53446e-09	1	6.80202	6.4889	6.5878	6.4311
THRSP	Portal	0.299359	0.0033493	0.00738567	1	6.19133	5.84546	5.91047	5.91998
DUXB	Portal	0.299357	0.000107228	0.000367914	1	4.79004	4.5183	4.40896	4.54478
DRD4	Portal	0.299286	5.19778e-06	2.54891e-05	1	5.5612	5.30789	5.22048	5.25739
DMC1	Portal	0.299252	0.000175507	0.00056841	1	4.97328	4.73826	4.59444	4.68939
RPL13A	Portal	0.299037	1.84968e-10	3.11276e-09	1	6.62839	6.32216	6.29021	6.3757
PABPC1L	Portal	0.298998	6.62336e-07	4.15317e-06	1	5.87311	5.48325	5.6797	5.55939
PNRC1	Portal	0.298814	1.04534e-05	4.70982e-05	1	7.07914	6.83918	6.76485	6.73694
PLEC	Portal	0.298722	2.07276e-10	3.44086e-09	1	7.37249	7.13245	7.04578	7.04307
PKNOX2	Portal	0.298593	2.03908e-06	1.11488e-05	1	5.81628	5.52523	5.46243	5.56538
ZBTB7A	Portal	0.298511	1.07458e-07	8.37762e-07	1	6.11611	5.81795	5.8102	5.82464
PIWIL3	Portal	0.298319	4.15411e-07	2.76366e-06	1	4.96973	4.65368	4.73264	4.62791
CDK2AP2	Portal	0.298307	8.31491e-07	5.05503e-06	1	6.13165	5.92773	5.82294	5.74935
TMEM81	Portal	0.29816	0.000432606	0.00124473	1	4.87303	4.55932	4.66512	4.50018
ZNF705A	Portal	0.298126	7.20717e-07	4.45985e-06	1	5.75134	5.37603	5.50245	5.48117
ZBTB9	Portal	0.298098	2.03663e-06	1.1142e-05	1	5.18617	5.00363	4.88089	4.77969
N4BP2	Portal	0.298075	5.25226e-06	2.56945e-05	1	5.10837	4.89463	4.75376	4.78249
MERTK	Portal	0.297891	5.48563e-05	0.000203879	1	5.64731	5.38602	5.37875	5.2835
ATXN2L	Portal	0.29788	4.32047e-07	2.86405e-06	1	6.22438	5.97869	5.94081	5.86
KIR3DL1	Portal	0.297817	1.7575e-06	9.78559e-06	1	6.8181	6.63442	6.43304	6.49337
CAMK2D	Portal	0.297796	8.17826e-08	6.58565e-07	1	5.87595	5.53334	5.5473	5.65382
IFRD2	Portal	0.297462	1.73693e-09	2.19931e-08	1	5.35097	4.97642	5.00086	5.18325
TMEM205	Portal	0.297456	7.03997e-07	4.37175e-06	1	5.8919	5.60108	5.60969	5.57257
DIS3	Portal	0.297312	1.4943e-05	6.46297e-05	1	5.40974	5.06039	5.05694	5.21994
GRK6	Portal	0.297298	7.20785e-08	5.8947e-07	1	5.34918	5.07249	4.93704	5.14614
NME3	Portal	0.297186	0.000159762	0.000524167	1	5.34009	5.09191	5.0185	5.01829
PLCL2	Portal	0.296944	3.7435e-06	1.91664e-05	1	5.15955	4.91348	4.87513	4.79922
DGLUCY	Portal	0.29686	9.46595e-07	5.66661e-06	1	5.69129	5.39956	5.35625	5.42749
SLC50A1	Portal	0.296786	4.51595e-10	6.69732e-09	1	5.52032	5.07894	5.21001	5.38166
SSU72	Portal	0.296723	9.70288e-10	1.30605e-08	1	6.58412	6.24796	6.35473	6.25948
DNAH14	Portal	0.296452	7.19111e-06	3.38188e-05	1	4.98257	4.65147	4.69254	4.71433
HTR6	Portal	0.296396	0.000737767	0.00197917	1	4.3383	3.90041	4.12114	4.10415
LAT2	Portal	0.296387	1.90547e-07	1.39436e-06	1	5.20828	4.9433	4.84566	4.94672
SLC15A3	Portal	0.296328	3.62741e-05	0.000141972	1	5.37261	5.03037	5.12574	5.07274
CDHR2	Portal	0.296137	6.20981e-05	0.000227297	1	5.57773	5.38427	5.33016	5.13034
SLC25A48	Portal	0.296117	1.62852e-06	9.14091e-06	1	4.90298	4.54681	4.73311	4.54066
ENTPD6	Portal	0.296076	5.37888e-08	4.51951e-07	1	5.31669	5.11582	4.94273	5.00331
DAPK1	Portal	0.296045	1.27819e-05	5.63176e-05	1	5.51267	5.30054	5.25651	5.09281
SSX5	Portal	0.296045	0.00010466	0.000360449	1	5.28754	5.0065	5.03725	4.93074
ST3GAL1	Portal	0.296028	5.02211e-08	4.26287e-07	1	6.06488	5.83506	5.71025	5.76124
MRPS33	Portal	0.295809	6.6999e-08	5.53352e-07	1	5.38718	4.93367	5.15709	5.18336
SERPINA5	Portal	0.295707	2.51487e-06	1.34694e-05	1	6.1053	5.82315	5.89472	5.71093
RBM12B	Portal	0.2957	4.06216e-06	2.05458e-05	1	5.2564	4.91482	4.94024	5.02705
NXN	Portal	0.295691	0.000228344	0.000713722	1	5.42605	5.16902	5.11603	5.10602
GTF3C6	Portal	0.295652	1.15725e-07	8.90493e-07	1	5.83774	5.46723	5.50341	5.65564
DTL	Portal	0.295608	1.80839e-05	7.64673e-05	1	4.95855	4.60217	4.71202	4.67462
GRIN1	Portal	0.295565	9.82277e-05	0.000341306	1	5.01196	4.6304	4.75095	4.76785
RGS4	Portal	0.295531	4.11417e-05	0.000158923	1	4.86775	4.46711	4.58487	4.66468
ANKRD20A1	Portal	0.295456	2.80929e-07	1.96266e-06	1	6.62162	6.33571	6.3397	6.30308
ARFRP1	Portal	0.295334	2.89972e-08	2.61873e-07	1	5.67528	5.36527	5.43479	5.33978
C19orf12	Portal	0.29532	1.45736e-07	1.09704e-06	1	5.27053	4.95327	4.87099	5.10136
TNFRSF10A	Portal	0.295149	4.17792e-05	0.000161047	1	5.03524	4.72757	4.72914	4.76357
BTN3A2	Portal	0.295143	9.76978e-07	5.82191e-06	1	5.01983	4.84774	4.71656	4.60976
ASAP2	Portal	0.295027	1.89995e-06	1.04912e-05	1	4.99317	4.60409	4.74859	4.74175
MPI	Portal	0.295017	9.09447e-07	5.47457e-06	1	5.17084	4.80523	4.96302	4.85922
AIFM1	Portal	0.294812	3.24758e-05	0.000128976	1	5.78455	5.49233	5.47034	5.50656
CWC25	Portal	0.294776	3.96132e-06	2.01356e-05	1	6.2382	5.94556	5.95508	5.92964
MINK1	Portal	0.294728	1.27524e-07	9.69899e-07	1	6.12905	5.89987	5.78105	5.82204
PLAT	Portal	0.294483	7.51419e-05	0.000268719	1	5.20048	4.87746	4.83571	5.00481
SPHK1	Portal	0.294466	4.29523e-05	0.000164842	1	4.8591	4.51758	4.58098	4.59534
CTBS	Portal	0.294344	3.22249e-06	1.6718e-05	1	5.5405	5.24178	5.30558	5.19109
DDX19A	Portal	0.294252	5.92852e-06	2.8614e-05	1	5.60784	5.31786	5.31956	5.30334
WIZ	Portal	0.294193	1.30378e-08	1.29252e-07	1	5.54555	5.29104	5.17363	5.28941
ELK4	Portal	0.294108	0.0154409	0.027521	1	2.4223	2.19315	2.07121	2.1202
GOLGA3	Portal	0.293945	3.00891e-06	1.57524e-05	1	5.91573	5.64723	5.54118	5.67695
DCAF4	Portal	0.293815	6.66639e-05	0.000242078	1	4.6204	4.30277	4.42311	4.25389
HSF5	Portal	0.29379	1.46544e-05	6.35912e-05	1	4.76784	4.37465	4.48738	4.56012
HSD17B8	Portal	0.293767	1.82779e-07	1.3457e-06	1	5.39235	5.1507	5.08292	5.06212
ZNF503	Portal	0.293751	5.68003e-05	0.000210202	1	4.87206	4.4698	4.66414	4.60098
GOLGA7B	Portal	0.293635	0.000165468	0.000540568	1	5.1295	4.87156	4.81365	4.82239
PGLS	Portal	0.293555	3.72202e-07	2.50499e-06	1	5.75023	5.49815	5.51254	5.35934
ANXA2R	Portal	0.293485	0.000114393	0.000389804	1	4.70512	4.48282	4.38403	4.36805
SLC38A3	Portal	0.293279	2.89443e-09	3.43959e-08	1	6.52833	6.32768	6.215	6.16249
MYH11	Portal	0.293068	0.00266392	0.00605016	1	5.17911	4.90421	4.78322	4.9707
SLC29A1	Portal	0.292872	8.66617e-06	3.99776e-05	1	4.91411	4.64875	4.60862	4.60635
ZNF652	Portal	0.292669	2.22716e-05	9.2179e-05	1	5.42661	5.08039	5.11219	5.20925
TBC1D5	Portal	0.292631	6.86049e-05	0.000248145	1	5.4925	5.22909	5.22428	5.14624
PRR23D2	Portal	0.292609	1.10736e-06	6.53526e-06	1	5.25411	4.94923	4.84094	5.09434
TBCEL	Portal	0.29259	1.12034e-06	6.59489e-06	1	5.56304	5.27334	5.2154	5.3226
SSRP1	Portal	0.292553	1.93222e-06	1.06373e-05	1	5.82873	5.5546	5.56216	5.49177
PANK2	Portal	0.292502	1.51515e-06	8.59065e-06	1	5.62159	5.32387	5.30689	5.35651
CPTP	Portal	0.292478	4.96718e-09	5.53242e-08	1	5.97235	5.82523	5.59873	5.61566
UBE2L3	Portal	0.292457	4.04063e-08	3.50761e-07	1	6.40001	6.01602	6.11862	6.18802
CLDN24	Portal	0.292094	0.00124236	0.00311482	1	5.08465	4.71589	4.77732	4.88446
LENG1	Portal	0.292077	1.14516e-08	1.15459e-07	1	6.86254	6.67345	6.60148	6.43647
FUT6	Portal	0.292073	2.11104e-07	1.52533e-06	1	5.60128	5.35315	5.28939	5.28509
OBSL1	Portal	0.291951	3.08418e-07	2.12638e-06	1	5.4954	5.24543	5.23559	5.12931
MCAT	Portal	0.291882	8.02392e-08	6.47273e-07	1	5.26626	5.03753	5.06641	4.8192
BPGM	Portal	0.291614	1.96397e-05	8.22688e-05	1	5.04273	4.64986	4.85021	4.75327
CNPPD1	Portal	0.291597	3.99388e-06	2.02787e-05	1	5.77636	5.44185	5.51905	5.49339
C10orf99	Portal	0.291488	8.58508e-05	0.000303236	1	5.31476	5.06504	4.98181	5.02297
GOLGB1	Portal	0.291419	8.283e-07	5.0423e-06	1	5.8919	5.55269	5.6481	5.60064
NUDT17	Portal	0.291362	3.20366e-07	2.19556e-06	1	5.21666	5.01955	4.86256	4.89379
AP2B1	Portal	0.291344	7.07983e-07	4.39289e-06	1	5.97787	5.7757	5.63954	5.64432
TRIM31	Portal	0.291339	0.000133038	0.000446132	1	4.93015	4.62014	4.75158	4.54473
DHRS4	Portal	0.291326	1.27961e-08	1.2713e-07	1	6.1579	5.91397	5.81876	5.86699
TOP3B	Portal	0.291126	5.26122e-08	4.43304e-07	1	5.61839	5.34469	5.22966	5.40743
NKX6-2	Portal	0.2911	1.3818e-05	6.04189e-05	1	4.95308	4.73964	4.51734	4.72896
RNF5	Portal	0.290931	0.000153262	0.000505186	1	5.09818	4.79404	4.7764	4.8513
GIGYF2	Portal	0.290918	8.87112e-05	0.000311839	1	4.76967	4.48761	4.49917	4.44947
CCKAR	Portal	0.290897	2.69743e-05	0.000109157	1	5.00378	4.62557	4.71541	4.79767
FAR1	Portal	0.290826	7.81698e-05	0.000278679	1	5.33435	5.01347	5.04619	5.07091
PDE8A	Portal	0.290739	7.515e-08	6.12136e-07	1	6.2852	5.99443	5.94618	6.04279
GBF1	Portal	0.290624	1.06717e-07	8.3234e-07	1	5.82255	5.57383	5.56066	5.4613
MBD3	Portal	0.29062	1.05916e-05	4.76888e-05	1	5.44279	5.10262	5.11983	5.23406
ARID1B	Portal	0.290529	4.87821e-09	5.45125e-08	1	5.61415	5.40912	5.32293	5.23881
C1QTNF1	Portal	0.290481	2.46555e-06	1.324e-05	1	5.37871	5.19193	5.03756	5.0352
TAT	Portal	0.29048	7.01192e-06	3.30863e-05	1	8.92265	8.74792	8.67528	8.4733
MYO10	Portal	0.290432	5.19143e-08	4.37826e-07	1	5.10558	4.95574	4.86108	4.62861
DOK7	Portal	0.290431	1.97484e-05	8.26864e-05	1	4.96535	4.65258	4.66186	4.71031
CTSO	Portal	0.290415	6.76661e-06	3.21186e-05	1	4.9877	4.71156	4.77154	4.60877
NAXE	Portal	0.290413	2.868e-07	1.9965e-06	1	5.6681	5.35563	5.37287	5.40455
OR2M7	Portal	0.29032	1.50816e-05	6.51524e-05	1	5.23969	4.96708	4.90803	4.97301
ZNF500	Portal	0.290304	8.40793e-07	5.1065e-06	1	6.18236	5.95019	5.84607	5.87991
TRAP1	Portal	0.2903	9.37044e-05	0.000327324	1	6.08046	5.77034	5.72737	5.87278
PPP1R1B	Portal	0.290226	0.000624205	0.00171435	1	4.62426	4.28062	4.38834	4.33315
RRAGC	Portal	0.290214	6.46e-06	3.08307e-05	1	5.14343	4.92392	4.70758	4.92815
BOLA2B	Portal	0.290155	1.43032e-06	8.15546e-06	1	5.80073	5.56996	5.52412	5.43765
LRRC14	Portal	0.2901	5.2891e-05	0.000197776	1	5.36427	5.03441	5.08218	5.10592
UBAP2	Portal	0.290049	1.52545e-06	8.62848e-06	1	4.94936	4.63567	4.54724	4.79503
PHF3	Portal	0.28997	6.39885e-09	6.91076e-08	1	6.14195	5.82737	5.90866	5.81991
ACTL10	Portal	0.289952	3.04082e-06	1.58832e-05	1	4.92422	4.65225	4.70238	4.54816
POLD2	Portal	0.289928	5.00879e-08	4.25353e-07	1	5.72551	5.49098	5.38199	5.43378
FOXF2	Portal	0.289651	0.0542574	0.0815594	1	1.51253	1.25394	1.22561	1.18907
CHPF2	Portal	0.289625	0.00116692	0.0029478	1	4.77938	4.44775	4.53644	4.48507
H3C3	Portal	0.289511	0.000114686	0.000390509	1	5.34777	4.96415	5.03823	5.17241
ACO2	Portal	0.28951	8.15076e-06	3.78664e-05	1	6.1409	5.89046	5.86993	5.79377
SLC44A3	Portal	0.289445	0.00100148	0.00258427	1	4.84059	4.65626	4.51927	4.4779
NOTCH2	Portal	0.289427	2.01153e-06	1.10145e-05	1	5.7956	5.52705	5.53165	5.45981
CD63	Portal	0.289418	1.80247e-05	7.6252e-05	1	7.60477	7.22479	7.31419	7.40706
CCDC88B	Portal	0.289385	0.00112612	0.00285969	1	4.71164	4.49917	4.35136	4.41622
MAN2C1	Portal	0.289266	1.10505e-05	4.95453e-05	1	5.48166	5.24799	5.10931	5.21988
AASDHPPT	Portal	0.289209	1.13517e-08	1.14641e-07	1	5.49026	5.27989	5.24609	5.07719
APEH	Portal	0.289199	2.33924e-08	2.16474e-07	1	5.73552	5.40495	5.52609	5.40794
PSD4	Portal	0.289142	3.84712e-06	1.96312e-05	1	5.90477	5.62828	5.5766	5.64202
EBP	Portal	0.288975	2.73869e-05	0.000110608	1	6.56301	6.37364	6.27498	6.17349
ZNF648	Portal	0.288939	0.000515375	0.00145261	1	5.02334	4.6822	4.79373	4.72726
DNAJC13	Portal	0.288914	6.51509e-08	5.38573e-07	1	5.1171	4.78588	4.74527	4.95341
SERPINB7	Portal	0.288909	3.33938e-05	0.000132136	1	4.98712	4.71074	4.67472	4.70918
C6	Portal	0.288813	3.73782e-08	3.27886e-07	1	7.38033	7.09345	7.12674	7.05435
MRPL41	Portal	0.288804	2.55473e-08	2.33706e-07	1	6.19565	5.88945	5.87524	5.95584
CUTA	Portal	0.288793	7.77651e-08	6.29606e-07	1	6.31767	6.01464	6.0482	6.02379
PGF	Portal	0.288717	2.09985e-05	8.73233e-05	1	5.00883	4.65806	4.69426	4.80802
CENPX	Portal	0.28869	4.48053e-06	2.24148e-05	1	5.54923	5.1423	5.30078	5.33852
NDUFA9	Portal	0.288681	6.00902e-08	4.99889e-07	1	5.27445	4.86224	5.01419	5.08089
MAPRE3	Portal	0.288657	1.93735e-05	8.12938e-05	1	5.84364	5.67533	5.47281	5.5168
SLC26A2	Portal	0.288565	0.000648475	0.00177094	1	5.10722	4.82484	4.88476	4.74635
ST7L	Portal	0.288532	6.27024e-09	6.79911e-08	1	5.49763	5.06365	5.25125	5.3124
ZNF460	Portal	0.288483	4.57277e-07	3.01088e-06	1	6.19876	5.92936	5.90571	5.89575
EIF4A2	Portal	0.288463	5.89748e-09	6.42979e-08	1	6.52886	6.32554	6.15741	6.23824
CSPP1	Portal	0.288427	0.000127029	0.000428252	1	5.24118	4.99038	4.96976	4.89812
DGCR8	Portal	0.288265	1.35969e-06	7.80853e-06	1	5.62805	5.43028	5.30058	5.28848
NSUN4	Portal	0.288056	1.44651e-07	1.09023e-06	1	5.43838	5.28261	5.08822	5.08013
XDH	Portal	0.288026	1.62854e-06	9.14091e-06	1	5.95959	5.71946	5.64227	5.65297
SETD1A	Portal	0.287917	3.36817e-05	0.000133046	1	4.92558	4.67623	4.65663	4.58014
RSRP1	Portal	0.287814	1.01765e-08	1.04147e-07	1	6.19946	6.02337	5.88998	5.82158
GET4	Portal	0.287765	4.18592e-07	2.78253e-06	1	5.55428	5.24366	5.31642	5.23948
LSMEM1	Portal	0.287593	1.25427e-05	5.53832e-05	1	5.20232	4.86031	4.99259	4.89128
LRRC66	Portal	0.287587	3.46214e-07	2.35164e-06	1	5.1953	4.99928	4.91894	4.80492
SOCS5	Portal	0.287509	1.08542e-06	6.41399e-06	1	5.62796	5.31568	5.35064	5.35503
PIGM	Portal	0.287478	1.07472e-05	4.83152e-05	1	5.24394	4.9102	4.94946	5.00972
WLS	Portal	0.287426	1.46852e-05	6.36948e-05	1	5.53923	5.2963	5.20796	5.25115
STRN	Portal	0.287407	4.14947e-05	0.000160017	1	5.29247	4.94897	5.03776	5.02845
PCCA	Portal	0.287378	1.0697e-08	1.08928e-07	1	6.35799	6.00094	6.00732	6.20357
H2BC18	Portal	0.287337	9.49929e-05	0.000331446	1	6.05925	5.83162	5.76081	5.72331
HCLS1	Portal	0.287293	4.08618e-05	0.000158041	1	5.40517	5.21961	5.12495	5.00908
CTNND1	Portal	0.287067	4.73113e-05	0.000179656	1	5.46204	5.164	5.17253	5.18838
SH2D3A	Portal	0.287038	6.46388e-05	0.00023547	1	5.01796	4.70785	4.72091	4.764
EDEM3	Portal	0.286962	1.63423e-08	1.57918e-07	1	6.02754	5.67939	5.69366	5.8487
SSH3	Portal	0.286908	7.00541e-11	1.3005e-09	1	5.80926	5.42687	5.56698	5.57321
CRYGS	Portal	0.286891	2.24393e-06	1.2153e-05	1	5.18448	4.94494	4.80193	4.94588
DMTF1	Portal	0.286835	2.36595e-06	1.27724e-05	1	5.56599	5.24339	5.22198	5.37209
SCYL2	Portal	0.286771	6.31101e-05	0.000230775	1	5.63099	5.32955	5.34883	5.35427
HIP1R	Portal	0.286659	9.29307e-07	5.57766e-06	1	5.386	5.06127	5.10628	5.13047
ZNF689	Portal	0.286646	0.000427918	0.00123221	1	4.95179	4.68743	4.65124	4.65676
VGLL4	Portal	0.28663	2.10726e-05	8.76117e-05	1	4.99227	4.75514	4.64773	4.71404
EMG1	Portal	0.286552	9.36159e-06	4.27134e-05	1	5.18678	4.85527	4.82156	5.02383
SLC6A7	Portal	0.286388	2.8278e-06	1.49234e-05	1	5.20795	4.9015	4.87279	4.99041
PATE3	Portal	0.286377	7.92132e-09	8.33898e-08	1	4.89198	4.38959	4.70468	4.72254
COL6A6	Portal	0.286367	2.14917e-06	1.16949e-05	1	4.68455	4.28652	4.3915	4.51652
C6orf62	Portal	0.286363	1.12448e-07	8.68917e-07	1	6.09424	5.85567	5.83038	5.73759
NFIX	Portal	0.286241	2.72451e-05	0.000110112	1	5.72072	5.40865	5.39574	5.49905
EIF2B4	Portal	0.28622	2.75838e-07	1.93076e-06	1	5.33612	5.016	5.01688	5.11682
CCDC92	Portal	0.28621	1.22734e-05	5.42987e-05	1	5.43654	5.22066	5.14681	5.08351
L3MBTL2	Portal	0.285964	1.70939e-05	7.28852e-05	1	5.279	4.97982	4.9798	5.01948
TBC1D25	Portal	0.285906	1.1078e-07	8.59285e-07	1	5.13808	4.92511	4.89777	4.73365
NECTIN1	Portal	0.285723	2.20774e-06	1.19746e-05	1	5.00943	4.71699	4.65965	4.79446
NSUN5	Portal	0.285591	1.56303e-07	1.16845e-06	1	6.05588	5.72951	5.81896	5.7624
MOB3C	Portal	0.285568	6.8553e-07	4.27815e-06	1	5.40144	5.07841	5.12798	5.14123
STK24	Portal	0.28555	2.07465e-06	1.13298e-05	1	5.79015	5.55458	5.46823	5.49098
DAXX	Portal	0.285534	1.66795e-05	7.12837e-05	1	5.2308	4.95568	4.89757	4.98254
GLDC	Portal	0.285472	4.55238e-07	3.00006e-06	1	6.15244	5.954	5.91268	5.73421
CXCL9	Portal	0.285315	9.73111e-05	0.000338509	1	4.72542	4.52483	4.38001	4.41546
GNA11	Portal	0.285135	1.51761e-07	1.13682e-06	1	6.01469	5.72607	5.6916	5.771
TSPAN16	Portal	0.285033	1.78594e-05	7.56048e-05	1	4.54592	4.26815	4.32413	4.1904
HHLA3	Portal	0.284987	7.1912e-07	4.45147e-06	1	5.4328	5.13428	5.14333	5.16584
TOMM40	Portal	0.284891	5.01542e-09	5.57741e-08	1	6.05857	5.74975	5.75196	5.81931
YEATS2	Portal	0.284831	7.38933e-05	0.000265132	1	5.25027	4.94514	4.92184	5.02934
RPS15	Portal	0.284828	9.42652e-09	9.7301e-08	1	7.85804	7.56441	7.5726	7.58262
RFTN1	Portal	0.284678	4.00463e-06	2.03276e-05	1	5.85626	5.5694	5.55221	5.59313
DUSP4	Portal	0.284543	0.00106539	0.00272583	1	4.50256	4.15048	4.23444	4.26915
DTX1	Portal	0.284447	7.24045e-06	3.39986e-05	1	5.41951	5.10949	5.13212	5.16359
CDHR1	Portal	0.2844	6.47774e-07	4.07438e-06	1	5.11525	4.92044	4.81274	4.75937
CCDC198	Portal	0.2844	6.0232e-07	3.81858e-06	1	5.9838	5.59617	5.75068	5.75135
CD274	Portal	0.284398	2.04724e-06	1.119e-05	1	5.43768	5.14638	5.0641	5.24936
CPM	Portal	0.284299	4.17801e-06	2.10549e-05	1	5.42428	5.10536	5.12586	5.18873
TMEM191B	Portal	0.284269	0.000140666	0.000468716	1	5.04482	4.74056	4.82258	4.7185
DERL3	Portal	0.284215	2.50136e-06	1.34127e-05	1	5.19169	4.88745	4.9257	4.90929
CCNDBP1	Portal	0.284155	2.26425e-05	9.35245e-05	1	5.30551	4.95935	4.99138	5.11333
TRIM2	Portal	0.284013	3.90556e-05	0.000151855	1	4.72387	4.30886	4.5626	4.44812
USF3	Portal	0.283916	2.03636e-10	3.38656e-09	1	5.76014	5.49162	5.35605	5.58102
CTAGE9	Portal	0.283823	9.53602e-08	7.53362e-07	1	5.88715	5.63061	5.66043	5.51895
ZNRF1	Portal	0.283725	0.000409484	0.00118695	1	4.99286	4.73893	4.72267	4.66581
MYOG	Portal	0.283633	3.77937e-06	1.93285e-05	1	4.80695	4.59172	4.63721	4.34103
OR4N4	Portal	0.283515	1.51967e-05	6.56189e-05	1	5.0781	4.81151	4.69616	4.8761
PRRC2C	Portal	0.283308	2.77697e-07	1.94155e-06	1	6.03889	5.76895	5.69653	5.80125
TRPC3	Portal	0.283278	4.20469e-05	0.000161909	1	5.09065	4.68788	4.90303	4.83122
MVP	Portal	0.283163	0.000518229	0.00145953	1	5.6408	5.38365	5.35028	5.33898
FKTN	Portal	0.283086	1.31041e-06	7.56339e-06	1	5.11641	4.71421	4.94202	4.84375
DNM1L	Portal	0.282998	7.32755e-05	0.000263121	1	4.82699	4.59165	4.47211	4.56822
SOX13	Portal	0.282894	1.40918e-05	6.14695e-05	1	5.12158	4.74854	4.85922	4.90829
RPL41	Portal	0.282834	8.31262e-12	2.00288e-10	1	9.24613	8.95956	8.9592	8.97114
FAP	Portal	0.282831	0.000204435	0.000648915	1	4.62832	4.20564	4.43751	4.39333
UPP2	Portal	0.282789	0.00241951	0.00556878	1	5.04021	4.76801	4.76321	4.74103
PLOD3	Portal	0.282774	2.83025e-06	1.4932e-05	1	5.58376	5.31473	5.33427	5.25395
PRKAG2	Portal	0.282753	8.68208e-07	5.25389e-06	1	5.43052	5.13036	5.1903	5.12264
TRAM1	Portal	0.282707	3.56321e-10	5.50215e-09	1	6.65252	6.23844	6.33815	6.53286
CLEC5A	Portal	0.282544	5.96799e-06	2.87742e-05	1	4.79724	4.38237	4.62711	4.5346
ZMAT5	Portal	0.282525	9.52982e-06	4.33839e-05	1	5.00781	4.67256	4.75169	4.75159
PLEKHJ1	Portal	0.282438	0.000275707	0.000840065	1	4.92863	4.74028	4.62976	4.56853
MAP3K12	Portal	0.282424	0.000143416	0.000477102	1	5.0123	4.68082	4.78575	4.72306
FCRL5	Portal	0.282424	0.000700293	0.00189525	1	4.90646	4.57569	4.69807	4.59834
NICN1	Portal	0.282305	5.23285e-07	3.37817e-06	1	6.72619	6.47633	6.41317	6.44217
PNPLA1	Portal	0.282301	0.000614398	0.0016907	1	4.61292	4.27651	4.33841	4.37693
SEC14L2	Portal	0.282295	2.7343e-06	1.44883e-05	1	5.86714	5.53215	5.54674	5.67566
YWHAZ	Portal	0.282123	2.77294e-10	4.39648e-09	1	6.97634	6.68058	6.67367	6.72839
NPY4R	Portal	0.281912	1.5222e-06	8.6178e-06	1	6.42303	6.03843	6.16205	6.22289
LRSAM1	Portal	0.281823	5.40666e-06	2.63586e-05	1	5.21474	4.92431	4.92346	4.95097
TRIM34	Portal	0.281722	7.20077e-05	0.000258974	1	5.0847	4.74836	4.86559	4.79499
FBRS	Portal	0.281661	0.000127995	0.000431113	1	5.61506	5.32214	5.33009	5.34796
MMP13	Portal	0.281588	3.42087e-06	1.76276e-05	1	4.8001	4.6088	4.59001	4.35674
TBC1D24	Portal	0.281525	4.82387e-06	2.38981e-05	1	5.48703	5.21741	5.20692	5.1922
MTAP	Portal	0.281493	5.7757e-05	0.000213235	1	5.48065	5.13048	5.22275	5.24423
NIPA1	Portal	0.281339	1.92266e-06	1.05974e-05	1	5.06875	4.89075	4.68832	4.78314
OGFOD1	Portal	0.281207	0.000141906	0.000472505	1	5.37698	5.10355	5.05441	5.12935
PPP1R27	Portal	0.281198	5.74729e-05	0.0002124	1	4.68997	4.31046	4.49341	4.42245
ATG16L2	Portal	0.281151	3.78103e-08	3.31043e-07	1	5.25451	5.11223	5.00417	4.80367
RSKR	Portal	0.281128	0.000396839	0.00115339	1	5.4446	5.09874	5.14733	5.24435
AFF4	Portal	0.281109	2.85053e-07	1.98617e-06	1	5.83175	5.51884	5.56378	5.56929
MVB12B	Portal	0.281019	8.0038e-07	4.89506e-06	1	5.51162	5.34131	5.21101	5.13948
CDC14B	Portal	0.280851	4.04125e-06	2.04626e-05	1	5.80919	5.58488	5.5843	5.41583
RGS5	Portal	0.280804	0.00571248	0.0116807	1	5.2745	5.01531	4.97747	4.9883
PRR7	Portal	0.28078	0.00050708	0.00143187	1	4.84426	4.50619	4.56944	4.61481
COX5A	Portal	0.280623	1.37189e-07	1.03611e-06	1	6.43563	6.08337	6.18373	6.19791
SPTLC2	Portal	0.280597	0.000349	0.00103083	1	5.18507	4.87527	4.87192	4.96623
ZSWIM5	Portal	0.280564	4.03929e-07	2.69677e-06	1	5.34725	5.16629	5.07802	4.95574
KCTD12	Portal	0.280468	4.16967e-06	2.10259e-05	1	5.32761	4.98491	4.97701	5.17952
KCNS3	Portal	0.280425	4.9329e-07	3.21391e-06	1	4.82436	4.39293	4.60224	4.63663
MFSD11	Portal	0.280345	4.03798e-06	2.04517e-05	1	5.4211	5.12941	5.1993	5.09355
FAM153B	Portal	0.280328	1.26802e-05	5.59232e-05	1	5.48794	5.25962	5.22359	5.13961
VPS13C	Portal	0.280291	7.04265e-06	3.32143e-05	1	5.72798	5.4884	5.40062	5.45404
MZF1	Portal	0.280261	9.13181e-06	4.18418e-05	1	5.91291	5.63215	5.63309	5.63271
NPTXR	Portal	0.280241	1.28324e-05	5.64993e-05	1	4.84798	4.61463	4.55031	4.53828
RHBDD2	Portal	0.280185	4.67144e-05	0.00017761	1	5.77699	5.45012	5.47822	5.56205
CTXND2	Portal	0.280104	0.000417853	0.00120759	1	4.79254	4.49461	4.54096	4.50173
FGF4	Portal	0.280103	0.00964619	0.018389	1	3.2356	3.00245	2.9707	2.89335
H2AC20	Portal	0.280031	1.14771e-08	1.15653e-07	1	6.58797	6.35186	6.34389	6.22807
ARHGEF40	Portal	0.279993	1.64819e-07	1.22613e-06	1	6.10192	5.89014	5.81694	5.75869
DCAF4L1	Portal	0.279992	5.00995e-06	2.46801e-05	1	4.86326	4.60679	4.59319	4.54982
HIKESHI	Portal	0.279959	1.24634e-06	7.23455e-06	1	5.52432	5.15844	5.21113	5.36352
ARHGEF3	Portal	0.279935	5.99222e-05	0.000220431	1	5.22598	4.94157	4.95945	4.93712
CDH12	Portal	0.279673	2.7572e-06	1.45885e-05	1	4.77256	4.57785	4.41888	4.48192
TOPBP1	Portal	0.279576	1.39516e-06	7.97733e-06	1	5.48018	5.21454	5.08915	5.29813
TSPAN3	Portal	0.27946	0.000147835	0.000490024	1	5.20483	4.96965	4.95001	4.85646
RPRD2	Portal	0.279252	1.91543e-05	8.04744e-05	1	5.37558	5.10871	5.0859	5.09437
PABPC4L	Portal	0.279223	0.000101448	0.000351231	1	4.34709	4.00249	4.1793	4.02181
SUPT4H1	Portal	0.279105	0.00023736	0.000738275	1	5.60394	5.33945	5.28804	5.34702
PTK2B	Portal	0.279102	5.44809e-05	0.000202607	1	5.50118	5.22483	5.21215	5.22926
TMCO6	Portal	0.278928	1.08271e-05	4.86385e-05	1	5.5618	5.26387	5.26316	5.32158
CAD	Portal	0.27891	9.59796e-06	4.364e-05	1	5.30018	4.94744	5.11929	4.99707
DPPA5	Portal	0.278835	2.28975e-05	9.43868e-05	1	5.28318	5.05041	5.04735	4.91527
MTRR	Portal	0.278817	5.17479e-05	0.000194015	1	5.25196	5.01737	4.86665	5.03542
MFSD14B	Portal	0.278767	0.000110791	0.000378581	1	5.04766	4.79584	4.73427	4.77656
[truncated: 4,785 more rows]

## Sheet: S4-Zone1 Markers
Table S4: Differentially expressed genes and pathways for each region of interest in the GeoMx DSP WTA data.
Gene	Region	OverallDiff	Pval	AdjPval	QuantExprs	Portal	Zone1	Zone2	Zone3
ICAM4	Zone1	0.513859	6.78772e-06	3.21856e-05	1	1.89312	2.20306	1.68334	1.49116
GRAMD2A	Zone1	0.47405	7.2094e-09	7.65556e-08	1	4.4788	5.03688	4.62902	4.58066
FTHL17	Zone1	0.435578	7.7336e-08	6.26606e-07	1	4.34565	4.95618	4.62119	4.59498
SPTBN4	Zone1	0.432659	7.61423e-14	3.04569e-12	1	6.51459	7.23361	6.97725	6.91102
C17orf67	Zone1	0.419183	1.78267e-15	1.11326e-13	1	4.11972	4.91375	4.65638	4.7076
LIPH	Zone1	0.417551	3.257e-09	3.82099e-08	1	4.20144	4.87135	4.59362	4.56633
RAG1	Zone1	0.4163	4.35937e-10	6.48113e-09	1	4.46744	5.13405	4.87478	4.81102
OR4C16	Zone1	0.411677	1.20248e-12	3.54944e-11	1	4.23652	4.89374	4.63047	4.57921
EDDM13	Zone1	0.40737	2.26133e-09	2.76739e-08	1	4.26762	4.92552	4.66532	4.62152
MSLN	Zone1	0.403282	4.83743e-10	7.08256e-09	1	4.26652	4.78951	4.43345	4.45869
ABCA4	Zone1	0.399659	1.11699e-08	1.12991e-07	1	4.42051	4.99097	4.69189	4.66151
NIBAN3	Zone1	0.396949	9.98852e-05	0.000346413	1	4.35173	4.87423	4.49494	4.58517
RGS19	Zone1	0.396787	7.11257e-09	7.58344e-08	1	4.03616	4.56609	4.28552	4.18624
TIGIT	Zone1	0.395663	3.88916e-10	5.91375e-09	1	4.27473	4.88461	4.63837	4.55375
TOP1MT	Zone1	0.391934	8.73768e-09	9.10464e-08	1	4.61663	5.15169	4.818	4.84464
PIGG	Zone1	0.386316	4.44185e-09	5.01861e-08	1	5.00149	5.5119	5.08203	5.29323
TTC33	Zone1	0.384179	2.07206e-19	3.55542e-17	1	5.83876	6.62529	6.43088	6.4537
TWSG1	Zone1	0.378638	4.80695e-09	5.38144e-08	1	4.76462	5.36172	5.10591	5.07873
ACSM1	Zone1	0.372409	9.88204e-12	2.33807e-10	1	4.1923	4.80289	4.50754	4.59158
STARD8	Zone1	0.36734	3.1084e-08	2.78663e-07	1	4.07108	4.62157	4.28079	4.41082
NAV2	Zone1	0.360087	0.000232193	0.000724148	1	4.50136	4.87309	4.51455	4.5231
JPH2	Zone1	0.359689	1.18205e-09	1.55908e-08	1	4.80003	5.35913	5.14179	5.05651
NRBF2	Zone1	0.356649	2.09767e-09	2.59e-08	1	5.17989	5.70741	5.42192	5.45047
SELENOK	Zone1	0.353499	3.88765e-08	3.39085e-07	1	4.63669	5.04735	4.74004	4.70482
ANGPTL6	Zone1	0.352245	0.000152903	0.000504094	1	4.87082	5.25054	4.94844	4.87563
TM4SF18	Zone1	0.350575	4.8569e-06	2.40358e-05	1	4.75745	5.16234	4.89867	4.77916
HTATSF1	Zone1	0.348191	1.31862e-06	7.60836e-06	1	4.79026	5.2492	4.99144	4.92131
ENO2	Zone1	0.344699	6.08974e-09	6.62368e-08	1	5.07312	5.55407	5.30381	5.25116
TRIM68	Zone1	0.342098	2.04299e-07	1.48024e-06	1	4.98725	5.30574	4.90603	4.99764
CCL25	Zone1	0.338535	2.11223e-08	1.98468e-07	1	4.46441	4.96917	4.74992	4.67758
CKMT2	Zone1	0.337478	9.39552e-09	9.70747e-08	1	4.35778	4.58007	4.29449	4.07551
FAM122C	Zone1	0.337126	3.99352e-05	0.000154915	1	4.62934	4.91701	4.5729	4.53741
PDZRN4	Zone1	0.336946	0.00112155	0.00285005	1	4.42234	4.72155	4.39185	4.33962
GYPB	Zone1	0.335549	0.000128661	0.000433035	1	4.52576	4.84393	4.54867	4.45072
IFNA2	Zone1	0.33171	3.07195e-12	8.25782e-11	1	4.7036	5.23485	5.02265	4.98316
MBOAT2	Zone1	0.330874	1.86839e-08	1.77924e-07	1	4.72573	5.15024	4.88902	4.84335
DNAI1	Zone1	0.32948	1.30551e-11	2.98124e-10	1	4.46878	5.03632	4.83928	4.81247
GDPD5	Zone1	0.326596	8.16982e-10	1.11999e-08	1	4.93192	5.3254	5.07971	4.98479
AQP6	Zone1	0.321451	1.13666e-07	8.76803e-07	1	5.02459	5.40387	5.13183	5.09082
OR52B4	Zone1	0.318229	2.74376e-07	1.92199e-06	1	4.81079	5.06151	4.66704	4.75202
FAM221B	Zone1	0.317491	7.41859e-06	3.4764e-05	1	4.34308	4.78764	4.49065	4.57671
OR52I2	Zone1	0.316526	3.47099e-05	0.000136578	1	4.44963	4.80395	4.54975	4.46291
NAA16	Zone1	0.307623	0.000282437	0.000856972	1	4.6634	4.97616	4.67362	4.66859
HCG22	Zone1	0.306597	1.57842e-05	6.78206e-05	1	4.65585	4.85039	4.49266	4.48287
INIP	Zone1	0.306042	7.34637e-12	1.80079e-10	1	5.3553	5.84541	5.65242	5.6104
ZFAND5	Zone1	0.305254	1.47652e-07	1.10829e-06	1	4.27742	4.73587	4.48921	4.52523
CCSAP	Zone1	0.304465	0.00139939	0.00345566	1	4.35519	4.63869	4.32019	4.32728
FAM180A	Zone1	0.297715	2.89408e-08	2.61493e-07	1	5.00689	5.46269	5.22371	5.26434
GPRC6A	Zone1	0.296236	5.59709e-05	0.000207559	1	4.2803	4.59878	4.24499	4.38234
ERICH3	Zone1	0.295171	0.00467724	0.00984006	1	4.54797	4.8428	4.543	4.55193
KRTAP4-2	Zone1	0.293537	2.20494e-07	1.58383e-06	1	4.59959	4.96886	4.73884	4.68754
ZNF696	Zone1	0.293384	7.97245e-07	4.87914e-06	1	4.80082	5.23281	5.02336	4.99409
EPHX3	Zone1	0.292544	5.92105e-06	2.85854e-05	1	4.76044	5.04972	4.83381	4.67729
ZC3H14	Zone1	0.29223	3.05233e-07	2.10918e-06	1	5.56059	5.97589	5.74723	5.74317
RAB24	Zone1	0.289961	0.000189426	0.000607274	1	4.71064	4.99529	4.70283	4.70253
NEIL1	Zone1	0.289071	0.000508382	0.00143466	1	4.42946	4.69539	4.37502	4.41449
FSCB	Zone1	0.288614	0.000805008	0.00212876	1	4.3565	4.66006	4.31648	4.44136
PRIMA1	Zone1	0.28734	1.72526e-05	7.34255e-05	1	4.8897	5.25562	4.94696	5.06819
BCAN	Zone1	0.285921	5.73349e-06	2.78043e-05	1	5.07508	5.28295	5.02658	4.88942
STK39	Zone1	0.282304	0.000321095	0.000959522	1	4.62564	4.90371	4.56107	4.6775
TUBA3C	Zone1	0.27851	2.87013e-09	3.41293e-08	1	5.47637	5.90122	5.72559	5.66615
PSMB11	Zone1	0.276306	0.00404245	0.0086715	1	4.22815	4.4831	4.1664	4.22582
HTR5A	Zone1	0.275343	2.84531e-06	1.49942e-05	1	4.80165	5.0546	4.79452	4.7416
STPG3	Zone1	0.274759	0.00135863	0.00337086	1	4.48153	4.76955	4.52082	4.48201
ABHD16B	Zone1	0.274669	0.000362471	0.00106411	1	4.2555	4.47453	4.09085	4.25323
FBP1	Zone1	0.273271	2.87296e-07	1.9965e-06	1	7.43166	7.58216	7.33471	7.16031
CILP	Zone1	0.269235	7.43709e-05	0.000266585	1	4.68745	5.02657	4.79827	4.78629
CENPF	Zone1	0.26896	0.000409737	0.00118749	1	4.56035	4.78949	4.52139	4.47986
OVOL1	Zone1	0.266097	0.000418895	0.00121041	1	4.92082	5.17533	4.92772	4.87916
CNTD1	Zone1	0.265826	4.11392e-07	2.74062e-06	1	4.42812	4.84322	4.63383	4.67022
PTHLH	Zone1	0.264974	0.00230031	0.00533321	1	4.53866	4.76249	4.48694	4.46696
CCNG2	Zone1	0.263713	0.000169097	0.000550366	1	5.12447	5.3151	5.02801	5.00167
DCDC2C	Zone1	0.261129	1.07774e-06	6.37891e-06	1	4.45018	4.82428	4.57302	4.66627
NAA30	Zone1	0.260633	2.22383e-08	2.07467e-07	1	5.06962	5.43789	5.19397	5.26818
GNB2	Zone1	0.257474	6.82389e-07	4.2629e-06	1	6.1143	6.47259	6.29557	6.23548
E2F3	Zone1	0.254098	4.62344e-11	9.16699e-10	1	0.75817	1.20741	1.04175	1.06001
WDCP	Zone1	0.252772	0.00203101	0.0047813	1	4.30712	4.58183	4.33295	4.34711
TMA16	Zone1	0.247465	0.00138724	0.00343027	1	4.81605	5.0643	4.83394	4.8005
PKHD1L1	Zone1	0.242637	0.0024834	0.00569371	1	4.64206	4.92232	4.6856	4.71138
LYPD4	Zone1	0.241243	0.00249907	0.00572749	1	4.60048	4.78829	4.46999	4.57066
BLOC1S5	Zone1	0.241233	0.000432082	0.0012436	1	5.06584	5.37209	5.13417	5.19258
CCDC177	Zone1	0.239494	0.000701267	0.00189761	1	4.62476	4.91933	4.6785	4.73626
ZNF230	Zone1	0.23766	0.000629663	0.00172675	1	4.52267	4.68553	4.39267	4.42827
PLEKHM3	Zone1	0.237105	5.79499e-07	3.69174e-06	1	4.89665	5.19683	5.02282	4.95971
HIVEP1	Zone1	0.236871	0.00116207	0.00293675	1	4.97306	5.25873	5.03725	5.05528
ERI3	Zone1	0.233774	0.000185221	0.000595458	1	4.5379	4.82615	4.61523	4.624
ATP6V1B1	Zone1	0.232542	0.000941094	0.0024453	1	4.73683	4.96263	4.75959	4.69383
PJA1	Zone1	0.231211	0.00178371	0.00426197	1	4.85188	5.07988	4.81513	4.87901
EZH1	Zone1	0.230748	4.09809e-08	3.55245e-07	1	5.99544	6.30006	6.13958	6.0729
OR10X1	Zone1	0.229384	0.000342573	0.00101364	1	4.66843	4.90325	4.69269	4.66047
CSRNP1	Zone1	0.227007	1.71504e-05	7.30921e-05	1	4.8032	4.94819	4.74427	4.61607
VHL	Zone1	0.222704	0.000395925	0.00115143	1	5.46225	5.71766	5.47454	5.54807
METAP1	Zone1	0.213393	2.29551e-05	9.45817e-05	1	5.3635	5.54812	5.34002	5.30065
KLLN	Zone1	0.210674	0.00655615	0.0131783	1	4.61895	4.78416	4.55476	4.54674
BEGAIN	Zone1	0.208975	0.000143899	0.000478362	1	5.26739	5.41981	5.22941	5.13572
IKZF1	Zone1	0.206642	0.00938879	0.0179816	1	4.81895	4.98826	4.74774	4.77815
VRK2	Zone1	0.205798	0.000119719	0.000405916	1	5.09092	5.30558	5.13575	5.07266
OR5H2	Zone1	0.204342	0.0116531	0.0215894	1	4.74637	4.91105	4.68685	4.6869
CYP4F2	Zone1	0.203798	0.00023364	0.000728167	1	6.70859	6.96035	6.78431	6.77675
FBXO34	Zone1	0.195215	0.00383206	0.00828894	1	5.06571	5.2269	4.99419	5.03516
SELL	Zone1	0.193266	0.00393185	0.00847087	1	4.85537	5.03289	4.79394	4.86955
WFDC13	Zone1	0.183535	0.00279398	0.006305	1	4.77121	4.93055	4.7441	4.72573
TMEM30A	Zone1	0.182234	0.00603454	0.0122655	1	10.7899	10.9654	10.7794	10.78
CCIN	Zone1	0.174679	0.0176939	0.0309184	1	4.63231	4.79299	4.5941	4.62853
KIAA1143	Zone1	0.172502	0.00177407	0.00424279	1	7.11789	7.31233	7.15549	7.1461
GDA	Zone1	0.168994	0.00306889	0.00684046	1	6.03612	6.18492	5.99278	6.01888
TMEM106C	Zone1	0.165166	0.00241841	0.00556695	1	9.10242	9.24337	9.07147	9.0607
MNX1	Zone1	0.157774	0.00167221	0.00402962	1	6.33947	6.4517	6.26362	6.2787
DET1	Zone1	0.152633	0.0120952	0.0223004	1	5.07897	5.21122	5.02877	5.06803
LRGUK	Zone1	0.145654	0.000433824	0.00124785	1	0.845562	1.0008	0.870184	0.849698
MACC1	Zone1	-0.535489	2.72595e-10	4.34071e-09	0	4.41809	3.74408	4.07834	4.34226
HMCN2	Zone1	-0.460386	1.23266e-08	1.22931e-07	0	4.6383	4.20655	4.59271	4.7698
MTX1	Zone1	-0.446445	1.08956e-13	4.18499e-12	0	5.27063	4.5639	4.8335	4.92689
MCTP1	Zone1	-0.440303	2.64322e-09	3.1781e-08	0	4.7938	4.18365	4.53278	4.54528
B3GNT3	Zone1	-0.439439	4.76597e-08	4.06802e-07	0	4.99269	4.34563	4.6409	4.72161
C12orf42	Zone1	-0.408533	1.33082e-09	1.73536e-08	0	4.47523	3.84509	4.09314	4.1925
FAM181B	Zone1	-0.400677	1.0021e-08	1.02671e-07	0	4.82974	4.20665	4.5162	4.47603
MYLPF	Zone1	-0.392199	4.25068e-08	3.67605e-07	0	4.64624	4.25029	4.56769	4.71352
CCER1	Zone1	-0.389394	1.05947e-05	4.76888e-05	0	4.60786	4.19461	4.58003	4.56411
MMP7	Zone1	-0.383927	9.03986e-11	1.6368e-09	0	5.16911	4.52943	4.76637	4.80459
PATE3	Zone1	-0.383474	7.92132e-09	8.33898e-08	0	4.89198	4.38959	4.70468	4.72254
ATP2A3	Zone1	-0.383466	2.29092e-06	1.23892e-05	0	4.81212	4.28859	4.68367	4.52039
TTC17	Zone1	-0.378409	4.91355e-14	2.05496e-12	0	5.991	5.43872	5.6718	5.7886
DHX35	Zone1	-0.373959	1.41084e-06	8.05945e-06	0	4.781	4.29408	4.64491	4.5782
PVALB	Zone1	-0.373882	1.24346e-06	7.22238e-06	0	4.81745	4.32924	4.58369	4.70823
GBP4	Zone1	-0.3736	1.14534e-14	5.71426e-13	0	5.33075	4.68636	4.99556	4.85357
GREM1	Zone1	-0.365034	2.35293e-05	9.66871e-05	0	4.97871	4.64482	5.03517	5.01569
OR5L2	Zone1	-0.354166	2.97158e-06	1.55791e-05	0	4.73253	4.32082	4.59757	4.69486
C9orf152	Zone1	-0.34807	1.79908e-07	1.32602e-06	0	4.97112	4.57427	4.82594	4.96997
CNBD1	Zone1	-0.347722	1.39733e-08	1.37487e-07	0	4.7747	4.28706	4.60304	4.52659
PDLIM3	Zone1	-0.345436	3.47111e-08	3.07575e-07	0	4.75239	4.28129	4.49614	4.63164
TMEM250	Zone1	-0.344824	7.03801e-11	1.30523e-09	0	5.61599	5.10125	5.33023	5.39199
COX4I1	Zone1	-0.338659	2.75698e-17	2.78038e-15	0	6.92379	6.3419	6.51723	6.60065
FSTL5	Zone1	-0.338642	5.75097e-06	2.78743e-05	0	4.8919	4.39457	4.68889	4.61884
ADCY5	Zone1	-0.336853	1.39495e-06	7.97733e-06	0	4.25086	4.00106	4.30307	4.45981
ACSL6	Zone1	-0.333472	0.000682924	0.00185316	0	4.48759	4.16323	4.45936	4.54315
CDH7	Zone1	-0.329733	5.34342e-11	1.0316e-09	0	5.21344	4.63519	4.84765	4.83366
ZBTB41	Zone1	-0.329355	4.25159e-05	0.000163475	0	5.04806	4.66649	4.93314	5.00632
MIF4GD	Zone1	-0.328892	2.57541e-07	1.81934e-06	0	5.1907	4.78267	5.03439	5.1096
PTAFR	Zone1	-0.326639	2.2313e-06	1.20953e-05	0	4.84559	4.40802	4.66292	4.69547
GPRIN2	Zone1	-0.323274	2.06244e-06	1.12698e-05	0	4.42186	4.01746	4.29644	4.30391
TBKBP1	Zone1	-0.323059	4.17887e-06	2.10549e-05	0	4.34586	3.98169	4.28041	4.28799
TNRC18	Zone1	-0.32254	8.09627e-11	1.48351e-09	0	5.22993	4.6928	4.91532	4.90079
FAM171A2	Zone1	-0.322101	1.36062e-05	5.9578e-05	0	5.17951	4.84175	5.09431	5.21772
HSD3B2	Zone1	-0.321423	9.33288e-13	2.83695e-11	0	5.83803	5.24531	5.44657	5.41559
ARSK	Zone1	-0.321194	7.26748e-07	4.49263e-06	0	4.42088	4.09431	4.41247	4.41318
NEK2	Zone1	-0.319351	2.37585e-05	9.74982e-05	0	4.92236	4.5824	4.90861	4.87429
GEN1	Zone1	-0.319204	6.02386e-05	0.000221417	0	4.45251	4.08392	4.35379	4.40307
MYLK2	Zone1	-0.316733	8.53681e-05	0.000301705	0	4.67254	4.40257	4.70761	4.77777
M1AP	Zone1	-0.316404	0.000192957	0.000617301	0	4.8989	4.61037	4.8782	5.00321
DGKH	Zone1	-0.315785	1.86605e-05	7.86515e-05	0	5.15932	4.72258	4.97267	4.98309
HERC5	Zone1	-0.315678	4.61043e-06	2.29583e-05	0	4.71171	4.48355	4.76485	4.92113
TTN	Zone1	-0.315268	1.76412e-06	9.81194e-06	0	5.02159	4.60735	4.92398	4.82228
SFT2D2	Zone1	-0.315144	1.94412e-16	1.5864e-14	0	5.70927	5.13638	5.3318	5.31351
DLG3	Zone1	-0.314876	9.87712e-05	0.000343	0	4.63629	4.40792	4.75221	4.7799
MYO1C	Zone1	-0.311816	3.89545e-10	5.91375e-09	0	5.75588	5.24884	5.47633	5.44976
ZCRB1	Zone1	-0.311733	0.00026145	0.000801776	0	5.07159	4.69815	4.96122	4.99685
IL36A	Zone1	-0.310056	1.87933e-05	7.91389e-05	0	4.76026	4.46697	4.71401	4.85682
MRPS33	Zone1	-0.308875	6.6999e-08	5.53352e-07	0	5.38718	4.93367	5.15709	5.18336
DHX9	Zone1	-0.308865	2.10501e-07	1.52217e-06	0	5.16714	4.70126	4.91948	4.94375
ACSL3	Zone1	-0.306611	2.33275e-08	2.16091e-07	0	5.78485	5.48829	5.71311	5.88674
SEMA3E	Zone1	-0.304263	2.47727e-06	1.32912e-05	0	4.68023	4.49404	4.8326	4.88207
NUP93	Zone1	-0.303222	1.38937e-06	7.94914e-06	0	4.87272	4.49976	4.73957	4.79666
BMF	Zone1	-0.300798	9.33108e-06	4.26166e-05	0	5.01627	4.59424	4.85607	4.81276
C16orf89	Zone1	-0.300453	0.000871614	0.00228579	0	4.68499	4.46166	4.75972	4.84163
KCNJ16	Zone1	-0.30002	2.49899e-08	2.29292e-07	0	5.15503	4.68785	4.92279	4.88579
CDH1	Zone1	-0.299987	2.88191e-11	5.9855e-10	0	6.22952	5.71367	5.93163	5.87981
BMX	Zone1	-0.299427	0.00020342	0.000646381	0	4.89092	4.57677	4.85207	4.8856
ARSA	Zone1	-0.296766	1.01714e-12	3.07654e-11	0	6.15314	5.67726	5.86507	5.90386
MROH9	Zone1	-0.294884	4.52942e-05	0.000172746	0	4.82322	4.60319	4.97486	4.89614
KCNS3	Zone1	-0.294816	4.9329e-07	3.21391e-06	0	4.82436	4.39293	4.60224	4.63663
TENT2	Zone1	-0.29449	5.09546e-07	3.30341e-06	0	5.06226	4.65096	4.85521	4.91888
REXO4	Zone1	-0.291878	3.68778e-10	5.66087e-09	0	5.54974	5.07303	5.29296	5.25203
ST7L	Zone1	-0.290114	6.27024e-09	6.79911e-08	0	5.49763	5.06365	5.25125	5.3124
GPANK1	Zone1	-0.288982	4.16067e-13	1.37392e-11	0	5.68845	5.15505	5.33141	5.31223
DPM1	Zone1	-0.286259	1.23049e-06	7.15154e-06	0	5.61302	5.26233	5.54676	5.48598
GTF2B	Zone1	-0.285868	6.6248e-05	0.000240806	0	4.62581	4.26183	4.51341	4.50388
TMEM275	Zone1	-0.284613	0.000110302	0.000377052	0	4.95459	4.62329	4.87922	4.8899
IMMT	Zone1	-0.283353	5.91836e-07	3.76381e-06	0	6.06969	5.66666	5.91571	5.86462
RALGDS	Zone1	-0.282431	0.000285298	0.00086451	0	4.98053	4.71314	4.95354	5.05264
KCNJ4	Zone1	-0.281292	1.31965e-07	9.99121e-07	0	4.89245	4.52016	4.73107	4.78083
DEFB134	Zone1	-0.281119	6.54012e-05	0.000238058	0	4.53911	4.30976	4.57438	4.65914
IFNA13	Zone1	-0.281057	2.92421e-05	0.000117429	0	5.1395	4.84222	5.10288	5.12744
EEPD1	Zone1	-0.279001	1.08232e-05	4.86328e-05	0	5.61359	5.22427	5.44637	5.44986
POLR3A	Zone1	-0.27627	2.67432e-06	1.42073e-05	0	5.26097	4.96353	5.2604	5.19802
MAGEB16	Zone1	-0.276202	0.000901348	0.00235502	0	4.3221	4.06751	4.3406	4.36843
CDCP1	Zone1	-0.275854	0.000851231	0.00223873	0	4.8983	4.64111	4.94429	4.90831
ASTL	Zone1	-0.275137	3.24368e-05	0.000128877	0	5.10191	4.81306	5.08871	5.07398
PARP11	Zone1	-0.274524	1.21453e-05	5.38627e-05	0	4.74933	4.40146	4.60525	4.67336
C15orf62	Zone1	-0.27449	0.000385345	0.00112443	0	4.94558	4.67026	4.99324	4.89542
P2RY8	Zone1	-0.274057	2.46123e-06	1.32206e-05	0	5.13268	4.72891	4.93992	4.9363
CORO6	Zone1	-0.272328	0.000312427	0.000936515	0	4.8163	4.53277	4.77159	4.82741
TSGA10IP	Zone1	-0.270833	0.000145867	0.000484027	0	5.12327	4.80262	5.06023	5.03687
RSPH10B2	Zone1	-0.270107	0.000510192	0.00143955	0	4.7419	4.48065	4.80225	4.70813
SPEM1	Zone1	-0.268466	0.000616797	0.00169705	0	4.49041	4.27691	4.54465	4.60107
BRCA1	Zone1	-0.267083	0.000422009	0.00121787	0	4.9246	4.70461	4.93915	5.05132
LRRC39	Zone1	-0.263378	0.000423881	0.00122231	0	4.62199	4.35995	4.64973	4.59827
C15orf40	Zone1	-0.263124	3.53214e-07	2.39211e-06	0	5.30059	4.91643	5.15822	5.07985
TUT4	Zone1	-0.261414	6.87541e-09	7.34764e-08	0	5.54987	5.14678	5.37486	5.29984
AS3MT	Zone1	-0.260012	1.98939e-06	1.09128e-05	0	5.85769	5.54743	5.72561	5.83903
MAP3K1	Zone1	-0.258289	0.000102457	0.000354126	0	4.93774	4.65291	4.88312	4.91275
GABRQ	Zone1	-0.257686	0.00896786	0.0173079	0	4.75755	4.5134	4.77668	4.77903
GRM5	Zone1	-0.257063	0.00112278	0.00285239	0	4.74037	4.53156	4.79941	4.82611
TTC9C	Zone1	-0.256221	2.51724e-06	1.34781e-05	0	5.15631	4.77945	4.98793	4.96277
DPPA4	Zone1	-0.255552	0.0011409	0.00288922	0	5.01236	4.75483	4.98212	5.03667
HCN4	Zone1	-0.253371	0.00114728	0.002903	0	4.80972	4.52847	4.80096	4.73485
CLDN19	Zone1	-0.25302	0.0120358	0.0222043	0	4.0634	3.87585	4.19673	4.12647
HOXD1	Zone1	-0.246573	7.96778e-07	4.87799e-06	0	4.83854	4.55108	4.85632	4.69812
TRANK1	Zone1	-0.245323	2.35503e-06	1.27246e-05	0	5.28616	4.94997	5.1962	5.10351
GLO1	Zone1	-0.244485	3.15078e-05	0.000125432	0	6.06909	5.76078	6.00132	5.94538
DCAF17	Zone1	-0.243278	0.000294766	0.000890261	0	5.11271	4.83762	5.0458	5.08418
MIF	Zone1	-0.243044	2.28989e-08	2.12873e-07	0	5.32054	5.20527	5.42515	5.59925
KIZ	Zone1	-0.242739	6.77689e-05	0.000245654	0	5.05498	4.92029	5.22602	5.2081
TOMM22	Zone1	-0.240603	3.03546e-07	2.0991e-06	0	5.80597	5.438	5.62411	5.60572
CADM4	Zone1	-0.239813	0.000108373	0.00037108	0	4.94854	4.64571	4.85663	4.8514
GOLGA2	Zone1	-0.237163	6.4524e-06	3.08104e-05	0	5.72593	5.42486	5.61014	5.65001
TMEM260	Zone1	-0.236549	5.19569e-07	3.3589e-06	0	5.61818	5.49978	5.71227	5.87854
FOXRED1	Zone1	-0.235663	0.000622186	0.00170982	0	4.79044	4.48967	4.70375	4.68181
EPOP	Zone1	-0.233151	0.00299168	0.00668867	0	4.6559	4.41918	4.66441	4.63668
PEX11G	Zone1	-0.23222	4.57717e-06	2.28051e-05	0	5.12082	4.87905	5.08135	5.13165
RBM44	Zone1	-0.231892	0.00183569	0.00437251	0	4.58315	4.36001	4.61373	4.57882
GMNN	Zone1	-0.231228	0.00198217	0.00467891	0	5.02052	4.82947	5.08837	5.07319
MRPL34	Zone1	-0.22869	0.000688549	0.00186689	0	5.76056	5.60545	5.82312	5.91874
USP12	Zone1	-0.228383	0.00720506	0.0143274	0	4.55946	4.38556	4.66066	4.62171
UBE2U	Zone1	-0.227823	0.00435174	0.00923889	0	4.68139	4.43508	4.66138	4.64594
CUL3	Zone1	-0.225769	3.44316e-05	0.000135599	0	5.5585	5.35106	5.62433	5.54765
IMPA2	Zone1	-0.224865	4.27286e-05	0.000164155	0	5.47207	5.20619	5.41749	5.40358
CTCF	Zone1	-0.223477	0.00165045	0.0039861	0	5.15865	4.98108	5.24811	5.20692
MGAT5	Zone1	-0.222992	0.000680369	0.00184759	0	5.05695	4.90511	5.15837	5.16899
SSH3	Zone1	-0.222944	7.00541e-11	1.3005e-09	0	5.80926	5.42687	5.56698	5.57321
COX7A2L	Zone1	-0.222773	9.84372e-11	1.76151e-09	0	6.10079	5.70882	5.86279	5.8312
ALDH5A1	Zone1	-0.22209	0.00132285	0.00329099	0	5.17593	4.97743	5.23714	5.18549
SELE	Zone1	-0.221016	0.000416354	0.00120363	0	4.8721	4.67025	4.91854	4.88317
EIF4G2	Zone1	-0.220538	4.35808e-07	2.88548e-06	0	7.01137	6.68825	6.84322	6.87178
PATJ	Zone1	-0.217525	3.39394e-06	1.75036e-05	0	5.77858	5.45682	5.64083	5.60361
AIMP1	Zone1	-0.216181	0.00131537	0.00327637	0	5.47888	5.21846	5.43858	5.38646
EXT1	Zone1	-0.215902	0.00215136	0.00502403	0	5.93109	5.69885	5.90064	5.91253
STXBP5L	Zone1	-0.215191	0.000322376	0.000962411	0	4.76416	4.6055	4.91912	4.77878
TIAM1	Zone1	-0.2123	0.000456655	0.00130554	0	5.25141	5.05834	5.23864	5.32187
LOR	Zone1	-0.211907	0.0037403	0.00811533	0	5.0944	4.888	5.14396	5.06137
GGH	Zone1	-0.210348	0.00301693	0.0067369	0	5.57697	5.41255	5.66702	5.62471
MDFIC	Zone1	-0.210228	0.00225855	0.00524899	0	5.16762	4.94068	5.15062	5.13448
LRP6	Zone1	-0.207895	0.000641215	0.00175476	0	5.69829	5.4643	5.69699	5.6213
TPD52L3	Zone1	-0.207411	0.0091677	0.0176232	0	4.70677	4.55281	4.80948	4.76442
IKZF4	Zone1	-0.204128	0.000952543	0.00247085	0	5.13025	4.89481	5.0732	5.09337
STT3B	Zone1	-0.19784	0.00786153	0.0154488	0	5.26152	5.10887	5.32107	5.33754
MCM9	Zone1	-0.195819	0.000216754	0.00068214	0	5.7036	5.48791	5.70828	5.63931
ZBTB20	Zone1	-0.193458	0.000342109	0.00101243	0	5.30422	5.06724	5.257	5.22087
OR5T2	Zone1	-0.192701	0.00596104	0.0121268	0	5.03005	4.88769	5.09333	5.11781
COMMD3	Zone1	-0.184522	0.00259141	0.00591035	0	5.57607	5.36957	5.56385	5.52236
ANAPC13	Zone1	-0.181338	0.00142542	0.0035119	0	5.71178	5.50547	5.69071	5.65793
ZNF280B	Zone1	-0.177094	0.0083188	0.016212	0	5.02017	4.86305	5.08015	5.0201
SMYD2	Zone1	-0.171935	0.000261973	0.000802843	0	5.61897	5.49981	5.6606	5.73567
LANCL1	Zone1	-0.158373	0.00947704	0.0181155	0	5.05893	4.92785	5.09878	5.10095
ETFB	Zone1	-0.157221	0.00206726	0.00485861	0	6.83858	6.69345	6.84889	6.86456

## Sheet: S4-Zone2 Markers
Table S4: Differentially expressed genes and pathways for each region of interest in the GeoMx DSP WTA data.
Gene	Region	OverallDiff	Pval	AdjPval	QuantExprs	Portal	Zone1	Zone2	Zone3
CABP7	Zone2	0.506594	3.61367e-12	9.57066e-11	1	3.53655	4.08406	4.38117	4.00311
GP2	Zone2	0.480773	1.76536e-05	7.49236e-05	1	2.06826	2.18621	2.5509	1.9559
TEX12	Zone2	0.476923	9.19691e-16	6.34794e-14	1	4.23652	4.74425	5.06068	4.77049
ADM5	Zone2	0.461598	1.2133e-15	7.92745e-14	1	3.99007	4.41122	4.76449	4.50739
GBX1	Zone2	0.459266	3.60299e-15	2.08021e-13	1	3.9672	4.4631	4.78421	4.54452
PRORY	Zone2	0.426436	7.13637e-09	7.59999e-08	1	4.30752	4.63226	4.88753	4.44351
PNLIP	Zone2	0.408355	5.04282e-12	1.27881e-10	1	4.35947	4.76542	5.01453	4.69362
CNDP1	Zone2	0.374673	4.64535e-08	3.97616e-07	1	4.80887	5.05668	5.35914	5.08786
MR1	Zone2	0.373536	0.00125971	0.00315227	1	2.16766	2.12167	2.52862	2.17594
SNX8	Zone2	0.372294	2.21171e-07	1.58683e-06	1	4.25821	4.45511	4.73781	4.38321
SLC13A4	Zone2	0.334988	2.04047e-05	8.51239e-05	1	4.48014	4.60959	4.86095	4.48815
BPY2	Zone2	0.322654	3.39623e-09	3.96407e-08	1	4.24833	4.43521	4.70441	4.46174
NOX1	Zone2	0.293456	6.98734e-06	3.30042e-05	1	4.56837	4.66648	4.94288	4.71342
KRT71	Zone2	0.286525	0.00404668	0.00867855	1	4.22916	4.23509	4.52036	4.23728
PLEKHG1	Zone2	0.2837	0.00780256	0.0153562	1	4.85576	4.79573	5.10663	4.81729
SLC35D3	Zone2	0.279989	0.000270935	0.000827407	1	4.31399	4.2661	4.57929	4.31782
SPAG7	Zone2	0.271363	0.0011005	0.00280276	1	4.86112	4.91678	5.17321	4.92764
XKR8	Zone2	0.265619	0.000121535	0.000411544	1	4.85172	4.9144	5.17466	4.96099
PNPLA7	Zone2	0.264786	7.19786e-05	0.00025892	1	4.38515	4.50894	4.73732	4.52352
NNAT	Zone2	0.263137	0.00155482	0.00378602	1	4.26868	4.20986	4.49588	4.21968
FAM50B	Zone2	0.258042	0.000854644	0.0022461	1	4.84918	4.78208	5.09064	4.86654
NMRK1	Zone2	0.234188	7.9713e-06	3.71454e-05	1	5.05049	5.16776	5.34472	5.11336
SPDEF	Zone2	0.227798	5.66907e-05	0.000209889	1	4.81309	4.80998	5.0682	4.89815
CCDC22	Zone2	0.226982	6.28741e-09	6.80642e-08	1	0.742792	0.949719	1.10275	0.934807
MSL2	Zone2	0.215208	0.00159951	0.0038797	1	5.30117	5.2614	5.50947	5.32022
LGR4	Zone2	0.191729	0.00796352	0.0156174	1	5.33839	5.2474	5.47359	5.2598
GTF2A2	Zone2	0.182415	0.00650818	0.0130991	1	5.09389	5.0729	5.26042	5.06723
MARCHF8	Zone2	0.168535	0.00142011	0.00349976	1	5.24091	5.26701	5.42327	5.25629
FUT5	Zone2	-0.535916	2.76325e-07	1.93296e-06	0	3.66381	3.34841	2.89797	3.28942
GKN1	Zone2	-0.429019	5.35002e-07	3.44292e-06	0	4.15433	4.10342	3.7082	4.15391
VIPR1	Zone2	-0.382771	4.67107e-07	3.06507e-06	0	5.23156	5.05461	4.71619	5.01071
MYBBP1A	Zone2	-0.360733	3.34936e-09	3.92182e-08	0	5.15163	4.97693	4.63318	4.85318
CDK2AP1	Zone2	-0.345213	6.42755e-13	2.03115e-11	0	5.87653	5.52564	5.33362	5.63434
PAPSS1	Zone2	-0.34131	1.41808e-08	1.39229e-07	0	4.95759	4.70922	4.46458	4.75086
PGR	Zone2	-0.316888	4.2921e-06	2.15367e-05	0	4.93664	4.78058	4.54057	4.85515
BLMH	Zone2	-0.303241	7.50449e-05	0.000268582	0	5.38087	5.24791	4.98489	5.2356
NR4A2	Zone2	-0.290302	0.000118796	0.000403161	0	4.71902	4.60462	4.36297	4.63617
CACNA1S	Zone2	-0.287763	3.00405e-06	1.57314e-05	0	4.85154	4.67902	4.4775	4.76523
FAM222A	Zone2	-0.282387	2.06545e-05	8.60681e-05	0	4.62608	4.51318	4.29699	4.59886
USH1G	Zone2	-0.279562	0.000670612	0.00182407	0	4.54702	4.68064	4.32537	4.58713
SLC25A29	Zone2	-0.279367	1.87529e-09	2.3518e-08	0	5.50101	5.24616	5.04638	5.23007
RCVRN	Zone2	-0.276997	0.000448868	0.00128548	0	4.90947	4.83739	4.60088	4.88677
PNLDC1	Zone2	-0.27551	0.00040806	0.00118357	0	4.75484	4.80527	4.50722	4.78806
OR56A5	Zone2	-0.265695	0.00155409	0.00378573	0	4.95125	4.95177	4.67067	4.90608
SLC2A8	Zone2	-0.265236	3.0934e-06	1.61303e-05	0	5.49203	5.42635	5.17088	5.38997
HRAS	Zone2	-0.253851	0.000334546	0.000993091	0	4.94594	4.86978	4.64298	4.87479
PCGF6	Zone2	-0.251602	0.000310995	0.000932375	0	4.98455	5.04536	4.80079	5.12726
CRLF2	Zone2	-0.249656	0.000681888	0.00185062	0	4.94724	4.96358	4.68542	4.89442
CDNF	Zone2	-0.244627	0.00163651	0.00395608	0	4.64488	4.74574	4.44134	4.66728
SEMA4B	Zone2	-0.244351	9.69163e-06	4.40006e-05	0	6.50761	6.40094	6.17863	6.3604
KREMEN2	Zone2	-0.242779	0.00123949	0.00310888	0	4.67998	4.69643	4.44732	4.6939
HOXB9	Zone2	-0.23306	0.00122895	0.00308414	0	4.63636	4.76165	4.46857	4.70687
S100A3	Zone2	-0.230583	0.00343531	0.00754906	0	4.74242	4.83534	4.56722	4.81564
FNBP4	Zone2	-0.227328	0.000104052	0.00035876	0	5.77223	5.66566	5.46986	5.65367
KCNK6	Zone2	-0.226767	0.000855778	0.00224821	0	5.27137	5.25432	5.0491	5.30192
MAP3K10	Zone2	-0.226702	0.000152523	0.000503022	0	5.10658	5.05475	4.85458	5.08252
LPAR2	Zone2	-0.199419	0.00026846	0.000820805	0	5.34778	5.45517	5.18692	5.35605
NHLRC2	Zone2	-0.198331	0.000114421	0.000389827	0	5.58816	5.57899	5.41473	5.67203
LGALS8	Zone2	-0.195134	0.00148887	0.00364719	0	5.31256	5.35799	5.1493	5.36274
EPB42	Zone2	-0.192836	0.00373084	0.00809577	0	5.36226	5.46333	5.21876	5.4092
EDC3	Zone2	-0.192537	0.0028363	0.00638168	0	5.68702	5.7284	5.51948	5.72063
MYL3	Zone2	-0.181591	0.00272202	0.00616459	0	5.08853	5.15999	4.95114	5.14967
SLC66A1	Zone2	-0.176829	0.0003946	0.00114815	0	6.31976	6.30373	6.12374	6.27821

## Sheet: S4-Zon3 Markers
Table S4: Differentially expressed genes and pathways for each region of interest in the GeoMx DSP WTA data.
Gene	Region	OverallDiff	Pval	AdjPval	QuantExprs	Portal	Zone1	Zone2	Zone3
APOA4	Zone3	1.10283	9.14367e-11	1.65206e-09	1	5.40231	5.6133	6.16399	6.82936
SLCO1B3	Zone3	0.779316	4.20995e-09	4.79495e-08	1	4.38322	4.56004	4.97405	5.41842
JUN	Zone3	0.68237	1.00164e-13	3.87977e-12	1	5.97897	6.23494	6.557	6.93934
DNAJB1	Zone3	0.603964	9.93215e-10	1.33397e-08	1	6.15492	6.25342	6.44064	6.88695
VLDLR	Zone3	0.598502	4.50869e-16	3.3514e-14	1	3.36997	4.08442	3.9095	4.38647
TREML1	Zone3	0.596755	1.0071e-06	5.99041e-06	1	5.95353	6.12436	6.16439	6.67751
APOL1	Zone3	0.595209	9.32116e-18	1.01264e-15	1	6.08102	6.59671	6.79809	7.08715
EGR1	Zone3	0.562201	3.58315e-07	2.42063e-06	1	5.66277	5.83703	5.95837	6.38159
CDHR5	Zone3	0.514719	1.30196e-13	4.87836e-12	1	6.15555	6.56114	6.74514	7.002
HSPD1	Zone3	0.510259	8.08424e-13	2.48205e-11	1	7.42107	7.91856	7.95398	8.27479
PTP4A1	Zone3	0.503434	2.9463e-16	2.32164e-14	1	7.99809	8.13699	8.42029	8.68856
HSD3B7	Zone3	0.491966	4.19108e-16	3.17968e-14	1	6.18264	6.73367	6.83012	7.07411
C8orf88	Zone3	0.482717	1.62195e-07	1.21003e-06	1	3.72578	3.84899	3.93015	4.31769
GGN	Zone3	0.443555	6.61923e-09	7.12362e-08	1	4.17651	4.47011	4.42257	4.79995
BAG3	Zone3	0.41563	1.53044e-05	6.60527e-05	1	5.83164	6.02677	6.05621	6.38717
LCT	Zone3	0.415273	9.19663e-14	3.57733e-12	1	4.31773	4.80374	4.79507	5.05412
TAS2R45	Zone3	0.411004	6.40079e-06	3.06038e-05	1	4.75508	4.64929	4.66309	5.10016
PLEKHS1	Zone3	0.398609	0.00420527	0.00897567	1	3.19179	3.12552	3.05968	3.52427
UGT8	Zone3	0.397237	3.26424e-08	2.90929e-07	1	4.18208	4.44427	4.46894	4.76233
CLDN2	Zone3	0.394101	3.29358e-13	1.12398e-11	1	5.25114	5.6177	5.68695	5.9127
ARL5B	Zone3	0.392511	2.70029e-11	5.65306e-10	1	4.0503	4.36565	4.35905	4.65085
PRAMEF12	Zone3	0.389374	8.51149e-13	2.60693e-11	1	4.28407	4.7654	4.65178	4.95646
C3orf67	Zone3	0.38272	4.56141e-06	2.27328e-05	1	4.54692	4.64547	4.68709	5.00921
OR52N2	Zone3	0.373333	2.21852e-07	1.59048e-06	1	4.67432	4.96428	4.92887	5.22915
ZNF670	Zone3	0.371219	5.15316e-08	4.36063e-07	1	4.57383	4.7876	4.8288	5.1013
MS4A6E	Zone3	0.362731	0.000131807	0.00044239	1	4.44365	4.56533	4.50153	4.86623
HSPE1	Zone3	0.354189	3.84852e-08	3.3615e-07	1	7.8671	8.05736	8.10928	8.36544
KPNA2	Zone3	0.347491	4.33921e-07	2.87506e-06	1	5.08068	4.96487	5.00193	5.36332
TTC9	Zone3	0.342616	3.39287e-06	1.7503e-05	1	4.74789	4.78663	4.6987	5.08702
PITPNM3	Zone3	0.340066	2.7176e-07	1.90804e-06	1	4.49819	4.75143	4.59724	4.95569
PRKCG	Zone3	0.339521	5.85485e-06	2.83478e-05	1	4.44892	4.64206	4.53722	4.88225
FOXA3	Zone3	0.33789	1.51706e-07	1.13682e-06	1	5.06564	5.17533	5.20837	5.48767
NTS	Zone3	0.33478	0.000135945	0.000454967	1	4.3997	4.43422	4.44205	4.7601
SERPINB11	Zone3	0.330012	1.12932e-05	5.05223e-05	1	3.98117	3.99194	4.11713	4.36009
HOXD3	Zone3	0.325303	1.28617e-09	1.68552e-08	1	4.69395	5.04383	5.01078	5.24149
NTSR2	Zone3	0.325006	9.58035e-07	5.72762e-06	1	4.43446	4.31581	4.43136	4.71888
MICOS13	Zone3	0.315553	4.82994e-08	4.11306e-07	1	4.24956	4.53248	4.49753	4.74208
TPI1	Zone3	0.313359	1.14319e-16	9.80793e-15	1	7.13198	7.43926	7.53011	7.68047
PRM3	Zone3	0.313083	5.73434e-05	0.000212006	1	4.44641	4.54409	4.5206	4.81678
SLC13A3	Zone3	0.310768	5.83665e-06	2.82746e-05	1	4.87656	4.74315	4.89521	5.14908
RBM34	Zone3	0.310493	0.000253779	0.000781512	1	5.17704	5.20207	5.22601	5.5122
BRF2	Zone3	0.309545	2.39366e-07	1.70471e-06	1	4.76364	4.9881	4.94203	5.20747
METTL27	Zone3	0.309033	5.79931e-05	0.000214021	1	4.47823	4.40122	4.34794	4.71817
RLF	Zone3	0.307858	3.61445e-06	1.85574e-05	1	4.61211	4.48829	4.61155	4.87851
SLC25A41	Zone3	0.307233	1.06512e-06	6.30829e-06	1	4.52103	4.47948	4.62275	4.84832
GPKOW	Zone3	0.303418	8.16167e-11	1.494e-09	1	4.75462	4.96134	5.056	5.22741
UGDH	Zone3	0.302956	5.66057e-07	3.61489e-06	1	6.05203	6.31779	6.29493	6.52454
RPS4Y2	Zone3	0.300776	0.000407652	0.00118257	1	4.49661	4.32756	4.36415	4.69688
FRMD1	Zone3	0.300396	0.000162249	0.00053128	1	3.99637	4.16749	4.14101	4.40202
DOLK	Zone3	0.299846	3.37396e-07	2.29941e-06	1	4.73759	4.93107	4.9756	5.18127
FFAR4	Zone3	0.298666	1.4803e-06	8.40912e-06	1	4.38266	4.54247	4.54538	4.78884
PPP1R3E	Zone3	0.294567	4.25432e-06	2.13705e-05	1	5.18467	5.05118	5.02056	5.38003
SCGB1D2	Zone3	0.293995	5.02969e-05	0.000189348	1	4.44952	4.6236	4.56742	4.84084
AVP	Zone3	0.293655	3.57518e-06	1.83661e-05	1	4.83002	4.91954	4.75165	5.12739
CEP78	Zone3	0.292863	4.85635e-05	0.000183878	1	4.44672	4.48122	4.47259	4.75971
DKK4	Zone3	0.290905	6.24185e-06	2.99296e-05	1	4.58237	4.7511	4.74339	4.98319
ABT1	Zone3	0.290161	7.18325e-07	4.44804e-06	1	4.67297	4.5078	4.48068	4.84398
EXOC3L1	Zone3	0.288557	1.40748e-08	1.38337e-07	1	4.18091	4.38323	4.35578	4.5952
KCTD8	Zone3	0.287579	0.000189165	0.000606651	1	4.52387	4.48262	4.57873	4.81598
TBC1D8B	Zone3	0.28601	6.4002e-07	4.03945e-06	1	5.02174	4.77825	4.84961	5.16921
MAP2K6	Zone3	0.284673	1.30187e-07	9.87292e-07	1	4.56164	4.77796	4.73411	4.97591
WDR3	Zone3	0.283248	0.000130808	0.000439457	1	5.05024	5.0785	5.10327	5.36058
SCRT2	Zone3	0.282595	0.00193659	0.00458311	1	4.37174	4.31351	4.38456	4.6392
TDRD15	Zone3	0.282468	0.00162794	0.00393896	1	4.40582	4.51641	4.48121	4.75028
MIF	Zone3	0.282261	2.28989e-08	2.12873e-07	1	5.32054	5.20527	5.42515	5.59925
KCNA2	Zone3	0.281798	0.000326479	0.00097213	1	4.46512	4.51388	4.55782	4.79407
DNAJC30	Zone3	0.281495	9.92446e-05	0.000344513	1	5.04585	5.10462	5.09745	5.36413
MMD2	Zone3	0.28094	0.000210935	0.000667259	1	4.79564	4.83129	4.83122	5.10032
GALNT16	Zone3	0.280402	0.00830045	0.0161797	1	4.71171	4.72525	4.70146	4.99321
NOL4	Zone3	0.27788	0.00215846	0.00503934	1	4.58977	4.51644	4.50435	4.81473
GOT1L1	Zone3	0.276206	0.000139359	0.000464614	1	4.68927	4.55552	4.6667	4.91337
ITK	Zone3	0.274685	0.000483564	0.0013737	1	5.11986	5.07658	5.15935	5.39328
EXOC2	Zone3	0.273639	5.1885e-07	3.35544e-06	1	5.07463	5.1124	5.18638	5.39811
GRK7	Zone3	0.272375	1.49808e-05	6.47779e-05	1	4.85673	4.6771	4.68095	5.01064
USP6	Zone3	0.272358	7.93961e-05	0.000282667	1	4.73575	4.73478	4.58782	4.95847
OR51B6	Zone3	0.269307	0.000171402	0.000556488	1	4.62546	4.69379	4.66125	4.92947
RAPGEFL1	Zone3	0.268092	0.00101784	0.0026217	1	4.795	4.86964	4.77057	5.07983
POSTN	Zone3	0.267255	6.69738e-05	0.000243108	1	4.75576	4.65443	4.51499	4.90898
SORD	Zone3	0.26617	3.11235e-06	1.62199e-05	1	5.98528	5.93384	5.9386	6.21874
MCL1	Zone3	0.265594	9.84876e-06	4.45707e-05	1	7.21578	7.10328	7.18514	7.43366
THAP3	Zone3	0.265483	0.000163474	0.000534816	1	4.9769	4.84936	4.95123	5.19131
PLA2G2D	Zone3	0.265203	0.0126511	0.0231722	1	4.48091	4.41449	4.43053	4.70718
MON1A	Zone3	0.264969	3.44592e-05	0.000135674	1	4.98013	4.93846	5.03622	5.2499
CEMIP2	Zone3	0.264415	1.03593e-06	6.14531e-06	1	5.88179	6.00047	5.89961	6.1917
CAMTA1	Zone3	0.263404	6.48786e-06	3.09476e-05	1	4.83269	4.81123	4.81244	5.08219
CCDC17	Zone3	0.2605	0.000275264	0.00083937	1	4.65349	4.69898	4.5794	4.90446
RPGRIP1	Zone3	0.259218	1.26632e-05	5.58617e-05	1	4.67155	4.87907	4.85094	5.05974
MAP9	Zone3	0.259095	5.15077e-05	0.000193193	1	4.74149	4.65724	4.75907	4.97836
CPA2	Zone3	0.258784	3.897e-08	3.39738e-07	1	5.14487	5.3029	5.33818	5.52077
SNX3	Zone3	0.258773	3.37074e-08	2.99548e-07	1	6.44811	6.59302	6.64758	6.82168
OIP5	Zone3	0.258377	4.51733e-06	2.25559e-05	1	4.7159	4.5631	4.62335	4.89249
MAFK	Zone3	0.255661	9.73121e-05	0.000338509	1	4.9727	4.96199	5.0451	5.24893
SPEF2	Zone3	0.254829	1.74851e-06	9.74577e-06	1	4.48976	4.28794	4.44134	4.66118
XPO4	Zone3	0.254682	0.000181151	0.000583701	1	4.85791	4.91409	4.96035	5.16547
LAMA3	Zone3	0.253919	0.00083426	0.00219788	1	4.78759	4.87876	4.85347	5.09386
RFC5	Zone3	0.253647	0.00245069	0.00563097	1	4.20645	4.06991	4.12543	4.38758
OR2B11	Zone3	0.253199	0.000137866	0.000460724	1	4.88643	4.88689	4.83807	5.12366
GABRA3	Zone3	0.253174	0.0011088	0.00282195	1	5.09904	5.1696	5.12656	5.38491
TEX46	Zone3	0.248947	0.000581048	0.00161368	1	4.60645	4.68811	4.62492	4.88878
PCSK1	Zone3	0.24838	0.000155069	0.00051015	1	4.93308	4.9936	4.9352	5.20234
IL22	Zone3	0.248126	9.75421e-06	4.42082e-05	1	4.77605	4.77068	4.68251	4.99121
MUC1	Zone3	0.244386	1.84576e-06	1.02095e-05	1	4.69738	4.90042	4.85373	5.06156
ACER1	Zone3	0.243517	4.54796e-05	0.000173345	1	4.86185	4.83123	4.88566	5.1031
BTBD16	Zone3	0.24171	0.000945364	0.00245362	1	5.12796	5.12228	5.01244	5.32927
PRDM5	Zone3	0.240731	0.00128238	0.0032031	1	4.31093	4.38414	4.35943	4.59223
MOSMO	Zone3	0.238467	0.00145598	0.00357759	1	4.88278	4.90131	4.93325	5.14425
CLN3	Zone3	0.237543	0.000331382	0.000985132	1	5.56523	5.6173	5.59144	5.82887
MAP7D1	Zone3	0.235139	0.00643827	0.0129698	1	4.78311	4.80413	4.79106	5.0279
ZNF358	Zone3	0.23098	0.000295901	0.000892955	1	5.72807	5.76827	5.68111	5.9568
RNF187	Zone3	0.230729	0.00363639	0.00792077	1	4.71076	4.69904	4.67264	4.92487
RSPH1	Zone3	0.230066	0.0172208	0.030224	1	4.6716	4.67419	4.63777	4.89126
PRR3	Zone3	0.230006	0.0033302	0.00734865	1	5.01343	4.88907	4.94039	5.17764
KLHDC1	Zone3	0.229983	0.0028217	0.00635272	1	4.86959	4.80524	4.84813	5.07097
WBP1	Zone3	0.229593	0.00112737	0.00286167	1	4.71366	4.7547	4.77448	4.97721
TNFRSF10B	Zone3	0.229214	2.12009e-09	2.60891e-08	1	5.64983	5.89412	5.87836	6.03665
ZNF718	Zone3	0.22692	0.000373491	0.0010928	1	4.77483	4.72163	4.68611	4.95444
GPRC5D	Zone3	0.224991	0.000294467	0.000889505	1	4.83821	4.95631	4.89109	5.12019
ANXA10	Zone3	0.224174	0.00937558	0.0179626	1	4.79748	4.747	4.70763	4.97488
MMP17	Zone3	0.222967	0.00145303	0.00357131	1	4.4324	4.4637	4.40487	4.65662
RD3L	Zone3	0.221775	0.0054725	0.0112672	1	4.50311	4.49181	4.40241	4.68755
TAS2R39	Zone3	0.218353	0.000537909	0.00150825	1	4.63927	4.69861	4.71152	4.90149
IKZF2	Zone3	0.214044	0.00178069	0.00425586	1	4.54558	4.52654	4.44553	4.71992
APOC2	Zone3	0.213463	0.00226941	0.0052702	1	6.04923	6.12836	6.10461	6.30753
IFNK	Zone3	0.210501	0.00947777	0.0181155	1	4.70352	4.62486	4.64264	4.86751
TRIM35	Zone3	0.206814	0.00278603	0.00629015	1	5.08423	4.97797	4.97926	5.22063
ZNF202	Zone3	0.205056	0.00418025	0.0089285	1	5.19793	5.17448	5.20659	5.39805
ITM2A	Zone3	0.196828	0.00371929	0.00807642	1	4.66286	4.6286	4.61418	4.83204
NDUFA5	Zone3	0.19052	0.00369754	0.00803489	1	5.81596	5.7633	5.75925	5.97002
MUC15	Zone3	0.182344	0.0155853	0.0277434	1	4.42091	4.38206	4.37246	4.57415
BTBD2	Zone3	0.181464	0.000396062	0.0011515	1	6.10395	6.18526	6.11563	6.31641
TUT7	Zone3	0.177963	0.00186599	0.00443605	1	5.0756	5.14343	5.12667	5.29319
NARF	Zone3	0.177939	0.000391143	0.00113918	1	5.42515	5.47246	5.39112	5.60752
LRRC4B	Zone3	0.175895	0.0143264	0.0257749	1	5.80776	5.77774	5.74222	5.9518
ATP5MGL	Zone3	0.17308	0.0128589	0.0235009	1	4.98844	4.92472	4.93272	5.12171
HAPLN3	Zone3	0.171454	5.61271e-05	0.000208054	1	0.842062	0.860968	0.890831	1.03608
PI4K2B	Zone3	0.168985	0.01628	0.0288014	1	5.50503	5.48668	5.44593	5.6482
OXSR1	Zone3	0.151803	0.00327709	0.00724907	1	5.35318	5.39876	5.36337	5.52357
JCHAIN	Zone3	-1.07196	8.06456e-12	1.9508e-10	0	6.09577	5.34051	5.12367	4.44803
ADAMTSL2	Zone3	-0.793903	1.34262e-14	6.5386e-13	0	5.79778	5.09772	4.95956	4.49112
A2M	Zone3	-0.708758	1.7677e-12	5.00847e-11	0	9.19468	8.67103	8.58778	8.10907
HAL	Zone3	-0.692218	3.03282e-14	1.34499e-12	0	7.86155	7.39514	7.14511	6.77505
SDS	Zone3	-0.62523	1.43859e-13	5.34667e-12	0	6.77289	6.48151	6.19841	5.85904
GLS2	Zone3	-0.612258	1.52469e-15	9.71991e-14	0	6.49379	6.18716	5.97091	5.60503
ACSL4	Zone3	-0.518526	0.00018564	0.00059649	0	5.98533	6.09928	5.87989	5.46964
SLPI	Zone3	-0.512097	1.93106e-10	3.24299e-09	0	6.62721	6.21989	6.13731	5.81604
GDF1	Zone3	-0.48659	2.36881e-08	2.1866e-07	0	1.50442	1.1204	1.28824	0.817765
FDFT1	Zone3	-0.476301	2.96975e-13	1.02683e-11	0	6.25482	5.85752	5.74859	5.47734
HSD17B13	Zone3	-0.469211	1.69035e-06	9.44746e-06	0	5.36615	5.49688	5.21201	4.88913
ARHGEF17	Zone3	-0.459231	2.93195e-12	7.92791e-11	0	5.09017	4.89276	4.81196	4.4724
FDPS	Zone3	-0.446145	1.53172e-09	1.96522e-08	0	6.56189	6.3166	6.23194	5.924
CYP51A1	Zone3	-0.443046	7.30859e-09	7.74297e-08	0	6.58483	6.29587	6.29171	5.94776
MRPL21	Zone3	-0.442993	7.55112e-08	6.14226e-07	0	4.60413	4.54266	4.63093	4.14958
FBLN5	Zone3	-0.43741	2.00537e-09	2.48936e-08	0	5.78994	5.29801	5.32598	5.0339
IDI1	Zone3	-0.426106	2.13638e-10	3.52733e-09	0	6.36696	6.05179	5.94458	5.695
ADGRE5	Zone3	-0.418508	1.30701e-06	7.5485e-06	0	5.36094	5.26671	5.12789	4.83334
KRTAP27-1	Zone3	-0.405112	6.6695e-07	4.17925e-06	0	4.63054	4.62641	4.52786	4.18983
LGALS9C	Zone3	-0.403228	7.44862e-15	3.83072e-13	0	5.76867	5.37219	5.38356	5.10491
REV1	Zone3	-0.402689	0.000924381	0.00240732	0	1.34571	1.30359	1.48365	0.974962
ETNPPL	Zone3	-0.401951	4.02984e-10	6.08472e-09	0	5.41942	5.12774	5.15336	4.83155
SERTAD4	Zone3	-0.394573	6.13549e-06	2.94966e-05	0	4.49666	4.38557	4.31192	4.00348
REPIN1	Zone3	-0.39315	6.64119e-11	1.24548e-09	0	4.96915	4.58717	4.55383	4.31023
PXDN	Zone3	-0.392739	1.162e-07	8.9377e-07	0	5.33656	5.21381	5.05706	4.80974
ULK1	Zone3	-0.391849	1.54465e-10	2.64549e-09	0	5.60553	5.61068	5.41239	5.15102
HIF3A	Zone3	-0.375294	6.01587e-08	5.00232e-07	0	5.2339	4.99724	4.93349	4.67958
LUC7L3	Zone3	-0.374036	3.11951e-21	9.38922e-19	0	6.47946	5.9628	5.89844	5.73953
HMGB2	Zone3	-0.37057	3.63812e-07	2.45573e-06	0	5.49766	5.53039	5.35633	5.09089
UTRN	Zone3	-0.36646	4.33809e-11	8.66675e-10	0	5.96625	5.57348	5.56031	5.33355
ITGA4	Zone3	-0.365627	8.76079e-06	4.03634e-05	0	5.09756	5.01792	5.07116	4.69659
FANCG	Zone3	-0.359256	5.90704e-06	2.85403e-05	0	4.84573	4.69866	4.80556	4.42406
GPR1	Zone3	-0.352784	7.58964e-06	3.5475e-05	0	4.82727	4.96617	4.81709	4.51739
C12orf66	Zone3	-0.347559	1.40255e-05	6.1224e-05	0	5.13377	5.03706	4.95339	4.69385
WNT2B	Zone3	-0.347368	3.45297e-07	2.34628e-06	0	4.92853	4.97126	4.9086	4.58876
OPN5	Zone3	-0.345562	0.000224923	0.000704405	0	4.09057	4.1169	4.13211	3.76763
MYO10	Zone3	-0.345521	5.19143e-08	4.37826e-07	0	5.10558	4.95574	4.86108	4.62861
CYP2U1	Zone3	-0.341747	6.30051e-06	3.01872e-05	0	4.23945	4.1701	4.07841	3.82091
MIEN1	Zone3	-0.339533	8.35807e-06	3.87217e-05	0	4.58265	4.62826	4.57405	4.25545
MYOG	Zone3	-0.337599	3.77937e-06	1.93285e-05	0	4.80695	4.59172	4.63721	4.34103
CKMT2	Zone3	-0.335274	9.39552e-09	9.70747e-08	0	4.35778	4.58007	4.29449	4.07551
RAB3A	Zone3	-0.332335	0.000683681	0.00185494	0	4.12025	4.08964	4.03359	3.74882
RRM2	Zone3	-0.329512	1.17606e-06	6.88094e-06	0	5.00879	5.08132	4.95759	4.68639
TSC2	Zone3	-0.323075	5.54825e-11	1.06e-09	0	5.9429	5.70064	5.65991	5.44474
ATG16L2	Zone3	-0.319968	3.78103e-08	3.31043e-07	0	5.25451	5.11223	5.00417	4.80367
TTC28	Zone3	-0.318642	1.35354e-06	7.7795e-06	0	5.22471	5.26429	5.23288	4.92199
GPR142	Zone3	-0.315714	0.000905865	0.00236443	0	3.92109	3.88289	3.85339	3.57008
CREB3L1	Zone3	-0.314253	2.26971e-05	9.37291e-05	0	4.89743	4.73542	4.70466	4.46491
MMP13	Zone3	-0.309561	3.42087e-06	1.76276e-05	0	4.8001	4.6088	4.59001	4.35674
CEP192	Zone3	-0.304404	5.4799e-06	2.66943e-05	0	4.92596	5.0172	4.97572	4.66855
MCAT	Zone3	-0.304203	8.02392e-08	6.47273e-07	0	5.26626	5.03753	5.06641	4.8192
STING1	Zone3	-0.302974	2.2376e-05	9.25277e-05	0	5.33986	5.38699	5.26401	5.02731
SMARCAL1	Zone3	-0.302642	5.94399e-05	0.000218876	0	4.95656	4.93208	4.89711	4.62594
CLDN4	Zone3	-0.300817	2.82749e-05	0.000113859	0	5.3023	5.2112	5.14415	4.9184
ALOX12B	Zone3	-0.298916	0.000440201	0.00126401	0	4.84123	4.90734	4.94096	4.5976
OTUD7B	Zone3	-0.293289	1.29897e-09	1.69624e-08	0	5.51321	5.30476	5.2567	5.06493
SLAMF7	Zone3	-0.291765	1.82057e-05	7.69468e-05	0	5.12376	4.95154	5.02452	4.74151
CRABP1	Zone3	-0.291363	8.97765e-07	5.4078e-06	0	4.89386	4.6886	4.71223	4.47353
OAZ2	Zone3	-0.290805	4.13582e-08	3.58347e-07	0	5.97985	5.70058	5.71082	5.50628
CEACAM21	Zone3	-0.29079	3.11587e-06	1.62337e-05	0	4.35594	4.62614	4.50845	4.20605
RNF138	Zone3	-0.290463	0.000226282	0.000707998	0	5.10616	5.17959	5.17913	4.86449
PPIB	Zone3	-0.288738	2.8679e-15	1.68765e-13	0	8.07642	7.70889	7.6869	7.53534
TGM3	Zone3	-0.287217	9.27441e-05	0.000324339	0	4.72949	4.61363	4.59677	4.35941
C9orf24	Zone3	-0.286946	4.94081e-10	7.2224e-09	0	5.06622	4.74224	4.79668	4.58143
CGAS	Zone3	-0.286018	5.92808e-05	0.000218378	0	4.96025	5.16555	5.13888	4.80221
GLB1L	Zone3	-0.285641	0.000130086	0.000437431	0	5.10724	5.17742	5.09105	4.8396
BRF1	Zone3	-0.284672	0.0015343	0.00374449	0	4.98963	4.97436	5.00142	4.7038
DLX1	Zone3	-0.284251	8.86841e-06	4.07876e-05	0	5.9861	5.98743	6.00131	5.70736
ANKRD50	Zone3	-0.283581	2.01764e-07	1.46534e-06	0	5.18955	5.00371	5.08723	4.80992
PAPLN	Zone3	-0.283555	6.33938e-05	0.000231624	0	5.06906	4.95335	4.91469	4.69547
SAP25	Zone3	-0.281845	3.73101e-08	3.27444e-07	0	5.54408	5.39894	5.3663	5.15459
GNG7	Zone3	-0.281301	0.00253845	0.00580397	0	5.01892	4.95826	4.98305	4.70544
TFAM	Zone3	-0.279111	3.93344e-06	2.00233e-05	0	4.757	4.99472	4.90146	4.60529
RNF151	Zone3	-0.278385	4.69615e-05	0.000178438	0	4.82949	4.69206	4.70446	4.46362
HSD17B7	Zone3	-0.277832	3.54823e-07	2.40212e-06	0	6.1127	5.94876	5.97802	5.73533
ABHD13	Zone3	-0.276546	0.00104508	0.00268058	0	4.77715	4.67895	4.7356	4.45402
FAM126A	Zone3	-0.275549	0.000299153	0.000902028	0	4.77751	4.699	4.72964	4.45984
NDST3	Zone3	-0.272441	0.000257198	0.000790584	0	4.76239	4.77792	4.82182	4.51493
DUPD1	Zone3	-0.270603	0.000588435	0.00163123	0	4.58176	4.5209	4.62389	4.30491
HOXA9	Zone3	-0.269688	0.000249191	0.00076932	0	4.85478	4.95978	4.86984	4.62511
ARHGDIB	Zone3	-0.269309	0.000733076	0.00196859	0	6.09617	6.16714	6.10157	5.85232
NSDHL	Zone3	-0.268989	6.33386e-05	0.000231515	0	5.70936	5.65875	5.59708	5.38607
GMPR2	Zone3	-0.268166	1.78697e-06	9.92403e-06	0	5.54202	5.37157	5.35285	5.15398
RASSF1	Zone3	-0.267741	6.72575e-06	3.19578e-05	0	5.55618	5.58527	5.48213	5.27345
LCE4A	Zone3	-0.26764	1.56543e-05	6.73889e-05	0	6.14805	5.99699	5.99471	5.77894
OR4N5	Zone3	-0.267268	0.000288916	0.000874608	0	4.92418	5.04554	4.95292	4.70694
SMN1	Zone3	-0.26588	4.96762e-05	0.00018728	0	5.55609	5.42371	5.46047	5.21421
GLI3	Zone3	-0.26557	4.22097e-05	0.000162468	0	4.95961	4.96045	5.07916	4.73417
ADGRD1	Zone3	-0.263992	0.00362231	0.00789478	0	4.45886	4.5139	4.4936	4.2248
RGS14	Zone3	-0.262212	3.21339e-08	2.86676e-07	0	5.35468	5.17689	5.1863	4.97708
ARSG	Zone3	-0.262199	0.000191095	0.000611983	0	4.95942	4.8933	5.00878	4.69163
AASDHPPT	Zone3	-0.261561	1.13517e-08	1.14641e-07	0	5.49026	5.27989	5.24609	5.07719
NAIP	Zone3	-0.260871	2.89441e-06	1.52268e-05	0	5.36478	5.24268	5.38452	5.06979
S100A4	Zone3	-0.258994	0.000184452	0.00059309	0	5.45451	5.3783	5.35612	5.13732
SLAMF1	Zone3	-0.258915	2.87203e-05	0.000115536	0	5.16715	5.06781	5.13618	4.8648
FOXR2	Zone3	-0.257468	0.00257179	0.00587436	0	4.73448	4.78041	4.74636	4.49628
KHNYN	Zone3	-0.256952	0.00023692	0.000737389	0	5.19341	5.24622	5.24795	4.97224
VSIR	Zone3	-0.25547	2.89672e-05	0.000116452	0	5.39538	5.20781	5.23173	5.02284
JADE2	Zone3	-0.254757	0.000807024	0.00213286	0	4.90829	4.91101	4.98799	4.681
CDCA2	Zone3	-0.253137	0.0126285	0.0231419	0	4.44727	4.49906	4.48592	4.22428
AMY1A	Zone3	-0.25312	1.85994e-05	7.843e-05	0	5.80446	5.82535	5.80272	5.55772
CD180	Zone3	-0.253062	0.000660007	0.00179915	0	4.63456	4.76312	4.67721	4.43856
FAM187B	Zone3	-0.252687	8.15098e-05	0.000289406	0	4.26994	4.12647	4.2312	3.95652
CCNG1	Zone3	-0.2517	1.32716e-14	6.48047e-13	0	6.0908	5.74999	5.7815	5.6224
ZNF585B	Zone3	-0.249134	0.000521316	0.00146665	0	4.90946	4.86965	4.83524	4.62232
PLCB2	Zone3	-0.247827	0.000244727	0.000757832	0	4.95538	5.0352	4.95744	4.73485
LCE3D	Zone3	-0.246206	6.76219e-05	0.000245218	0	4.87707	5.00976	4.88434	4.67752
NPC1	Zone3	-0.24573	0.00130035	0.00324382	0	5.51204	5.4659	5.49879	5.24651
MRPS12	Zone3	-0.242556	0.00150325	0.00367604	0	4.7127	4.72888	4.7494	4.48777
MRGPRX1	Zone3	-0.24219	0.000229123	0.000715669	0	4.90284	4.80699	4.8113	4.59819
UNG	Zone3	-0.239591	3.34773e-05	0.000132352	0	4.95993	4.83697	4.82637	4.63483
STON2	Zone3	-0.239275	3.6226e-05	0.000141814	0	4.94602	5.07242	5.14188	4.81417
TYROBP	Zone3	-0.237656	0.00113567	0.00287837	0	4.95033	5.09013	4.99894	4.77548
FAM216B	Zone3	-0.237547	0.00116889	0.00295196	0	4.4541	4.35728	4.3969	4.16521
TAS1R3	Zone3	-0.237193	2.0496e-05	8.54659e-05	0	5.85842	5.71165	5.71574	5.52474
SAMD8	Zone3	-0.236316	0.000121896	0.000412535	0	4.63211	4.75743	4.7296	4.47006
UBE2Q1	Zone3	-0.236149	0.000238865	0.000742434	0	4.90246	4.96951	5.01715	4.72689
GAB3	Zone3	-0.236059	0.00719031	0.0143058	0	4.53818	4.57044	4.64169	4.34738
RAI2	Zone3	-0.236013	0.00360136	0.00785561	0	4.88233	4.86028	4.93728	4.65728
ZBTB3	Zone3	-0.235344	0.00132631	0.00329871	0	4.86076	4.7786	4.86218	4.5985
BEX3	Zone3	-0.228697	0.00297779	0.00666166	0	5.13442	5.17327	5.14767	4.92309
HNMT	Zone3	-0.228387	4.30398e-05	0.000165143	0	6.30087	6.28599	6.24266	6.04812
RTL5	Zone3	-0.227807	0.000498583	0.001412	0	4.86517	4.83882	4.81211	4.61089
ZFR	Zone3	-0.226354	8.25724e-05	0.000292896	0	5.4477	5.50977	5.47764	5.25202
SMCHD1	Zone3	-0.225877	0.00052083	0.00146573	0	5.36767	5.30524	5.29141	5.09556
SCNN1A	Zone3	-0.225141	0.00324708	0.00718875	0	5.10506	5.05879	5.10722	4.86522
KCNJ12	Zone3	-0.224771	5.19419e-05	0.000194623	0	5.73274	5.72084	5.66354	5.48093
TDRD9	Zone3	-0.223795	0.0090592	0.0174567	0	4.9578	4.9685	4.96561	4.74017
OR8U9	Zone3	-0.223635	0.00966247	0.0184157	0	4.71215	4.74593	4.74674	4.5113
CDR2L	Zone3	-0.223208	0.00092068	0.00239871	0	5.36256	5.28627	5.32052	5.09991
OR4D6	Zone3	-0.222492	0.000871744	0.00228581	0	4.91951	4.82526	4.85814	4.64515
B3GALT5	Zone3	-0.220578	3.55329e-06	1.82587e-05	0	4.62218	4.7631	4.81365	4.5124
C19orf47	Zone3	-0.218506	0.00259347	0.00591363	0	5.06999	5.11682	5.13291	4.88807
NUDT4	Zone3	-0.216068	0.00144877	0.00356131	0	4.98524	5.08862	5.05827	4.82798
DEPDC1	Zone3	-0.215351	0.00968156	0.0184457	0	4.87713	4.95645	4.95662	4.71472
GMPPA	Zone3	-0.215001	0.000198787	0.000634074	0	5.97009	5.95298	5.9243	5.73412
SNX1	Zone3	-0.214253	0.000787042	0.00209119	0	5.30055	5.41422	5.38682	5.15294
UBE2E3	Zone3	-0.214171	0.00460903	0.00971872	0	5.443	5.4891	5.4946	5.2614
ITGB3BP	Zone3	-0.213052	0.00125798	0.00314923	0	4.78335	4.83982	4.77411	4.58604
BIRC5	Zone3	-0.211244	4.52599e-05	0.000172651	0	6.37272	6.36564	6.30088	6.13517
OR51T1	Zone3	-0.209963	0.000783685	0.00208438	0	4.7577	4.78483	4.90434	4.60566
COA4	Zone3	-0.208505	0.000528602	0.00148556	0	5.12072	5.215	5.27059	4.9936
H4C5	Zone3	-0.205537	0.0021598	0.00504183	0	5.91469	5.85628	5.90373	5.68603
CDY2B	Zone3	-0.20286	0.0111989	0.020849	0	4.60434	4.62492	4.68324	4.43464
NEGR1	Zone3	-0.199413	0.0100086	0.0189656	0	5.26478	5.25762	5.26156	5.06191
TBX5	Zone3	-0.196294	0.0051803	0.0107664	0	4.81524	4.88595	4.86933	4.66055
PLEKHA2	Zone3	-0.185306	0.00277825	0.00627489	0	5.2031	5.312	5.27959	5.07959
ZNF778	Zone3	-0.18261	0.000902354	0.00235732	0	4.88067	4.97947	4.92412	4.74548
ILF3	Zone3	-0.179974	0.000105814	0.000363675	0	6.01606	5.92066	5.92801	5.77494
MAOB	Zone3	-0.178243	0.000118725	0.000402992	0	6.70879	6.60223	6.61817	6.46482
ANKHD1	Zone3	-0.177883	0.000892818	0.00233473	0	6.66318	6.71067	6.68028	6.50683
RUNX3	Zone3	-0.174751	0.00141404	0.00348762	0	4.93521	4.97626	5.05766	4.81496
AAR2	Zone3	-0.172772	0.00178569	0.00426615	0	5.28872	5.36894	5.37673	5.17202
VMA21	Zone3	-0.171304	0.00271187	0.00614533	0	5.69012	5.70422	5.68617	5.5222
MREG	Zone3	-0.171166	0.0215405	0.0365978	0	5.57711	5.61619	5.65289	5.44423
FAM78B	Zone3	-0.168461	0.0187007	0.0324033	0	4.96356	4.96537	5.00139	4.80831
BGLAP	Zone3	-0.162379	0.0101902	0.0192402	0	5.23259	5.28505	5.30921	5.11324

## Sheet: S4-Portal Curated Pathways
Table S4: Differentially expressed genes and pathways for each region of interest in the GeoMx DSP WTA data.
Pathway	Region	OverallDiff	Pval	AdjPval	QuantExprs	Portal	Zone1	Zone2	Zone3
mesenchymal cell differentiation involved in lung development	Portal	2.07468	5.19449e-25	2.70244e-22	1	-1.57627	-3.74135	-3.72106	-3.49046
regulation of BMP signaling pathway	Portal	1.80122	2.15868e-23	5.83564e-21	1	1.21114	-0.750814	-0.544044	-0.475358
fibroblast growth factor-activated receptor activity	Portal	1.68765	9.3251e-21	1.12039e-18	1	-4.09139	-5.72907	-5.8608	-5.74726
cellular response to retinoic acid	Portal	1.62228	4.01927e-19	2.98205e-17	1	-5.03117	-6.80258	-6.54371	-6.61406
adaptive immune response	Portal	-1.59993	2.03234e-16	7.08916e-15	0	-3.53582	-1.98514	-2.04604	-1.77647
selenocysteine incorporation	Portal	-1.56574	3.22265e-20	3.48476e-18	0	4.47855	6.27249	5.97305	5.88732
leukocyte cell-cell adhesion	Portal	-1.53643	5.8105e-20	5.38551e-18	0	-2.97527	-1.4031	-1.38049	-1.53293
regulation of platelet activation	Portal	-1.53534	6.57588e-22	1.33326e-19	0	-0.359184	1.07406	1.2824	1.17202
TCR signalosome	Portal	-1.50678	2.95701e-19	2.28394e-17	0	2.34248	3.86471	3.61867	4.06442
cellular response to bile acid	Portal	-1.48585	8.43298e-19	5.82055e-17	0	0.16781	1.7128	1.84102	1.40717
venous endothelial cell differentiation	Portal	1.44084	1.36251e-11	1.55088e-10	1	-3.61356	-5.12774	-4.97119	-5.06428
cell migration	Portal	1.44005	3.54978e-18	2.05634e-16	1	-0.931712	-2.55312	-2.31807	-2.24408
vascular endothelial growth factor-activated receptor activity	Portal	-1.39892	7.27496e-16	2.29126e-14	0	9.81062	11.2513	11.1225	11.2548
pseudopodium	Portal	1.37169	1.25858e-21	2.11609e-19	1	-1.98175	-3.47717	-3.15354	-3.42962
response to virus	Portal	-1.36664	8.76241e-18	4.65988e-16	0	-4.06082	-2.69712	-2.96989	-2.41554
lymphocyte migration	Portal	1.36083	2.05481e-19	1.70918e-17	1	-2.84427	-4.40125	-4.3195	-3.89455
ether lipid metabolic process	Portal	-1.34455	4.24708e-17	1.83849e-15	0	3.00411	4.49132	4.33185	4.22283
cholesterol biosynthetic process	Portal	1.32532	4.55773e-17	1.94543e-15	1	2.08672	1.16817	0.527174	0.588856
regulation of complement activation	Portal	-1.31989	3.95194e-25	2.56402e-22	0	11.6101	13.0872	12.8179	12.8849
TORC2 signaling	Portal	1.30627	7.6044e-16	2.37199e-14	1	4.42083	2.99481	3.21568	3.13319
negative regulation of complement activation, alternative pathway	Portal	-1.30239	3.49737e-13	5.61656e-12	0	0.871672	2.33258	2.18524	2.00435
regulation of lymphocyte chemotaxis	Portal	-1.30201	3.16073e-14	6.6151e-13	0	2.30951	3.5081	3.6859	3.64056
mesenchymal cell proliferation involved in lung development	Portal	1.30081	1.35474e-15	3.99524e-14	1	4.8641	3.50232	3.48019	3.70733
positive regulation of smooth muscle cell proliferation	Portal	1.29937	9.96545e-18	5.21418e-16	1	-0.95879	-2.24993	-2.16226	-2.36228
bile acid secretion	Portal	-1.29892	1.32152e-16	4.98489e-15	0	-2.75047	-1.4848	-1.44118	-1.42867
vascular endothelial growth factor receptor 3 binding	Portal	1.2944	9.81623e-14	1.81965e-12	1	-2.61673	-4.02792	-3.95585	-3.74961
regulation of response to wounding	Portal	-1.29051	1.42569e-16	5.25563e-15	0	6.26527	7.61911	7.59148	7.45675
lymphocyte differentiation	Portal	-1.26883	2.17714e-16	7.51345e-15	0	2.57425	4.00168	3.65007	3.87748
blood coagulation	Portal	-1.25705	1.14571e-15	3.40981e-14	0	5.21087	6.67246	6.24992	6.48139
superoxide dismutase activity	Portal	1.24942	2.44419e-17	1.12881e-15	1	0.131168	-1.10045	-1.05744	-1.19686
neutrophil aggregation	Portal	-1.24365	8.42576e-11	8.15916e-10	0	8.68903	9.88506	9.94589	9.96709
positive regulation of fibroblast proliferation	Portal	1.23222	4.10242e-19	2.98205e-17	1	6.78382	5.29741	5.75873	5.59866
negative regulation of wound healing	Portal	1.22096	6.98391e-18	3.83996e-16	1	-0.777519	-2.26099	-1.78545	-1.94901
cellular response to platelet-derived growth factor stimulus	Portal	1.22089	7.06935e-21	9.17319e-19	1	-3.75536	-5.05586	-4.74954	-5.12335
protein tyrosine kinase collagen receptor activity	Portal	1.21157	4.58101e-13	7.14462e-12	1	-1.57278	-2.95989	-2.46224	-2.93094
establishment of endothelial barrier	Portal	-1.2101	1.5133e-19	1.3268e-17	0	1.40514	2.5391	2.65331	2.6533
type 1 fibroblast growth factor receptor binding	Portal	-1.20906	1.67931e-14	3.78311e-13	0	-8.60363	-7.29091	-7.37581	-7.51699
regulation of neutrophil degranulation	Portal	-1.19948	1.02832e-10	9.6973e-10	0	-8.87689	-7.7963	-7.53	-7.70593
mannose binding	Portal	-1.19423	3.45829e-14	7.14567e-13	0	6.65524	7.87252	7.88911	7.78678
acute inflammatory response	Portal	-1.17201	1.43227e-14	3.29523e-13	0	-1.02366	0.0238178	0.18498	0.236241
negative regulation of endothelial cell differentiation	Portal	1.16973	8.48901e-09	5.31628e-08	1	-1.04135	-2.06081	-2.36958	-2.20284
copper ion binding	Portal	-1.16532	6.77666e-17	2.81839e-15	0	6.77788	8.01311	8.04815	7.76832
regulation of neutrophil apoptotic process	Portal	-1.15402	2.31898e-15	6.48514e-14	0	4.41301	5.36037	5.39624	5.94445
extracellular matrix structural constituent	Portal	1.15246	5.08433e-14	1.0057e-12	1	-6.91562	-7.8531	-8.228	-8.12313
collagen trimer	Portal	-1.13953	2.02528e-14	4.50001e-13	0	-2.20239	-1.06207	-1.10134	-1.02519
neutrophil degranulation	Portal	-1.1376	1.03988e-12	1.49265e-11	0	11.0499	11.9733	12.3784	12.2107
negative regulation of innate immune response	Portal	-1.13162	3.70593e-15	9.69519e-14	0	5.95602	7.06042	6.99014	7.21236
vesicle	Portal	1.12643	2.94127e-12	3.91044e-11	1	3.2117	1.82923	2.17301	2.25359
urea homeostasis	Portal	-1.11664	8.62236e-13	1.2543e-11	0	0.827626	1.99968	2.05271	1.78041
T cell cytokine production	Portal	-1.11423	3.26634e-16	1.09237e-14	0	4.45963	5.41466	5.54998	5.75695
cytokine-mediated signaling pathway	Portal	-1.09691	1.16276e-12	1.64715e-11	0	0.0678548	0.979396	1.1439	1.371
leukocyte migration	Portal	-1.09327	2.57877e-15	7.02985e-14	0	5.82133	6.87408	7.16854	6.70119
lung-associated mesenchyme development	Portal	1.0923	3.12721e-14	6.58745e-13	1	1.06316	-0.143795	0.00052631	0.0558537
adrenomedullin receptor signaling pathway	Portal	-1.0833	1.11712e-09	8.36936e-09	0	-2.13527	-1.03879	-1.02463	-1.09248
hyaluronan catabolic process	Portal	-1.08313	8.25046e-25	2.97383e-22	0	4.20567	5.30857	5.33318	5.22464
blood vessel development	Portal	-1.08159	9.91573e-17	3.8755e-15	0	3.26615	4.3603	4.44677	4.23613
negative regulation of Wnt signaling pathway	Portal	1.08042	2.22134e-12	3.04051e-11	1	1.03859	-0.0980676	0.0371664	-0.0645887
monocyte extravasation	Portal	-1.07318	3.27018e-17	1.45322e-15	0	4.65231	5.79473	5.87242	5.50931
meiotic cell cycle	Portal	1.06585	5.38436e-11	5.47551e-10	1	-1.85303	-3.06025	-2.88536	-2.81104
retinoic acid biosynthetic process	Portal	1.05877	2.3662e-09	1.66869e-08	1	0.968649	-0.0778863	0.0232957	-0.215779
extracellular matrix organization	Portal	1.05733	4.48185e-15	1.11839e-13	1	-9.03929	-10.0435	-10.0847	-10.1616
canonical glycolysis	Portal	-1.05058	1.16844e-11	1.34412e-10	0	-1.07021	-0.0425871	-0.070299	0.0539874
negative regulation of SREBP signaling pathway	Portal	-1.04917	6.12423e-11	6.07553e-10	0	3.4651	4.8313	4.30202	4.40946
positive regulation of hepatic stellate cell activation	Portal	1.04056	3.08023e-12	4.07848e-11	1	-8.84354	-9.98377	-9.86867	-9.79986
interleukin-3 production	Portal	-1.03927	1.96931e-13	3.34473e-12	0	-0.0396814	0.665702	0.956122	1.37695
MHC class II biosynthetic process	Portal	-1.03927	1.96931e-13	3.34473e-12	0	-0.0396814	0.665702	0.956122	1.37695
triglyceride mobilization	Portal	-1.02102	1.0224e-17	5.26455e-16	0	3.23329	4.43141	4.2222	4.1093
mitochondrion	Portal	-1.01551	1.06437e-15	3.19704e-14	0	21.3502	22.6662	22.1378	22.2931
complement activation	Portal	-1.0149	1.02694e-26	1.6657e-23	0	7.67406	8.80094	8.56313	8.70282
regulation of platelet-derived growth factor receptor-beta signaling pathway	Portal	-1.01344	2.07464e-07	9.46574e-07	0	6.95937	7.82524	8.03139	8.06182
lamellipodium	Portal	1.01334	1.54785e-10	1.40257e-09	1	0.747946	-0.290712	-0.191565	-0.313897
hyaluronic acid binding	Portal	-1.01314	5.02326e-14	9.99721e-13	0	-0.38024	0.683498	0.439238	0.775955
regulation of blood coagulation	Portal	1.01146	1.59377e-15	4.65782e-14	1	-3.98822	-5.17818	-4.86642	-4.95444
MHC class II protein complex	Portal	-1.01107	2.95153e-10	2.48695e-09	0	-1.04993	-0.048392	-0.269865	0.201674
negative regulation of endothelial cell chemotaxis	Portal	1.00782	4.50487e-11	4.61003e-10	1	2.22255	1.2347	1.23298	1.17652
tricarboxylic acid metabolic process	Portal	1.00279	6.96874e-11	6.87131e-10	1	-1.26872	-2.29138	-2.29056	-2.2326
cellular response to hepatocyte growth factor stimulus	Portal	-1.0023	4.12183e-14	8.357e-13	0	3.9465	5.24085	4.91497	4.6906
collagen-activated tyrosine kinase receptor signaling pathway	Portal	1.00074	9.57706e-10	7.25887e-09	1	-9.02588	-10.1208	-9.88016	-10.0789
I-kappaB kinase/NF-kappaB signaling	Portal	1.00059	6.07347e-14	1.16582e-12	1	-1.20696	-2.3193	-2.2733	-2.03004
lymphatic endothelial cell fate commitment	Portal	-0.997473	1.16421e-11	1.34402e-10	0	-4.26241	-3.14684	-3.15787	-3.4901
regulation of myofibroblast contraction	Portal	-0.997473	1.16421e-11	1.34402e-10	0	-4.26241	-3.14684	-3.15787	-3.4901
response to interferon-gamma	Portal	-0.987492	2.65607e-14	5.78274e-13	0	2.78857	3.55067	3.82145	3.95607
regulation of platelet aggregation	Portal	-0.973497	8.306e-11	8.06726e-10	0	-5.2315	-4.39589	-4.16202	-4.21609
bile acid catabolic process	Portal	0.963939	3.22549e-13	5.23174e-12	1	8.0146	7.0343	7.25748	6.86021
glycolytic process	Portal	-0.961543	7.45312e-14	1.41391e-12	0	4.7593	5.84306	5.55777	5.7617
monocyte chemotaxis	Portal	-0.95298	5.49184e-12	6.95919e-11	0	0.362926	1.44744	1.10998	1.39029
positive regulation of ERK1 and ERK2 cascade	Portal	-0.950859	2.09878e-17	9.86731e-16	0	7.7677	8.77472	8.56808	8.81288
positive regulation of connective tissue replacement	Portal	-0.945826	3.31959e-13	5.35759e-12	0	1.49839	2.5983	2.43059	2.30376
response to wounding	Portal	-0.942418	8.45078e-13	1.23488e-11	0	2.49868	3.51032	3.37177	3.44121
T cell mediated immunity	Portal	0.939221	1.39815e-08	8.30695e-08	1	-2.11325	-2.92987	-3.32999	-2.89756
interleukin-2 production	Portal	-0.937138	9.37994e-12	1.12282e-10	0	0.930644	1.69152	1.83261	2.07922
choline catabolic process	Portal	0.93554	2.85043e-19	2.25531e-17	1	5.10041	4.11067	4.22879	4.15515
bile acid:sodium symporter activity	Portal	-0.933127	2.40919e-14	5.28068e-13	0	3.52402	4.56162	4.19869	4.61112
coronary vasculature morphogenesis	Portal	0.925801	1.38844e-10	1.27595e-09	1	-9.21561	-10.2223	-10.1926	-10.0093
regulation of phagocytosis	Portal	-0.921134	7.58475e-12	9.41518e-11	0	4.03396	4.94532	4.74137	5.17859
regulation of transforming growth factor beta receptor signaling pathway	Portal	0.910107	3.31612e-08	1.83575e-07	1	-6.76208	-7.84223	-7.62289	-7.55143
collagen metabolic process	Portal	-0.909337	6.83139e-11	6.75641e-10	0	6.34807	7.25506	7.14146	7.37571
extracellular matrix	Portal	0.902453	2.22105e-12	3.04051e-11	1	-5.85389	-6.66727	-6.83617	-6.7656
positive regulation of platelet aggregation	Portal	-0.899448	1.59487e-09	1.15744e-08	0	-0.18758	0.784816	0.87897	0.471816
regulation of vascular endothelial growth factor receptor signaling pathway	Portal	0.898359	3.64742e-08	1.99196e-07	1	-5.37716	-6.29697	-6.35521	-6.17439
virus receptor activity	Portal	-0.896347	2.16132e-10	1.90525e-09	0	10.7286	11.5298	11.5488	11.7963
positive regulation of lymphocyte differentiation	Portal	-0.896009	6.84484e-07	2.80008e-06	0	6.5336	7.61464	7.44804	7.22615
defense response to virus	Portal	-0.895837	2.55072e-08	1.44407e-07	0	-4.30335	-3.48493	-3.33063	-3.40699
negative regulation of blood vessel remodeling	Portal	0.895511	1.38805e-08	8.26211e-08	1	-7.25946	-8.1543	-8.15859	-8.15201
negative regulation of cytokine activity	Portal	-0.892165	1.65434e-10	1.49075e-09	0	5.10576	6.07304	6.01875	5.90198
regulation of endothelial cell proliferation	Portal	0.89202	2.55701e-10	2.20025e-09	1	0.473161	-0.518819	-0.442497	-0.295263
regulation of cytokine activity	Portal	-0.891327	4.13856e-11	4.26206e-10	0	-0.733164	0.0720191	0.123558	0.27891
cholesterol binding	Portal	0.888446	1.97688e-11	2.18874e-10	1	0.542223	-0.460702	-0.252169	-0.325797
type I interferon signaling pathway	Portal	-0.88167	4.54589e-09	3.00343e-08	0	1.63478	2.6832	2.31894	2.54721
hepatic stellate cell activation	Portal	-0.877531	5.76393e-11	5.76513e-10	0	-7.48485	-6.64951	-6.54786	-6.6246
positive regulation of transforming growth factor beta receptor signaling pathway	Portal	-0.876275	5.92705e-13	9.02692e-12	0	-3.12614	-2.17402	-2.38011	-2.19545
cell cycle arrest	Portal	-0.874624	3.16666e-09	2.15359e-08	0	6.58233	7.46427	7.37293	7.53367
estrogen 2-hydroxylase activity	Portal	-0.867005	1.43496e-05	4.43335e-05	0	-3.0669	-2.28101	-2.02241	-2.29627
coagulation	Portal	-0.864086	4.09932e-09	2.72504e-08	0	6.65556	7.46548	7.66672	7.42675
insulin receptor signaling pathway	Portal	-0.863621	3.66923e-11	3.87719e-10	0	-1.4175	-0.49307	-0.494779	-0.673781
xenobiotic transport	Portal	0.861365	1.89165e-11	2.10154e-10	1	-4.73866	-5.76458	-5.45917	-5.57632
triglyceride binding	Portal	-0.853535	2.2134e-07	1.00424e-06	0	9.33859	10.1498	10.3844	10.0422
CD40 signaling pathway	Portal	0.853305	4.41973e-11	4.53722e-10	1	-0.526597	-1.28851	-1.62364	-1.22756
metanephric mesenchymal cell migration	Portal	0.853196	9.4189e-07	3.72621e-06	1	-0.548786	-1.4605	-1.26537	-1.48008
platelet-derived growth factor-activated receptor activity	Portal	0.853196	9.4189e-07	3.72621e-06	1	-0.548786	-1.4605	-1.26537	-1.48008
positive regulation of endothelial cell chemotaxis	Portal	-0.852896	3.59641e-09	2.41548e-08	0	5.61755	6.64323	6.46925	6.29886
cellular response to hypoxia	Portal	-0.851722	1.34048e-09	9.883e-09	0	1.0141	1.92953	1.8399	1.82804
response to hydroperoxide	Portal	-0.849232	1.43948e-08	8.52548e-08	0	-4.41393	-3.67141	-3.38227	-3.64041
blood microparticle	Portal	-0.847958	8.93271e-12	1.08531e-10	0	14.1002	15.0205	14.9024	14.9214
negative regulation of vascular endothelial growth factor signaling pathway	Portal	0.842711	2.74967e-11	2.97332e-10	1	5.45268	4.6287	4.49927	4.70194
connective tissue replacement involved in inflammatory response wound healing	Portal	-0.840027	1.64273e-16	5.85607e-15	0	6.75935	7.53166	7.67441	7.59206
heme binding	Portal	-0.836758	8.2661e-12	1.01959e-10	0	0.88388	1.73033	1.80912	1.62246
regulation of TORC1 signaling	Portal	0.835534	2.7967e-07	1.24281e-06	1	-3.45369	-4.39447	-4.29059	-4.18259
vascular endothelial growth factor receptor binding	Portal	0.835245	1.30819e-09	9.68895e-09	1	-0.204151	-1.26432	-0.983871	-0.870001
luteinizing hormone signaling pathway	Portal	-0.834459	1.0237e-10	9.68189e-10	0	1.97431	2.85581	2.75515	2.81534
positive regulation of hepatic stellate cell migration	Portal	-0.829704	2.80634e-10	2.37696e-09	0	-9.85368	-9.16141	-8.93407	-8.97644
acetylcholine biosynthetic process	Portal	-0.829255	1.70265e-09	1.22742e-08	0	1.74263	2.80833	2.24003	2.66729
chemokine production	Portal	-0.825284	2.54206e-05	7.46961e-05	0	9.03967	9.7771	9.92602	9.89175
low-density lipoprotein particle	Portal	-0.824494	3.76597e-15	9.77346e-14	0	5.33125	6.30825	6.09237	6.06662
myeloid progenitor cell differentiation	Portal	-0.824184	1.12284e-07	5.461e-07	0	-2.17445	-1.24608	-1.44044	-1.36427
collagen-containing extracellular matrix	Portal	0.823962	1.58483e-10	1.43209e-09	1	-0.836353	-1.56873	-1.70375	-1.70847
regulation of Notch signaling pathway	Portal	0.82255	9.60625e-12	1.14149e-10	1	4.71238	3.84626	4.002	3.82122
mitochondrial calcium ion homeostasis	Portal	-0.822388	4.49794e-10	3.65193e-09	0	1.8822	2.67657	2.60019	2.83702
bile acid transmembrane transporter activity	Portal	-0.819752	1.29925e-10	1.20501e-09	0	-4.17651	-3.5184	-3.36397	-3.18792
immune system process	Portal	-0.818206	9.19527e-10	7.00222e-09	0	-4.65162	-3.73201	-3.8366	-3.93162
myeloid dendritic cell differentiation	Portal	-0.818124	3.43205e-10	2.84746e-09	0	3.79776	4.63297	4.63123	4.58344
necrotic cell death	Portal	0.816616	1.61198e-09	1.16724e-08	1	-0.482863	-1.54859	-1.27287	-1.07697
T cell differentiation	Portal	0.814354	3.42349e-09	2.30411e-08	1	-6.06137	-7.05403	-6.79231	-6.78081
heterotypic cell-cell adhesion	Portal	-0.813266	2.59503e-07	1.15954e-06	0	7.64928	8.41071	8.47698	8.49996
cell cycle	Portal	0.812951	2.45744e-11	2.68415e-10	1	3.61404	2.58936	2.72803	3.08588
platelet-derived growth factor beta-receptor activity	Portal	0.811699	3.4199e-07	1.49517e-06	1	-1.25296	-2.14017	-2.05992	-1.9939
angiogenesis	Portal	0.810589	1.25413e-08	7.52016e-08	1	-2.82149	-3.72141	-3.70117	-3.47366
negative regulation of endothelial cell proliferation	Portal	0.81014	3.32282e-08	1.83632e-07	1	2.36935	1.51347	1.65336	1.5108
regulation of collagen metabolic process	Portal	0.805329	5.81806e-06	1.95786e-05	1	-2.98283	-3.83214	-3.71705	-3.81528
collagen binding involved in cell-matrix adhesion	Portal	0.803546	4.29451e-08	2.3219e-07	1	-9.50781	-10.3973	-10.2983	-10.2385
natural killer cell chemotaxis	Portal	0.80247	8.09574e-07	3.25435e-06	1	4.4828	3.6135	3.61727	3.81023
liver morphogenesis	Portal	-0.799383	1.70999e-10	1.53238e-09	0	-5.24649	-4.56125	-4.30557	-4.47449
mesenchymal cell proliferation	Portal	0.799081	1.52589e-12	2.13362e-11	1	-6.75328	-7.43338	-7.60502	-7.61868
ferric iron binding	Portal	-0.794937	2.63485e-08	1.48911e-07	0	3.43497	4.26771	4.23172	4.1903
mesenchymal cell development	Portal	0.78759	4.13053e-11	4.26206e-10	1	-0.906461	-1.63248	-1.76224	-1.68743
common myeloid progenitor cell proliferation	Portal	-0.784833	1.46927e-07	6.90951e-07	0	5.42643	6.37706	6.04005	6.21667
positive regulation of endothelial tube morphogenesis	Portal	-0.784581	7.80331e-08	3.94298e-07	0	5.32334	6.09493	6.119	6.10984
extracellular exosome	Portal	0.780163	2.18655e-07	9.93953e-07	1	20.9146	20.1041	20.1871	20.1123
vascular endothelial growth factor receptor signaling pathway	Portal	-0.779319	1.08198e-09	8.1249e-09	0	2.7008	3.53455	3.49237	3.41343
response to endothelin	Portal	0.775725	8.13967e-06	2.64315e-05	1	-2.91181	-3.63107	-3.81495	-3.6166
response to interleukin-11	Portal	-0.775318	9.00892e-08	4.48924e-07	0	-4.52733	-3.74732	-3.81996	-3.68873
regulation of platelet-derived growth factor receptor-alpha signaling pathway	Portal	0.772236	1.46976e-09	1.07144e-08	1	1.60025	0.736193	0.806605	0.94125
arachidonic acid monooxygenase activity	Portal	-0.772164	2.04289e-06	7.50525e-06	0	-8.94376	-8.1502	-8.10981	-8.25477
neutrophil chemotaxis	Portal	-0.770644	1.7091e-07	7.97744e-07	0	7.29175	8.17703	7.85994	8.15021
leukocyte proliferation	Portal	0.769566	3.01701e-05	8.73855e-05	1	-1.8517	-2.71115	-2.51387	-2.63877
receptor-mediated endocytosis	Portal	-0.76574	4.80066e-08	2.57411e-07	0	6.75282	7.37311	7.60231	7.58026
tumor necrosis factor secretion	Portal	0.754192	3.25152e-11	3.46972e-10	1	-6.29654	-6.83878	-7.07622	-7.23719
collagen fibril binding	Portal	0.747837	3.07747e-07	1.35827e-06	1	-6.10015	-6.81169	-6.87518	-6.85708
erythropoietin-mediated signaling pathway	Portal	-0.747104	2.46509e-05	7.26977e-05	0	-13.1758	-12.6311	-12.2752	-12.3798
humoral immune response	Portal	0.747014	2.38655e-07	1.07977e-06	1	-0.903086	-1.71307	-1.58083	-1.6564
collagen binding	Portal	0.744648	1.46217e-06	5.54768e-06	1	-1.09421	-1.7192	-1.89829	-1.89908
regulation of T cell differentiation	Portal	-0.744305	1.907e-06	7.03788e-06	0	1.63666	2.48289	2.30502	2.355
macrophage cytokine production	Portal	-0.743919	1.44019e-08	8.52548e-08	0	4.54922	5.3951	5.2903	5.19401
evasion or tolerance by virus of host immune response	Portal	-0.741844	4.37532e-09	2.90256e-08	0	1.60592	2.49884	2.21023	2.33421
Roundabout signaling pathway	Portal	-0.74095	5.07682e-08	2.6969e-07	0	2.52345	3.39862	3.13693	3.25763
protein secretion by platelet	Portal	-0.737725	5.08259e-10	4.06106e-09	0	5.40347	6.1139	6.28939	6.02029
cytokine secretion	Portal	-0.735825	3.9066e-11	4.04888e-10	0	6.74288	7.44803	7.25073	7.73736
regulation of protein glycosylation	Portal	0.735234	1.4805e-06	5.60414e-06	1	4.62498	3.84077	3.96914	3.85933
response to drug	Portal	0.734681	1.14896e-06	4.44278e-06	1	-2.58787	-3.47054	-3.24447	-3.25263
positive regulation of vascular endothelial growth factor signaling pathway	Portal	-0.729062	1.20045e-05	3.75894e-05	0	3.26704	4.04079	4.07946	3.86805
complement activation, lectin pathway	Portal	-0.728807	2.60807e-09	1.81558e-08	0	2.18843	2.89747	2.90322	2.95102
liver regeneration	Portal	-0.726277	6.76038e-08	3.46456e-07	0	5.91421	6.69165	6.68636	6.54345
apoptotic DNA fragmentation	Portal	-0.725917	5.51676e-09	3.55087e-08	0	-1.63614	-0.705221	-1.03577	-0.989673
smooth muscle hyperplasia	Portal	-0.723877	6.74064e-08	3.45991e-07	0	5.02116	5.55945	5.79367	5.88198
negative regulation of T cell proliferation	Portal	-0.720065	1.25298e-06	4.81025e-06	0	9.84626	10.5048	10.605	10.5891
programmed cell death	Portal	-0.715904	4.76384e-07	2.02012e-06	0	-2.40413	-1.79969	-1.71741	-1.54757
hepatocyte homeostasis	Portal	-0.711728	2.78468e-06	9.99602e-06	0	2.1599	2.86969	2.74881	2.99638
cell-cell signaling via exosome	Portal	-0.710223	0.00082135	0.0017449	0	-1.81264	-1.19352	-1.04458	-1.06917
JAK-STAT cascade	Portal	0.709956	8.74852e-06	2.8155e-05	1	2.70827	1.9757	2.004	2.01525
negative regulation of vascular endothelial cell proliferation	Portal	-0.709887	1.16609e-06	4.49796e-06	0	10.4351	11.1478	11.0859	11.2012
macrophage differentiation	Portal	-0.709681	3.72023e-08	2.0249e-07	0	4.10176	4.90693	4.77934	4.74804
protein-glutamine gamma-glutamyltransferase activity	Portal	-0.708963	3.64459e-08	1.99196e-07	0	5.81688	6.69861	6.32837	6.55055
acetylcholine receptor binding	Portal	-0.708686	1.21275e-05	3.79379e-05	0	9.90315	10.8055	10.4288	10.6012
negative regulation of hepatocyte proliferation	Portal	-0.70079	1.54547e-10	1.40257e-09	0	1.63279	2.44642	2.27836	2.27596
macrophage homeostasis	Portal	0.699734	1.38141e-08	8.23765e-08	1	1.92909	1.15653	1.0911	1.44043
positive regulation of collagen binding	Portal	0.69954	1.46563e-06	5.55431e-06	1	-3.38332	-4.10609	-4.19232	-3.95019
positive regulation of mesenchymal stem cell migration	Portal	0.698596	1.33228e-09	9.84491e-09	1	4.43812	3.88419	3.70532	3.62907
positive regulation of pancreatic stellate cell proliferation	Portal	0.697774	6.0184e-05	0.000163515	1	-7.50455	-8.2224	-8.20681	-8.17775
positive regulation of mesenchymal cell proliferation	Portal	0.694253	1.47888e-09	1.07567e-08	1	-0.244673	-0.83201	-1.03053	-0.954235
steroid metabolic process	Portal	0.691022	1.01259e-06	3.97682e-06	1	1.59177	0.949429	0.943669	0.809144
regulation of immune response	Portal	-0.687423	6.92884e-08	3.54529e-07	0	-3.31948	-2.67747	-2.55685	-2.66184
endoplasmic reticulum unfolded protein response	Portal	-0.684064	1.71453e-07	7.99128e-07	0	7.75009	8.63513	8.41753	8.2498
regulation of mitotic cell cycle phase transition	Portal	0.683626	2.30223e-10	1.9969e-09	1	2.92414	2.17426	2.31538	2.23192
antifungal innate immune response	Portal	0.682464	1.47248e-10	1.34178e-09	1	3.56433	2.95205	2.87173	2.82182
regulation of TOR signaling	Portal	0.680499	6.1881e-07	2.58355e-06	1	-0.968123	-1.75752	-1.7317	-1.45665
fibroblast activation	Portal	-0.676847	1.68018e-06	6.30117e-06	0	2.49816	3.23014	3.28271	3.01216
T cell receptor binding	Portal	0.676142	1.0783e-05	3.4227e-05	1	-0.524335	-1.38752	-1.13277	-1.08114
scavenger receptor activity	Portal	-0.675758	7.82137e-06	2.55257e-05	0	-0.851195	-0.0830497	-0.167187	-0.276075
low-density lipoprotein particle receptor activity	Portal	-0.674804	5.03635e-08	2.68275e-07	0	1.76275	2.39139	2.45803	2.46323
calcitonin gene-related peptide receptor signaling pathway	Portal	0.67443	2.85516e-06	1.02344e-05	1	0.349166	-0.380972	-0.259933	-0.334886
glycogen binding	Portal	-0.672585	1.29113e-05	4.01576e-05	0	-2.55775	-2.03702	-1.8587	-1.75978
response to starvation	Portal	0.671718	6.39861e-07	2.64759e-06	1	-2.84046	-3.48763	-3.47718	-3.57173
monocyte activation involved in immune response	Portal	-0.669948	3.05646e-07	1.35268e-06	0	1.89475	2.54185	2.5542	2.59805
superoxide-generating NADPH oxidase activator activity	Portal	-0.668073	6.62664e-07	2.72496e-06	0	-1.49408	-0.780766	-0.879371	-0.817896
smooth muscle adaptation	Portal	-0.666403	3.04209e-05	8.80333e-05	0	9.46023	9.91135	10.339	10.1295
iron ion homeostasis	Portal	-0.666263	1.76065e-06	6.54995e-06	0	2.26293	2.91598	3.01032	2.86127
response to interleukin-6	Portal	0.665547	1.79206e-09	1.28616e-08	1	-5.23359	-5.89491	-5.89364	-5.90887
regulation of myeloid cell apoptotic process	Portal	0.66502	2.81701e-09	1.94021e-08	1	-3.40536	-4.01215	-4.13568	-4.0633
insulin processing	Portal	-0.664384	8.19993e-10	6.34859e-09	0	-1.59166	-0.818144	-0.928451	-1.03523
regulation of bile acid metabolic process	Portal	0.661431	2.96238e-06	1.05773e-05	1	-6.19061	-7.08524	-6.80441	-6.66646
calcium ion homeostasis	Portal	0.659105	4.18504e-05	0.000117267	1	-7.07154	-7.78596	-7.64099	-7.765
fibrinogen binding	Portal	-0.658054	4.15859e-05	0.0001167	0	10.1089	10.7942	10.7449	10.7619
ion homeostasis	Portal	0.656889	4.96072e-06	1.69753e-05	1	-1.83594	-2.25479	-2.53618	-2.68751
vascular endothelial cell response to fluid shear stress	Portal	0.655447	7.37504e-08	3.74408e-07	1	-1.45678	-2.18233	-2.06931	-2.08504
erythrocyte development	Portal	-0.654011	0.000958123	0.00200457	0	9.37652	10.1935	9.93238	9.96575
negative regulation of blood vessel endothelial cell differentiation	Portal	0.651285	0.000581639	0.00127145	1	8.21441	7.62251	7.42634	7.64052
regulation of collagen fibril organization	Portal	0.651034	1.5858e-06	5.98179e-06	1	-2.9073	-3.3245	-3.76953	-3.58098
protein kinase C signaling	Portal	-0.650618	7.29592e-06	2.39361e-05	0	-8.52371	-7.856	-7.70286	-8.06042
negative regulation of angiogenesis	Portal	0.649616	3.08703e-06	1.09927e-05	1	1.19534	0.495028	0.577541	0.564615
insulin binding	Portal	-0.649394	8.39707e-07	3.36297e-06	0	6.47959	7.20362	7.04369	7.13965
cellular calcium ion homeostasis	Portal	-0.646938	5.91548e-07	2.48507e-06	0	7.27272	7.99214	7.909	7.85783
low-density lipoprotein particle binding	Portal	-0.646157	1.03135e-07	5.05393e-07	0	6.983	7.82888	7.61476	7.44382
epithelial to mesenchymal transition	Portal	0.642849	2.13187e-05	6.34475e-05	1	-2.81432	-3.44749	-3.47779	-3.44622
MAPK cascade	Portal	-0.642808	8.44482e-09	5.29884e-08	0	-1.39072	-0.748895	-0.850518	-0.64433
positive regulation of innate immune response	Portal	-0.641327	1.84011e-10	1.63992e-09	0	3.27623	4.18652	3.65711	3.90905
collagen biosynthetic process	Portal	-0.640791	3.47028e-08	1.90807e-07	0	7.29347	8.1135	7.85021	7.83906
scavenger receptor binding	Portal	-0.639777	1.54978e-13	2.76964e-12	0	2.34864	2.92793	2.95657	3.08075
negative regulation of TORC1 signaling	Portal	0.639617	1.23081e-05	3.83919e-05	1	3.7757	2.98224	3.11886	3.30716
endothelial cell chemotaxis to fibroblast growth factor	Portal	0.639112	5.56743e-05	0.000152026	1	11.9462	11.6044	11.168	11.1489
lymphocyte chemotaxis across high endothelial venule	Portal	0.639112	5.56743e-05	0.000152026	1	11.9462	11.6044	11.168	11.1489
negative regulation of endothelial cell chemotaxis to fibroblast growth factor	Portal	0.639112	5.56743e-05	0.000152026	1	11.9462	11.6044	11.168	11.1489
regulation of bile acid biosynthetic process	Portal	-0.63843	4.12504e-06	1.43734e-05	0	2.93187	3.65779	3.46609	3.587
regulation of response to drug	Portal	-0.637807	1.12749e-06	4.3856e-06	0	-1.09882	-0.752836	-0.422124	-0.208069
lymphocyte proliferation	Portal	-0.637635	5.61397e-07	2.36516e-06	0	1.39591	2.22727	1.89268	1.9807
regulation of lymphocyte apoptotic process	Portal	0.635978	0.000507008	0.00112265	1	-2.1267	-2.83825	-2.6949	-2.75488
[truncated: 382 more rows]

[truncated: 12 more sheets: S4-Zone1 Curated Pathways, S4-Zone2 Curated Pathways, S4-Zone3 Curated Pathways, S4-Portal MSigDB Canonical Path, S4-Zone1 MSigDB Canonical Pathw, S4-Zone2 MSigDB Canonical Pathw, S4-Zone3 MSigDB Canonical Pathw, S5, S6, S7, S8, S9]
